# Supplementary material for: Identifying Metabolic Subpopulations from Population Level Mass Spectrometry
Source: PLoS One. 2016 Mar 17;11(3):e0151659. doi: 10.1371/journal.pone.0151659 (PMC4795775; doi:10.1371/journal.pone.0151659)
Supplement: S1 Table — All fragments with signal from GC-MS are listed. The 29 fragments used for the fitting analysis were selected for ease of modeling, reproducibility and lack of interfering species. The subset of 8 fragments selected for analysis of intermediate mass species in the switching experiments were selected for synthesis from multiple carbon sources and lack of anaplerotic synthesis (incorporation of CO2 from the air). (XLS) [file pone.0151659.s004.xls]

## Sheet: S1 Table
S1 Table. Amino acid fragments used for analysis. All fragments with signal from GC-MS are listed. The 29 fragments used for the fitting analysis were selected for ease of modeling, reproducibility and lack of interfering species. The subset of 8 fragments selected for analysis of intermediate mass species in the switching experiments were selected for synthesis from multiple carbon sources and l…
Amino acid	Fragment number	m/z ratio	Number of carbons	Used for fitting analysis (n = 29)	Used for switching analysis (n = 8)
Alanine	3	232	3	x
Aspartic acid	1	460	5	x
Aspartic acid	2	418	5	x
Aspartic acid	3	390	4	x
Aspartic acid	5	302	3	x
Glutamic acid	1	474	6	x
Glutamic acid	2	432	6	x
Glutamic acid	3	404	5	x
Glycine	1	288	3
Glycine	2	246	3
Glycine	3	218	2
Isoleucine	1	344	7	x
Isoleucine	3	274	6	x
Isoleucine	4	200	6	x
Leucine	1	344	7	x
Leucine	3	274	6	x	x
Leucine	4	200	6	x	x
Lysine	1	473	7
Lysine	2	431	7	x
Lysine	4	329	6	x
Phenylalanine	2	336	10	x
Phenylalanine	3	308	9	x
Phenylalanine	5	302	3	x
Proline	1	328	6
Proline	2	286	6
Proline	3	258	5	x	x
Proline	4	184	5
Serine	1	432	4
Serine	2	390	4
Serine	3	362	3
Serine	4	288	3
Serine	5	302	3
Threonine	1	446	5
Threonine	2	404	5
Tyrosine	1	508	10	x	x
Tyrosine	2	466	10	x	x
Tyrosine	3	438	9	x	x
Tyrosine	4	364	9	x	x
Tyrosine	5	302	3	x
Valine	1	330	6	x
Valine	2	288	6	x	x
Valine	3	260	5	x
Valine	5	302	3	x
