# Supplementary material for: Identifying Metabolic Subpopulations from Population Level Mass Spectrometry
Source: PLoS One. 2016 Mar 17;11(3):e0151659. doi: 10.1371/journal.pone.0151659 (PMC4795775; doi:10.1371/journal.pone.0151659)
Supplement: S2 Table — (XLS) [file pone.0151659.s005.xls]

## Sheet: S2 Table
S2 Table. Raw amino acid fragment mass distributions derived from FiatFlux before correction.
			EXPERIMENTAL SAMPLE #
Amino acid	Fragment	m/z ratio	1	2	3	4	5	6	7	8	9	10	11	12	13	14	15	16	17	18	19	20	21	22	23	24	25	26	27	28	29	30	31	32	33	34	35	36	37	38	39	40	41	42	43	44	45	46	47
Alanine	1	302	0.69714, 0.18472, 0.073116, 0.017718, 0.0019928, 0.010235, 0.0013641, 0.013711	0.68418, 0.1863, 0.075075, 0.019227, 0.0069536, 0.011421, 0.0028961, 0.013947	0.027169, 0.016524, 0.095886, 0.61987, 0.14944, 0.069471, 0.0064179, 0.015222	0.60275, 0.17077, 0.077031, 0.087523, 0.023309, 0.020016, 0.0017201, 0.016878	0.48995, 0.1369, 0.086315, 0.19413, 0.049758, 0.027319, 0.0023235, 0.013308	0.32703, 0.10359, 0.092441, 0.33767, 0.081681, 0.040285, 0.0025846, 0.014725	0.16167, 0.051722, 0.090274, 0.50179, 0.12062, 0.05307, 0.0099067, 0.010947	0.08653, 0.035102, 0.094601, 0.56457, 0.13431, 0.062839, 0.0081813, 0.013867	0.68208, 0.18693, 0.076813, 0.022613, 0.0064627, 0.0097155, 0.0045068, 0.010878	0.52728, 0.15439, 0.11788, 0.10893, 0.028639, 0.023352, 0.011031, 0.028508	0.51466, 0.14639, 0.0816, 0.17162, 0.046916, 0.023875, 0.0019564, 0.012986	0.35793, 0.10325, 0.086165, 0.31606, 0.079653, 0.039382, 0.0061898, 0.011375	0.20014, 0.064213, 0.090718, 0.45443, 0.11254, 0.056618, 0.0056338, 0.015704	0.1005, 0.038796, 0.094334, 0.54948, 0.13678, 0.056528, 0.012466, 0.011112	0.02821, 0.020765, 0.097439, 0.61268, 0.15264, 0.066872, 0.0095872, 0.011816	0.6701, 0.18438, 0.081021, 0.024106, 0.0086597, 0.011557, 0.0030309, 0.017147	0.58422, 0.17499, 0.086458, 0.091463, 0.029156, 0.019365, 0.0036629, 0.010679	0.48239, 0.14649, 0.08976, 0.18168, 0.048426, 0.030283, 0.0059083, 0.01507	0.31733, 0.11996, 0.10036, 0.30908, 0.081631, 0.044532, 0.0079081, 0.019207	0.16354, 0.062673, 0.10497, 0.4813, 0.11541, 0.051955, 0.010664, 0.009477	0.10677, 0.046851, 0.097377, 0.52085, 0.1271, 0.065581, 0.016198, 0.019274	0.061782, 0.034392, 0.10191, 0.56762, 0.14008, 0.0677, 0.012596, 0.013924	0.022206, 0.012424, 0.097749, 0.62799, 0.14613, 0.066487, 0.01716, 0.0098539	0.027354, 0.021294, 0.092901, 0.61283, 0.15653, 0.064056, 0.014893, 0.010142	0.044727, 0.025241, 0.10092, 0.59048, 0.14243, 0.067551, 0.016677, 0.011977	0.4708, 0.13406, 0.081553, 0.20939, 0.055419, 0.029238, 0.0048132, 0.014725	0.45629, 0.13171, 0.082131, 0.22578, 0.061335, 0.028978, 0.0037041, 0.010075	0.47544, 0.13872, 0.082809, 0.20581, 0.052677, 0.028296, 0.0048354, 0.011415	0.37519, 0.11016, 0.085382, 0.30273, 0.075573, 0.035478, 0.00617, 0.0093224	0.32783, 0.097222, 0.090627, 0.34423, 0.080358, 0.041896, 0.012047, 0.0057927	0.36913, 0.10411, 0.089816, 0.31008, 0.076568, 0.035112, 0.0075686, 0.00762	0.43497, 0.1174, 0.082237, 0.25378, 0.062648, 0.030153, 0.0078724, 0.010935	0.43377, 0.11996, 0.086235, 0.25228, 0.06115, 0.030253, 0.006511, 0.009841	0.42095, 0.11626, 0.08742, 0.26416, 0.066212, 0.030967, 0.0065033, 0.0075251	0.24557, 0.073942, 0.091105, 0.42525, 0.10302, 0.045587, 0.0092285, 0.006295	0.24755, 0.080309, 0.090401, 0.41552, 0.097778, 0.048046, 0.011031, 0.0093683	0.24301, 0.070367, 0.092289, 0.42853, 0.10086, 0.047465, 0.010823, 0.0066516	0.68716, 0.18683, 0.064249, 0.022205, 0.0022476, 0.01485, 0.0015088, 0.020952	0.31293, 0.089607, 0.059316, 0.35449, 0.079535, 0.060559, 0.014025, 0.029542	0.11434, 0.035624, 0.087087, 0.52968, 0.14562, 0.062045, 0.0073166, 0.018281	0.10903, 0.042581, 0.068085, 0.49849, 0.12528, 0.10954, 0.011046, 0.035943	0.046948, 0.010784, 0.099927, 0.61218, 0.15149, 0.066483, 0.0027096, 0.0094766	0.025423, 0.0090634, 0.10696, 0.60897, 0.15361, 0.077552, 0.0078866, 0.010543	0.015795, 0.0087354, 0.10674, 0.63361, 0.14905, 0.062586, 0.013782, 0.0097081	0.0073432, 0.0090179, 0.10143, 0.6509, 0.1524, 0.063012, 0.010452, 0.0054462	0.0056755, 0.0076903, 0.09699, 0.65481, 0.15626, 0.061187, 0.011131, 0.0062554	0.0059822, 0.0054736, 0.10109, 0.64444, 0.15883, 0.066062, 0.012891, 0.0052391
Alanine	2	260	0.7235, 0.17277, 0.070712, 0.020187, 0.0041826, 0.0035177, 0.00030586, 0.0048187	0.61903, 0.2177, 0.083553, 0.048571, 0.0077872, 0.0097278, 0.00087422, 0.012758	0.0089608, 0.021115, 0.034472, 0.70871, 0.14275, 0.068115, 0.0089626, 0.006912	0.60705, 0.16906, 0.070468, 0.11031, 0.024117, 0.011615, 0.0015573, 0.0058219	0.48665, 0.15003, 0.067208, 0.22033, 0.045634, 0.021177, 0.0039796, 0.0049951	0.33377, 0.097521, 0.054676, 0.38915, 0.078768, 0.036481, 0.0053085, 0.0043202	0.1574, 0.063969, 0.043019, 0.55816, 0.11521, 0.050127, 0.0072269, 0.0048913	0.066626, 0.039488, 0.042804, 0.64598, 0.13023, 0.057852, 0.0094856, 0.0075342	0.64895, 0.19761, 0.072885, 0.052736, 0.011506, 0.0074294, 0.0013549, 0.0075354	0.42505, 0.23857, 0.12164, 0.113, 0.025425, 0.019228, 0.0021317, 0.054954	0.46942, 0.17755, 0.071054, 0.20538, 0.044857, 0.021067, 0.0042259, 0.0064444	0.34783, 0.10461, 0.055219, 0.37208, 0.07796, 0.033562, 0.0045463, 0.0041941	0.19656, 0.060587, 0.042554, 0.52507, 0.11057, 0.051827, 0.0077286, 0.0050945	0.084609, 0.040377, 0.041531, 0.61546, 0.1369, 0.066623, 0.0083832, 0.0061156	0.010039, 0.018446, 0.037332, 0.69917, 0.14844, 0.070117, 0.010029, 0.0064327	0.6107, 0.22348, 0.08047, 0.057129, 0.010667, 0.0079856, 0.002965, 0.0066063	0.59537, 0.18058, 0.076535, 0.10584, 0.022353, 0.011233, 0.0032773, 0.0048178	0.46691, 0.15317, 0.077074, 0.22603, 0.046683, 0.021423, 0.0042559, 0.0044417	0.33137, 0.099711, 0.067231, 0.37722, 0.078567, 0.035833, 0.0059424, 0.0041289	0.13987, 0.079088, 0.060586, 0.54404, 0.11112, 0.049545, 0.0089689, 0.0067851	0.072462, 0.038007, 0.041403, 0.6336, 0.1351, 0.063708, 0.010199, 0.0055165	0.019889, 0.023274, 0.035863, 0.69751, 0.14208, 0.065184, 0.009098, 0.007107	0.0030284, 0.012746, 0.034203, 0.72409, 0.14302, 0.068382, 0.0094503, 0.0050807	0.0038945, 0.016823, 0.032543, 0.71719, 0.14681, 0.066516, 0.0098929, 0.0063312	0.014595, 0.017182, 0.032186, 0.70137, 0.1489, 0.068587, 0.011282, 0.005895	0.46888, 0.13608, 0.06188, 0.25012, 0.051353, 0.02323, 0.0035404, 0.0049221	0.44209, 0.13511, 0.061569, 0.27399, 0.054478, 0.025321, 0.0041626, 0.0032831	0.47352, 0.13401, 0.061692, 0.25098, 0.049346, 0.023015, 0.0033085, 0.0041227	0.33267, 0.13331, 0.06411, 0.35704, 0.070747, 0.032146, 0.005317, 0.0046497	0.32119, 0.11115, 0.057039, 0.38633, 0.079715, 0.035458, 0.0060255, 0.0030943	0.32425, 0.131, 0.0632, 0.36232, 0.078216, 0.0328, 0.0052871, 0.0029293	0.39407, 0.14451, 0.064355, 0.29954, 0.058896, 0.028808, 0.0049264, 0.0048915	0.39025, 0.13832, 0.063136, 0.30608, 0.063136, 0.028911, 0.005203, 0.0049674	0.39703, 0.13791, 0.058742, 0.30751, 0.062626, 0.027471, 0.0047596, 0.0039511	0.21809, 0.10676, 0.05174, 0.47449, 0.092156, 0.045322, 0.0063197, 0.0051239	0.22612, 0.080496, 0.050772, 0.48744, 0.099692, 0.042421, 0.0072639, 0.0057928	0.23828, 0.087859, 0.05288, 0.46477, 0.099681, 0.046573, 0.0060289, 0.0039325	0.7395, 0.1722, 0.07059, 0.011442, 0.002536, 0.0014296, 0.00028305, 0.0020232	0.35172, 0.084295, 0.048576, 0.39108, 0.079122, 0.035522, 0.004862, 0.0048187	0.12556, 0.032455, 0.036204, 0.61111, 0.12569, 0.057751, 0.0078929, 0.0033389	0.10035, 0.031353, 0.034557, 0.62358, 0.1313, 0.060911, 0.00627, 0.011671	0.03783, 0.012952, 0.031373, 0.70602, 0.13614, 0.062732, 0.0090252, 0.0039225	0.021162, 0.009331, 0.029947, 0.7082, 0.15227, 0.065868, 0.0093148, 0.0039082	0.011512, 0.0078497, 0.031788, 0.7243, 0.14321, 0.066693, 0.010635, 0.0040185	0.005649, 0.0096247, 0.032573, 0.72909, 0.1442, 0.064694, 0.010336, 0.0038388	0.0043825, 0.0058181, 0.031844, 0.72622, 0.14929, 0.068667, 0.0085178, 0.0052564	0.0049747, 0.0062393, 0.031757, 0.71679, 0.15794, 0.068126, 0.0099142, 0.0042609
Alanine	3	232	0.7495, 0.16164, 0.070648, 0.013014, 0.0025214, 0.0017517, 0.00092633	0.74099, 0.16249, 0.071702, 0.010698, 0.0042459, 0.0067277, 0.0031457	0.020032, 0.0079694, 0.75556, 0.13543, 0.066081, 0.0091465, 0.0057758	0.66736, 0.14427, 0.14167, 0.025913, 0.010309, 0.0072643, 0.0032121	0.55416, 0.12873, 0.23511, 0.050605, 0.019357, 0.0098784, 0.0021584	0.41851, 0.027568, 0.43085, 0.079074, 0.033064, 0.0082904, 0.0026453	0.21248, 0.007144, 0.60096, 0.11459, 0.051786, 0.011623, 0.0014079	0.095786, 0.0038696, 0.70103, 0.13075, 0.052792, 0.0099403, 0.0058312	0.75185, 0.16169, 0.067644, 0.011619, 0.0033639, 0.0021803, 0.0016595	0.64139, 0.15791, 0.13113, 0.030484, 0.012953, 0.01288, 0.013259	0.57303, 0.13365, 0.22575, 0.043688, 0.017493, 0.0047688, 0.001618	0.43403, 0.021742, 0.42415, 0.077764, 0.034286, 0.0061078, 0.0019167	0.23962, 0.013461, 0.57453, 0.11231, 0.050598, 0.0065212, 0.0029504	0.1128, 0.0007314, 0.6892, 0.1298, 0.054093, 0.01052, 0.0028514	0.017878, 0.019612, 0.74762, 0.13989, 0.06419, 0.0075558, 0.0032587	0.75785, 0.15714, 0.066044, 0.01094, 0.0031275, 0.0033014, 0.0015904	0.66504, 0.15503, 0.1348, 0.027928, 0.010794, 0.003576, 0.0028255	0.55346, 0.13876, 0.23397, 0.048366, 0.01898, 0.0039783, 0.0024849	0.3824, 0.098851, 0.38812, 0.079898, 0.035818, 0.0092509, 0.0056599	0.20276, 0.055604, 0.56757, 0.11583, 0.046666, 0.0085366, 0.003034	0.10529, 0.0062499, 0.68147, 0.13582, 0.054431, 0.0094229, 0.0073111	0.033172, 0.010853, 0.74862, 0.14551, 0.054717, 0.0053877, 0.0017395	0.0090555, 0.01546, 0.75327, 0.14734, 0.067026, 0.0052486, 0.0025929	0.010122, 0.015266, 0.73331, 0.15555, 0.07301, 0.011062, 0.0016809	0.027519, 0.0084794, 0.74306, 0.13299, 0.072602, 0.010391, 0.004955	0.54347, 0.11658, 0.26831, 0.04883, 0.018597, 0.0037602, 0.00045337	0.5202, 0.12003, 0.28222, 0.055538, 0.019496, 0.0029624, -0.00044275	0.5401, 0.12332, 0.2621, 0.049159, 0.020815, 0.0033237, 0.0011838	0.42557, 0.1038, 0.3642, 0.071093, 0.027756, 0.0058002, 0.0017771	0.40529, 0.025994, 0.444, 0.082152, 0.034438, 0.0056879, 0.0024465	0.43002, 0.1047, 0.36187, 0.067977, 0.027318, 0.0062705, 0.0018478	0.50398, 0.10976, 0.30083, 0.057333, 0.022287, 0.0042302, 0.0015786	0.49612, 0.11364, 0.30138, 0.059964, 0.022456, 0.004111, 0.0023373	0.4707, 0.11343, 0.30914, 0.064676, 0.02901, 0.010889, 0.0021498	0.31324, 0.019164, 0.52566, 0.093329, 0.040426, 0.00566, 0.00252	0.28927, 0.067326, 0.48902, 0.10012, 0.040368, 0.011059, 0.0028286	0.2921, 0.02348, 0.51867, 0.10756, 0.04575, 0.0070804, 0.0053615	0.74213, 0.17229, 0.071508, 0.011239, 0.0020991, 0.00043981, 0.00029521	0.35475, 0.087994, 0.43131, 0.082129, 0.035755, 0.006328, 0.0017312	0.12, 0.031662, 0.64609, 0.13527, 0.056202, 0.0090465, 0.0017263	0.11083, 0.020973, 0.66731, 0.13206, 0.056887, 0.0086648, 0.0032753	0.042603, 0.0070426, 0.72314, 0.14982, 0.066447, 0.0087565, 0.0021978	0.02232, 0.015028, 0.73823, 0.14837, 0.065418, 0.008451, 0.0021902	0.01363, 0.0085719, 0.7507, 0.15509, 0.061951, 0.0081394, 0.0019117	0.0070087, 0.0078281, 0.74901, 0.15655, 0.067471, 0.0090943, 0.0030362	0.004807, 0.016569, 0.75427, 0.1494, 0.062378, 0.010498, 0.0020861	0.0074491, 0.016119, 0.73776, 0.15864, 0.067648, 0.0091712, 0.0032204
Alanine	4	158
Alanine	5	302	0.70683, 0.18729, 0.074132, 0.017964, 0.0020205, 0.010377, 0.0013831	0.69385, 0.18894, 0.076137, 0.019499, 0.007052, 0.011583, 0.0029371	0.027589, 0.01678, 0.097368, 0.62946, 0.15175, 0.070545, 0.0065171	0.6131, 0.1737, 0.078354, 0.089026, 0.023709, 0.020359, 0.0017496	0.49655, 0.13875, 0.087479, 0.19675, 0.050429, 0.027687, 0.0023548	0.33191, 0.10514, 0.093823, 0.34271, 0.082902, 0.040888, 0.0026232	0.16346, 0.052294, 0.091273, 0.50735, 0.12196, 0.053657, 0.010016	0.087747, 0.035596, 0.095931, 0.57251, 0.1362, 0.063723, 0.0082963	0.68958, 0.18898, 0.077657, 0.022862, 0.0065338, 0.0098223, 0.0045564	0.54275, 0.15892, 0.12134, 0.11212, 0.02948, 0.024037, 0.011354	0.52143, 0.14832, 0.082674, 0.17387, 0.047533, 0.024189, 0.0019822	0.36205, 0.10443, 0.087156, 0.3197, 0.080569, 0.039835, 0.0062611	0.20334, 0.065238, 0.092166, 0.46168, 0.11433, 0.057521, 0.0057237	0.10163, 0.039232, 0.095394, 0.55565, 0.13832, 0.057163, 0.012606	0.028548, 0.021013, 0.098604, 0.62, 0.15446, 0.067671, 0.0097018	0.68179, 0.1876, 0.082435, 0.024527, 0.0088107, 0.011759, 0.0030837	0.59053, 0.17688, 0.087391, 0.09245, 0.029471, 0.019574, 0.0037024	0.48977, 0.14873, 0.091133, 0.18446, 0.049167, 0.030747, 0.0059987	0.32354, 0.12231, 0.10232, 0.31513, 0.08323, 0.045405, 0.0080629	0.16511, 0.063272, 0.10598, 0.48591, 0.11652, 0.052452, 0.010766	0.10886, 0.047772, 0.099291, 0.53109, 0.1296, 0.066869, 0.016517	0.062655, 0.034877, 0.10335, 0.57563, 0.14206, 0.068656, 0.012774	0.022427, 0.012547, 0.098722, 0.63424, 0.14758, 0.067149, 0.017331	0.027634, 0.021512, 0.093853, 0.61911, 0.15814, 0.064712, 0.015045	0.045269, 0.025547, 0.10214, 0.59764, 0.14415, 0.068369, 0.016879	0.47784, 0.13606, 0.082772, 0.21252, 0.056247, 0.029675, 0.0048852	0.46093, 0.13305, 0.082967, 0.22808, 0.061959, 0.029273, 0.0037418	0.48093, 0.14032, 0.083765, 0.20818, 0.053285, 0.028623, 0.0048912	0.37872, 0.11119, 0.086185, 0.30558, 0.076284, 0.035812, 0.006228	0.32974, 0.097788, 0.091155, 0.34623, 0.080826, 0.04214, 0.012117	0.37196, 0.10491, 0.090505, 0.31246, 0.077156, 0.035382, 0.0076267	0.43978, 0.1187, 0.083147, 0.25658, 0.063341, 0.030487, 0.0079594	0.43808, 0.12115, 0.087092, 0.25479, 0.061757, 0.030554, 0.0065757	0.42415, 0.11714, 0.088083, 0.26616, 0.066714, 0.031202, 0.0065526	0.24713, 0.074411, 0.091682, 0.42795, 0.10367, 0.045875, 0.009287	0.24989, 0.081068, 0.091255, 0.41945, 0.098703, 0.0485, 0.011135	0.24464, 0.070838, 0.092907, 0.4314, 0.10153, 0.047783, 0.010895	0.70186, 0.19083, 0.065624, 0.02268, 0.0022957, 0.015167, 0.001541	0.32245, 0.092334, 0.061122, 0.36528, 0.081956, 0.062403, 0.014452	0.11647, 0.036288, 0.088708, 0.53954, 0.14833, 0.0632, 0.0074529	0.1131, 0.044168, 0.070624, 0.51708, 0.12995, 0.11362, 0.011458	0.047397, 0.010888, 0.10088, 0.61804, 0.15294, 0.067119, 0.0027355	0.025694, 0.0091599, 0.1081, 0.61545, 0.15524, 0.078378, 0.0079706	0.01595, 0.008821, 0.10778, 0.63982, 0.15051, 0.0632, 0.013917	0.0073834, 0.0090673, 0.10199, 0.65446, 0.15324, 0.063357, 0.010509	0.0057112, 0.0077387, 0.097601, 0.65893, 0.15724, 0.061572, 0.011201	0.0060137, 0.0055024, 0.10162, 0.64783, 0.15966, 0.06641, 0.012959
Aspartic acid	1	460	0.58746, 0.25549, 0.10995, 0.030016, 0.010189, 0.002596, 0.00056942, 0.00152, 0.0022149	0.60079, 0.24741, 0.11154, 0.025516, 0.0084375, 0.0013098, 0.00050324, 0.0025121, 0.0019852	0.0046211, 0.0071202, 0.0057967, 0.065945, 0.58187, 0.19926, 0.10613, 0.021979, 0.007284	0.53286, 0.20493, 0.10235, 0.038208, 0.06859, 0.02635, 0.014861, 0.0068919, 0.0049534	0.42787, 0.1817, 0.08322, 0.045814, 0.16266, 0.060756, 0.029329, 0.0054095, 0.0032385	0.28385, 0.12042, 0.055925, 0.056815, 0.30711, 0.105, 0.050653, 0.013649, 0.0065712	0.14107, 0.0629, 0.031121, 0.057784, 0.44668, 0.1557, 0.076295, 0.019701, 0.0087548	0.055559, 0.02144, 0.013886, 0.059809, 0.53976, 0.19138, 0.088659, 0.023874, 0.0056335	0.61425, 0.23651, 0.10255, 0.031655, 0.010527, 0.0020037, 0.00022249, 0.0015161, 0.00077204	0.53955, 0.21915, 0.09968, 0.041956, 0.061014, 0.0197, 0.010333, 0.002115, 0.0065055	0.4498, 0.18225, 0.087653, 0.040832, 0.14676, 0.054951, 0.026652, 0.0078533, 0.003245	0.30213, 0.12685, 0.060274, 0.06066, 0.27697, 0.10354, 0.053481, 0.013198, 0.002888	0.15592, 0.071788, 0.033411, 0.066359, 0.43183, 0.14955, 0.066942, 0.019484, 0.0047098	0.070878, 0.03096, 0.020533, 0.069109, 0.51401, 0.18036, 0.09077, 0.018402, 0.0049777	0.0073933, 0.010684, 0.0033473, 0.074214, 0.57625, 0.20105, 0.096585, 0.024303, 0.0061783	0.60647, 0.23844, 0.10499, 0.032815, 0.0098717, 0.0031315, 0.00067758, 0.0013635, 0.0022364	0.48801, 0.24869, 0.11166, 0.094365, 0.030347, 0.017766, 0.0039656, 0.0027297, 0.0024701	0.3328, 0.23664, 0.11139, 0.16662, 0.099019, 0.035965, 0.013448, 0.0030357, 0.001086	0.16518, 0.18326, 0.090257, 0.22109, 0.20555, 0.083931, 0.035129, 0.010628, 0.00499	0.047488, 0.11259, 0.056984, 0.18883, 0.37973, 0.13463, 0.058555, 0.01709, 0.0040995	0.029508, 0.053949, 0.027687, 0.16487, 0.48217, 0.14827, 0.069903, 0.017, 0.0066415	0.017655, 0.013793, 0.0096659, 0.15321, 0.50548, 0.18924, 0.087405, 0.020406, 0.0031513	0.0050497, 0.0012398, 0.0059733, 0.075155, 0.5909, 0.18794, 0.096232, 0.03004, 0.0074715	0.00090774, 0.0026477, 0.0050187, 0.077923, 0.5716, 0.20546, 0.10172, 0.025969, 0.0087544	0.015734, 0.005476, 0.0074228, 0.075156, 0.57272, 0.2021, 0.091254, 0.022968, 0.0071701	0.39785, 0.16511, 0.088542, 0.047494, 0.18701, 0.067563, 0.034014, 0.0076998, 0.0047163	0.35918, 0.16606, 0.073932, 0.056918, 0.21556, 0.079184, 0.035327, 0.010275, 0.0035718	0.41019, 0.16504, 0.073593, 0.047825, 0.19316, 0.06773, 0.030025, 0.0086846, 0.0037486	0.30871, 0.13186, 0.069328, 0.058015, 0.27122, 0.097252, 0.04823, 0.010759, 0.0046304	0.25996, 0.11587, 0.064339, 0.061656, 0.30542, 0.11364, 0.060008, 0.014025, 0.0050745	0.29484, 0.12408, 0.069672, 0.057245, 0.28233, 0.10305, 0.052235, 0.014091, 0.0024533	0.37343, 0.14725, 0.067141, 0.050373, 0.2265, 0.082553, 0.037517, 0.010938, 0.0042889	0.37194, 0.15158, 0.066187, 0.055155, 0.22334, 0.079285, 0.038233, 0.009946, 0.0043246	0.35995, 0.15214, 0.067701, 0.047676, 0.23785, 0.080349, 0.038564, 0.011557, 0.0042129	0.21442, 0.091784, 0.04545, 0.095127, 0.34199, 0.12975, 0.061086, 0.016015, 0.0043723	0.21822, 0.081666, 0.043707, 0.090307, 0.35708, 0.12562, 0.063767, 0.015158, 0.0044778	0.20544, 0.089107, 0.049542, 0.095576, 0.35698, 0.12612, 0.05832, 0.01398, 0.004923	0.60168, 0.24182, 0.12149, 0.019108, 0.010106, 0.0013508, 0.00015111, 0.003023, 0.0012712	0.3193, 0.14796, 0.05947, 0.054287, 0.28902, 0.076651, 0.037438, 0.010897, 0.0049742	0.10285, 0.041514, 0.026204, 0.11917, 0.47517, 0.15264, 0.058773, 0.021103, 0.0025817	0.10673, 0.0086675, 0.044799, 0.15139, 0.4544, 0.16689, 0.063021, 0.0073516, -0.0032385	0.032915, 0.017366, 0.024053, 0.13689, 0.50942, 0.18634, 0.072544, 0.013237, 0.0072331	0.022012, 0.0097763, 0.011816, 0.12517, 0.51912, 0.1872, 0.09065, 0.028116, 0.0061507	0.012719, 0.0026768, 0.011735, 0.12753, 0.53198, 0.18224, 0.087299, 0.031987, 0.011828	0.0069102, 0.0029189, 0.0052359, 0.12178, 0.53816, 0.1966, 0.096334, 0.025196, 0.0068625	0.0051112, 0.0010849, 0.0054291, 0.13118, 0.54476, 0.19954, 0.081807, 0.021658, 0.0094312	0.005759, 0.0063675, 0.010906, 0.13881, 0.51725, 0.19317, 0.091163, 0.02774, 0.0088325
Aspartic acid	2	418	0.59913, 0.24461, 0.11714, 0.028791, 0.0076059, 0.0017496, 0.00051301, 0.00031331, 0.00014679	0.63013, 0.22419, 0.10697, 0.028245, 0.0073649, 0.0022315, -0.00027638, 0.00024076, 0.00090008	0.0043475, 0.0046865, 0.0069311, 0.069222, 0.60428, 0.19159, 0.095356, 0.018438, 0.0051436	0.54817, 0.20389, 0.095887, 0.035032, 0.075367, 0.025207, 0.012298, 0.0031837, 0.00096363	0.44169, 0.16933, 0.082805, 0.046009, 0.17013, 0.055595, 0.02636, 0.0062419, 0.0018361	0.28138, 0.12594, 0.060846, 0.061304, 0.29724, 0.10701, 0.052008, 0.01127, 0.0029974	0.13412, 0.061994, 0.030641, 0.063084, 0.46791, 0.14843, 0.07272, 0.016374, 0.0047258	0.055897, 0.024812, 0.016823, 0.065452, 0.54811, 0.17803, 0.087572, 0.018483, 0.0048212	0.59486, 0.24787, 0.11751, 0.028292, 0.0084473, 0.0019503, 0.00026148, 0.00054676, 0.00026051	0.55309, 0.20456, 0.10395, 0.036648, 0.064659, 0.021745, 0.011972, 0.0024873, 0.00088634	0.4215, 0.18264, 0.089097, 0.050664, 0.1667, 0.054996, 0.026127, 0.006585, 0.0016949	0.29541, 0.12902, 0.062157, 0.063535, 0.2866, 0.1015, 0.048415, 0.010807, 0.0025523	0.17257, 0.067546, 0.035732, 0.072296, 0.41398, 0.14623, 0.071082, 0.015812, 0.0047512	0.073733, 0.029654, 0.019896, 0.072064, 0.52443, 0.17057, 0.085318, 0.019154, 0.0051825	0.0048151, 0.0043294, 0.0061932, 0.079212, 0.58877, 0.19549, 0.094098, 0.021039, 0.006064	0.62963, 0.22383, 0.10946, 0.026708, 0.0072298, 0.0015836, 0.001109, 0.00015642, 0.0002919	0.47294, 0.24991, 0.11519, 0.10271, 0.037774, 0.015262, 0.0045273, 0.0011623, 0.0005248	0.31982, 0.23773, 0.10932, 0.17826, 0.098897, 0.039171, 0.01264, 0.0031921, 0.00097341	0.17969, 0.18291, 0.081426, 0.22703, 0.21353, 0.077095, 0.029889, 0.0064824, 0.0019432	0.055746, 0.12134, 0.05173, 0.1939, 0.37899, 0.12653, 0.055405, 0.012962, 0.0033872	0.027747, 0.053846, 0.029349, 0.18685, 0.44032, 0.16483, 0.075537, 0.016762, 0.004751	0.013878, 0.0085517, 0.010242, 0.15583, 0.51327, 0.185, 0.087951, 0.019617, 0.005655	0.0017849, 0.00063137, 0.0050976, 0.074083, 0.59792, 0.19864, 0.093507, 0.021861, 0.006475	0.0007253, 0.00059221, 0.0047281, 0.084094, 0.5634, 0.21123, 0.10524, 0.023582, 0.0064128	0.0091403, 0.004109, 0.0067869, 0.092145, 0.56048, 0.20634, 0.094484, 0.021077, 0.0054397	0.38937, 0.16059, 0.078437, 0.055174, 0.20867, 0.066898, 0.031542, 0.0071086, 0.0022059	0.36179, 0.14702, 0.073941, 0.057176, 0.23546, 0.076765, 0.036932, 0.0081433, 0.0027745	0.38095, 0.16096, 0.080682, 0.052275, 0.21733, 0.066865, 0.031832, 0.0071113, 0.0019948	0.28753, 0.13229, 0.071378, 0.06077, 0.28214, 0.1025, 0.049307, 0.011134, 0.002957	0.27428, 0.10783, 0.056777, 0.063404, 0.32266, 0.10585, 0.053743, 0.011974, 0.0034739	0.28165, 0.13266, 0.070826, 0.063074, 0.27808, 0.1054, 0.052953, 0.012001, 0.0033533	0.34858, 0.14977, 0.071268, 0.054262, 0.2479, 0.079034, 0.037438, 0.0092486, 0.0024969	0.34696, 0.14562, 0.072712, 0.053335, 0.24892, 0.083953, 0.037768, 0.0084002, 0.0023232	0.36873, 0.1365, 0.066555, 0.049356, 0.24542, 0.081546, 0.039371, 0.0095964, 0.0029297	0.24213, 0.094046, 0.052059, 0.10315, 0.31943, 0.11959, 0.053732, 0.01229, 0.0035682	0.22473, 0.086752, 0.046586, 0.086196, 0.36857, 0.11663, 0.054324, 0.012923, 0.0032926	0.23055, 0.086048, 0.047847, 0.09778, 0.35108, 0.11665, 0.054101, 0.012238, 0.0037035	0.63566, 0.22456, 0.10434, 0.026336, 0.0069917, 0.0013175, 0.00054323, 0.00016467, 9.3646e-05	0.3145, 0.11897, 0.061122, 0.10436, 0.26574, 0.084635, 0.039107, 0.0096461, 0.001923	0.10234, 0.038356, 0.025379, 0.10803, 0.47779, 0.15513, 0.072528, 0.016051, 0.0043891	0.094981, 0.038133, 0.019733, 0.14612, 0.46538, 0.15294, 0.065229, 0.01539, 0.0020959	0.031387, 0.014875, 0.011937, 0.13885, 0.52491, 0.1755, 0.08022, 0.017827, 0.0044907	0.016412, 0.0072329, 0.0092322, 0.1373, 0.53945, 0.18173, 0.085321, 0.018656, 0.0046643	0.011259, 0.0051712, 0.008883, 0.14839, 0.51156, 0.19676, 0.092214, 0.020271, 0.0054935	0.0048725, 0.0025446, 0.0062787, 0.12971, 0.55306, 0.18805, 0.089542, 0.020607, 0.0053344	0.002055, 0.0019012, 0.0075086, 0.14021, 0.54082, 0.19211, 0.089212, 0.020555, 0.0056363	0.0056661, 0.0025127, 0.0069433, 0.14811, 0.53784, 0.19138, 0.08242, 0.020142, 0.0049809
Aspartic acid	3	390	0.62293, 0.23512, 0.10771, 0.024938, 0.0070609, 0.0015091, 0.0004044, 0.00033235	0.60208, 0.24518, 0.1158, 0.026969, 0.0072545, 0.0017819, 0.00041659, 0.00051933	0.0048093, 0.0062885, 0.052586, 0.60265, 0.20707, 0.10004, 0.02207, 0.004491	0.52415, 0.21166, 0.11216, 0.10209, 0.032206, 0.014147, 0.0026852, 0.00089427	0.43254, 0.16369, 0.1025, 0.19852, 0.065536, 0.02844, 0.0068702, 0.0018932	0.28945, 0.11712, 0.091045, 0.3272, 0.10862, 0.052354, 0.011191, 0.0030244	0.1336, 0.06012, 0.074157, 0.46724, 0.16631, 0.076913, 0.017191, 0.0044684	0.058501, 0.027443, 0.064273, 0.54611, 0.18992, 0.089465, 0.019467, 0.0048141	0.61042, 0.24008, 0.11304, 0.026979, 0.0074102, 0.0014971, 0.00058199, -1.3423e-05	0.55572, 0.20643, 0.109, 0.087588, 0.026424, 0.010935, 0.0026448, 0.001248	0.44734, 0.17915, 0.10518, 0.17913, 0.056434, 0.025414, 0.0056634, 0.0016887	0.30665, 0.12001, 0.097891, 0.31364, 0.099974, 0.047807, 0.010822, 0.0031987	0.16395, 0.067477, 0.082586, 0.44611, 0.1506, 0.069692, 0.015198, 0.0043773	0.068112, 0.03101, 0.07014, 0.53161, 0.18419, 0.088223, 0.022281, 0.0044318	0.0051349, 0.0067257, 0.070596, 0.5742, 0.21234, 0.1025, 0.022302, 0.0061936	0.61294, 0.23769, 0.11312, 0.026954, 0.0072292, 0.0016597, 0.00013788, 0.00026657	0.51431, 0.23266, 0.16027, 0.062589, 0.022073, 0.0055822, 0.0017313, 0.00078627	0.36138, 0.22856, 0.21891, 0.12525, 0.045755, 0.01543, 0.0036975, 0.0010203	0.18745, 0.1787, 0.25295, 0.25039, 0.087143, 0.033405, 0.0074869, 0.0024842	0.066983, 0.12123, 0.20716, 0.38293, 0.14079, 0.063206, 0.013545, 0.0041625	0.030134, 0.050361, 0.17036, 0.48837, 0.16596, 0.074972, 0.015658, 0.0041851	0.013951, 0.010084, 0.13503, 0.55184, 0.1806, 0.084877, 0.018314, 0.0053054	0.0018143, 0.0029883, 0.067108, 0.5908, 0.20909, 0.10127, 0.021836, 0.0050971	0.0016434, 0.00094521, 0.063616, 0.59984, 0.20671, 0.10074, 0.021246, 0.0052651	0.0096214, 0.0037537, 0.071386, 0.58162, 0.20814, 0.099454, 0.020839, 0.0051866	0.41314, 0.15171, 0.099442, 0.22422, 0.070763, 0.032134, 0.0069219, 0.001671	0.37192, 0.14792, 0.10168, 0.25056, 0.081142, 0.035926, 0.0085314, 0.002331	0.41473, 0.15338, 0.098688, 0.22045, 0.071419, 0.031843, 0.0077025, 0.0017821	0.31755, 0.12196, 0.092053, 0.30719, 0.099985, 0.047197, 0.010847, 0.0032185	0.28112, 0.11194, 0.0951, 0.33305, 0.11225, 0.052295, 0.011314, 0.0029368	0.30877, 0.12524, 0.089592, 0.31291, 0.10269, 0.046945, 0.010952, 0.0028997	0.37439, 0.13903, 0.097887, 0.25819, 0.081247, 0.038239, 0.0086902, 0.0023293	0.37418, 0.13973, 0.096442, 0.25706, 0.084233, 0.037757, 0.0084858, 0.0021121	0.3469, 0.13523, 0.091012, 0.27826, 0.092865, 0.043068, 0.0099575, 0.0027143	0.23175, 0.088426, 0.11784, 0.36186, 0.1257, 0.057692, 0.013092, 0.0036322	0.2305, 0.088672, 0.1208, 0.35287, 0.13149, 0.059066, 0.013025, 0.0035837	0.22065, 0.084815, 0.12252, 0.36373, 0.13074, 0.060437, 0.013753, 0.0033563	0.64194, 0.22274, 0.10376, 0.025015, 0.0054872, 0.0006078, 0.00022988, 0.00022841	0.32896, 0.10677, 0.12613, 0.27846, 0.10525, 0.040771, 0.01021, 0.0034431	0.10454, 0.039201, 0.10745, 0.48705, 0.16383, 0.075756, 0.017347, 0.0048332	0.093611, 0.043822, 0.12165, 0.48679, 0.162, 0.07084, 0.015404, 0.0058865	0.032652, 0.013817, 0.12376, 0.54926, 0.17383, 0.082602, 0.018245, 0.0058342	0.016653, 0.0089753, 0.11884, 0.55708, 0.18657, 0.088273, 0.01865, 0.0049637	0.011381, 0.0052012, 0.12171, 0.55141, 0.19233, 0.09206, 0.02014, 0.0057688	0.005448, 0.0016409, 0.12114, 0.55714, 0.19815, 0.09127, 0.020274, 0.004936	0.0031453, 0.0046984, 0.12611, 0.53743, 0.20585, 0.096737, 0.020179, 0.0058623	0.0042765, 0.005229, 0.13161, 0.54282, 0.19989, 0.09041, 0.020467, 0.0052973
Aspartic acid	4	316	0.37343, 0.17214, 0.12414, 0.068992, 0.056414, 0.093467, 0.050656, 0.060762	0.39757, 0.14503, 0.15502, 0.064822, 0.066875, 0.081106, 0.04215, 0.047426	0.34182, 0.22781, 0.097563, 0.16908, 0.061063, 0.059564, 0.013982, 0.029125	0.40936, 0.17406, 0.1185, 0.091987, 0.064407, 0.074796, 0.031716, 0.035169	0.385, 0.18025, 0.11978, 0.12136, 0.081226, 0.057279, 0.028168, 0.026943	0.35749, 0.18869, 0.11002, 0.14769, 0.071386, 0.057481, 0.033233, 0.034012	0.34858, 0.20021, 0.10805, 0.1666, 0.06379, 0.06496, 0.026178, 0.021639	0.33324, 0.21118, 0.089464, 0.17342, 0.069058, 0.068598, 0.024038, 0.031009	0.40181, 0.15668, 0.15112, 0.078478, 0.082609, 0.058123, 0.039153, 0.032028	0.28961, 0.13292, 0.16008, 0.1036, 0.11668, 0.089215, 0.05388, 0.054016	0.35498, 0.20913, 0.1008, 0.10729, 0.082167, 0.070127, 0.034965, 0.040545	0.36958, 0.19322, 0.11278, 0.14302, 0.060006, 0.053413, 0.031275, 0.036705	0.3294, 0.21445, 0.09401, 0.16971, 0.067893, 0.064312, 0.021135, 0.039085	0.32933, 0.21099, 0.10148, 0.17254, 0.068395, 0.063701, 0.020036, 0.033521	0.3144, 0.20718, 0.10608, 0.18902, 0.082395, 0.057741, 0.015088, 0.028087	0.36227, 0.17636, 0.17495, 0.055804, 0.068724, 0.072453, 0.042297, 0.047141	0.37134, 0.17406, 0.16556, 0.071402, 0.08513, 0.04017, 0.036666, 0.055675	0.35932, 0.18297, 0.1342, 0.10977, 0.077519, 0.048515, 0.043453, 0.044249	0.31942, 0.16711, 0.15556, 0.13369, 0.070219, 0.065851, 0.046827, 0.041321	0.3362, 0.19745, 0.13013, 0.15829, 0.070933, 0.05823, 0.022599, 0.02618	0.31747, 0.20631, 0.098765, 0.16269, 0.07929, 0.059575, 0.032371, 0.043528	0.34493, 0.1939, 0.11814, 0.14166, 0.073449, 0.062044, 0.037548, 0.028326	0.34304, 0.20976, 0.10743, 0.174, 0.066992, 0.057504, 0.019757, 0.021523	0.34082, 0.21846, 0.092044, 0.1803, 0.077365, 0.050841, 0.027824, 0.012345	0.33518, 0.21202, 0.10529, 0.16347, 0.075807, 0.061362, 0.026897, 0.019978	0.36481, 0.18432, 0.1374, 0.12843, 0.069677, 0.051164, 0.030835, 0.033362	0.36724, 0.18759, 0.12004, 0.13357, 0.072561, 0.054696, 0.029734, 0.034572	0.385, 0.19152, 0.12393, 0.12502, 0.076646, 0.056416, 0.020494, 0.020976	0.34165, 0.18785, 0.12467, 0.14123, 0.076016, 0.060998, 0.027149, 0.040426	0.33417, 0.20862, 0.11152, 0.15307, 0.069269, 0.052847, 0.031715, 0.038797	0.34595, 0.19735, 0.12279, 0.14655, 0.068735, 0.048081, 0.026167, 0.044388	0.33698, 0.20636, 0.12547, 0.13569, 0.074231, 0.047914, 0.035238, 0.038112	0.34834, 0.20396, 0.11683, 0.13771, 0.063149, 0.050615, 0.046042, 0.033364	0.35303, 0.18867, 0.11592, 0.1468, 0.070032, 0.052134, 0.02576, 0.047654	0.34621, 0.20078, 0.11924, 0.15951, 0.068174, 0.051983, 0.029764, 0.024336	0.33507, 0.20337, 0.12419, 0.15211, 0.06742, 0.06259, 0.018751, 0.036506	0.34002, 0.20527, 0.12395, 0.14933, 0.067065, 0.056544, 0.02068, 0.037144	0.40058, 0.18738, 0.14481, 0.099716, 0.076654, 0.052543, 0.015859, 0.022457	0.34063, 0.10341, 0.11869, 0.12135, 0.098141, 0.10674, 0.05359, 0.057455	0.32877, 0.22379, 0.098874, 0.1613, 0.039166, 0.078378, 0.030389, 0.039331	0.32954, 0.15756, 0.1446, 0.045037, 0.052057, 0.10789, 0.093182, 0.070122	0.33584, 0.19306, 0.07105, 0.18199, 0.11169, 0.042588, 0.026647, 0.037139	0.32166, 0.22876, 0.11855, 0.1796, 0.051215, 0.049861, 0.024702, 0.025647	0.34047, 0.222, 0.11637, 0.15752, 0.062449, 0.058882, 0.025102, 0.017202	0.34511, 0.20834, 0.11198, 0.17116, 0.060672, 0.056083, 0.023963, 0.022704	0.32843, 0.21285, 0.1001, 0.1711, 0.079905, 0.055135, 0.016927, 0.035546	0.32914, 0.19919, 0.10164, 0.14962, 0.084704, 0.064415, 0.038847, 0.032437
Aspartic acid	5	302	0.70884, 0.18659, 0.083616, 0.014443, 0.004707, 0.0018797, -7.9004e-05	0.68951, 0.2062, 0.078777, 0.01692, 0.0046596, 0.0019713, 0.0019636	0.0081588, 0.024512, 0.68789, 0.18657, 0.077289, 0.012448, 0.0031286	0.60179, 0.1747, 0.16719, 0.038798, 0.013816, 0.0031252, 0.00057873	0.49439, 0.13662, 0.26891, 0.067393, 0.025298, 0.0054105, 0.0019807	0.31264, 0.10064, 0.42239, 0.10928, 0.044074, 0.0081025, 0.0028675	0.14947, 0.062176, 0.55619, 0.15053, 0.064555, 0.012746, 0.0043351	0.063399, 0.038352, 0.65122, 0.16423, 0.066701, 0.012603, 0.0035018	0.70451, 0.19716, 0.077524, 0.014479, 0.004029, 0.0010061, 0.0012927	0.61728, 0.17668, 0.15099, 0.035378, 0.01293, 0.0048067, 0.0019468	0.50547, 0.14747, 0.25189, 0.064944, 0.022937, 0.0058057, 0.0014865	0.3361, 0.10488, 0.41092, 0.09705, 0.03994, 0.0085132, 0.0025959	0.19715, 0.07154, 0.52763, 0.13683, 0.053095, 0.010614, 0.0031342	0.081581, 0.046926, 0.6086, 0.1739, 0.072201, 0.012507, 0.0042928	0.013275, 0.028339, 0.68414, 0.18385, 0.0723, 0.013839, 0.0042581	0.7023, 0.19655, 0.080205, 0.016336, 0.0030327, 0.0014336, 0.0001369	0.62121, 0.18542, 0.15001, 0.029965, 0.010503, 0.0024749, 0.00041557	0.49059, 0.17074, 0.24522, 0.0626, 0.024197, 0.0053935, 0.001256	0.33129, 0.12938, 0.39642, 0.096719, 0.036072, 0.0077, 0.0024236	0.15557, 0.082622, 0.5477, 0.14146, 0.056645, 0.01183, 0.0041801	0.074175, 0.05884, 0.62418, 0.16283, 0.064998, 0.011138, 0.0038392	0.018988, 0.035349, 0.67939, 0.17683, 0.072306, 0.013177, 0.0039611	0.0037957, 0.023074, 0.66821, 0.19944, 0.082123, 0.01817, 0.0051856	0.0037476, 0.018259, 0.7086, 0.17843, 0.072302, 0.013641, 0.0050246	0.0094593, 0.026315, 0.67646, 0.19013, 0.077279, 0.014649, 0.0057045	0.44878, 0.14381, 0.30426, 0.069149, 0.026679, 0.005634, 0.0016844	0.42503, 0.12693, 0.32361, 0.080289, 0.034635, 0.0068278, 0.0026803	0.44639, 0.13507, 0.30461, 0.075863, 0.029007, 0.0066646, 0.0024029	0.36356, 0.11054, 0.38202, 0.095728, 0.038419, 0.0073613, 0.0023728	0.30553, 0.098847, 0.42633, 0.11182, 0.044673, 0.0096792, 0.003123	0.34674, 0.11162, 0.39232, 0.1021, 0.037071, 0.0074441, 0.0027091	0.40253, 0.11706, 0.35053, 0.086054, 0.035263, 0.0073983, 0.0011766	0.40278, 0.12144, 0.3451, 0.087601, 0.033698, 0.0070563, 0.0023361	0.37956, 0.1221, 0.36305, 0.089119, 0.036279, 0.0073435, 0.0025509	0.26041, 0.088426, 0.46893, 0.12151, 0.04809, 0.009433, 0.0031991	0.23693, 0.079731, 0.49309, 0.12522, 0.052119, 0.009937, 0.0029823	0.28296, 0.088859, 0.45854, 0.11178, 0.044511, 0.0099542, 0.0033924	0.69156, 0.20638, 0.081649, 0.015234, 0.0042472, 0.00061048, 0.0003171	0.36497, 0.1131, 0.38318, 0.092747, 0.036191, 0.0079669, 0.0018445	0.11956, 0.053871, 0.6021, 0.15292, 0.057658, 0.0097607, 0.0041309	0.10877, 0.035993, 0.63308, 0.14582, 0.059075, 0.0119, 0.0053654	0.039849, 0.039887, 0.66209, 0.1707, 0.069709, 0.013455, 0.0043124	0.019081, 0.035033, 0.68094, 0.17825, 0.068047, 0.01343, 0.0052272	0.021698, 0.038265, 0.69126, 0.16486, 0.066592, 0.013504, 0.0038251	0.0081434, 0.029381, 0.68639, 0.18237, 0.069765, 0.016813, 0.0071421	0.0048148, 0.02894, 0.68477, 0.1809, 0.078023, 0.015534, 0.0070233	0.009773, 0.040437, 0.66515, 0.18353, 0.079081, 0.016417, 0.0056085
Glutamic acid	1	474	0.57418, 0.26831, 0.11475, 0.03272, 0.008022, 0.00029343, 0.00067451, -0.00075411, 0.0019342, -0.00013642	0.61631, 0.23737, 0.1092, 0.027431, 0.0099861, -0.00038877, 0.0002069, -0.0007551, -0.0003223, 0.00095323	0.00061744, 0.003327, 0.0049955, 0.017953, 0.076584, 0.58765, 0.19635, 0.087108, 0.023446, 0.0019684	0.50527, 0.21133, 0.11883, 0.02982, 0.012786, 0.077038, 0.026431, 0.0091286, 0.0028677, 0.0064917	0.40451, 0.17048, 0.10147, 0.031811, 0.0237, 0.17172, 0.062175, 0.028174, 0.004388, 0.0015664	0.26835, 0.11265, 0.061219, 0.03611, 0.046104, 0.30575, 0.10944, 0.046606, 0.012399, 0.0013726	0.12476, 0.04975, 0.027192, 0.026849, 0.055621, 0.46169, 0.15658, 0.074531, 0.016118, 0.006909	0.046511, 0.023872, 0.014205, 0.022984, 0.065203, 0.54229, 0.17612, 0.082853, 0.022708, 0.0032595	0.6121, 0.24455, 0.10505, 0.034504, 0.0031757, 0.0012478, -0.0011558, 0.00034955, -0.00018719, 0.00036222	0.53768, 0.214, 0.11288, 0.029148, 0.019202, 0.064674, 0.016561, 0.0060796, 0.00021073, -0.00043105	0.41675, 0.18244, 0.095686, 0.035711, 0.031129, 0.15333, 0.052232, 0.024622, 0.0063519, 0.0017516	0.29418, 0.11014, 0.067576, 0.03486, 0.04855, 0.27663, 0.10615, 0.04645, 0.011986, 0.0034852	0.14823, 0.064212, 0.02983, 0.030946, 0.058069, 0.4301, 0.15553, 0.067804, 0.014858, 0.000412	0.065417, 0.034191, 0.01604, 0.022487, 0.061517, 0.50854, 0.18552, 0.077483, 0.022089, 0.0067235	0.0013896, 0.0045453, 0.0051467, 0.015263, 0.070987, 0.57332, 0.20384, 0.10177, 0.017011, 0.0067246	0.59096, 0.24429, 0.11054, 0.040297, 0.011058, 0.0018548, -0.00059664, 0.00035614, -8.8731e-05, 0.0013263	0.44499, 0.22245, 0.19248, 0.0862, 0.036412, 0.011434, 0.0048459, 0.001311, 0.00096977, -0.0010925	0.2536, 0.17412, 0.24845, 0.1742, 0.085832, 0.042217, 0.015186, 0.0049428, -0.00040763, 0.001861	0.090931, 0.093821, 0.21633, 0.20573, 0.1565, 0.15125, 0.058624, 0.020943, 0.0056815, 0.00019813	0.022355, 0.042533, 0.095775, 0.17472, 0.17605, 0.31475, 0.11274, 0.050223, 0.010044, 0.00081461	0.012119, 0.0089083, 0.049253, 0.094545, 0.1499, 0.43631, 0.1514, 0.078028, 0.015049, 0.0044813	0.0069154, 0.012276, 0.00501, 0.016597, 0.13989, 0.54343, 0.17894, 0.082272, 0.011197, 0.003466	0.0036568, 0.0048366, 0.0083089, 0.0080156, 0.073691, 0.59733, 0.18577, 0.09739, 0.017925, 0.003076	0.001327, 0.014103, 0.0087552, 0.013071, 0.066258, 0.56385, 0.20574, 0.10205, 0.016146, 0.0087034	0.0064551, 0.010554, 0.0042103, 0.0090178, 0.067941, 0.5849, 0.18896, 0.098413, 0.018338, 0.011211	0.3883, 0.19887, 0.079814, 0.044632, 0.03425, 0.16602, 0.053324, 0.028868, 0.0030886, 0.0028382	0.40739, 0.17035, 0.089084, 0.029898, 0.034048, 0.16519, 0.059443, 0.031848, 0.0085047, 0.0042372	0.41547, 0.17494, 0.09062, 0.045434, 0.027834, 0.16218, 0.062399, 0.012219, 0.0087045, 0.00020365	0.35017, 0.157, 0.078274, 0.036015, 0.034732, 0.22175, 0.078056, 0.034341, 0.0088091, 0.00084316	0.32537, 0.14577, 0.077547, 0.032779, 0.045167, 0.24113, 0.082089, 0.04048, 0.0087603, 0.00090599	0.34298, 0.1449, 0.087216, 0.036838, 0.039915, 0.22807, 0.079215, 0.037305, 0.0048595, -0.0012953	0.3902, 0.17136, 0.089708, 0.041602, 0.033953, 0.17364, 0.063379, 0.028849, 0.0054824, 0.0018316	0.40433, 0.17784, 0.078603, 0.022948, 0.036668, 0.17221, 0.071326, 0.023237, 0.009702, 0.0031352	0.41175, 0.17011, 0.077756, 0.024816, 0.027523, 0.18454, 0.068803, 0.028234, 0.0055997, 0.00086778	0.13203, 0.058301, 0.037342, 0.030873, 0.083257, 0.41996, 0.15076, 0.069783, 0.014829, 0.0028618	0.12255, 0.048299, 0.039238, 0.035358, 0.080724, 0.42533, 0.1564, 0.073144, 0.014856, 0.0041022	0.13883, 0.054555, 0.03361, 0.031454, 0.082561, 0.42272, 0.15152, 0.066933, 0.012327, 0.0054968	0.60473, 0.25789, 0.096335, 0.027084, 0.0087348, 0.003774, 0.0013449, 0.000319, -0.0011526, 0.00094716	0.22365, 0.095836, 0.055219, 0.030842, 0.077853, 0.38242, 0.083089, 0.048862, -0.0012271, 0.0034559	0.06362, 0.028772, 0.022517, 0.022544, 0.094368, 0.5084, 0.16214, 0.072467, 0.016347, 0.0088241	0.098962, 0.046431, 0.016153, 0.012324, 0.082092, 0.47055, 0.16758, 0.038198, 0.041727, 0.025982	0.013992, 0.018888, 0.00026623, 0.010025, 0.11312, 0.5301, 0.19208, 0.090201, 0.026872, 0.0044566	0.015662, 0.0074564, 0.0077209, 0.012349, 0.10251, 0.5528, 0.18357, 0.08621, 0.02107, 0.01065	0.0085791, 0.0034691, 0.0022633, 0.0088549, 0.11356, 0.55198, 0.20631, 0.0789, 0.01869, 0.0073871	0.0039907, 0.0048128, 0.0042107, 0.0097315, 0.098707, 0.55283, 0.20075, 0.090604, 0.029215, 0.005146	0.0019246, 0.0061833, 0.0041494, 0.013963, 0.11028, 0.5578, 0.18467, 0.093079, 0.022742, 0.0052024	0.0054765, 0.0077033, 0.0034106, 0.0077404, 0.12618, 0.54392, 0.19943, 0.07909, 0.023383, 0.003666
Glutamic acid	2	432	0.58322, 0.25346, 0.11944, 0.02966, 0.0073434, 0.0012939, 0.0029804, 0.00074214, 0.00034008, 0.0015215	0.59364, 0.2449, 0.11398, 0.029091, 0.0068911, 0.0014544, 0.0049656, 0.0015193, 0.00056863, 0.002991	0.0037892, 0.0015105, 0.0027112, 0.013276, 0.069864, 0.58341, 0.20134, 0.094094, 0.021618, 0.0083859	0.50016, 0.21279, 0.10899, 0.031982, 0.016836, 0.083136, 0.028465, 0.013021, 0.0028375, 0.0017886	0.38175, 0.16644, 0.090173, 0.034052, 0.029505, 0.19452, 0.063046, 0.031141, 0.0062653, 0.0031066	0.26662, 0.10479, 0.06166, 0.033563, 0.046621, 0.31219, 0.10885, 0.049998, 0.011244, 0.0044772	0.12313, 0.048059, 0.027712, 0.027385, 0.057805, 0.46056, 0.15375, 0.078105, 0.016647, 0.0068539	0.051639, 0.019503, 0.012275, 0.021018, 0.063009, 0.52388, 0.19019, 0.091016, 0.020738, 0.0067364	0.5878, 0.24785, 0.11761, 0.028233, 0.00734, 0.0015131, 0.0044714, 0.0015931, 0.00033522, 0.0032605	0.52465, 0.21225, 0.10453, 0.032558, 0.015078, 0.065151, 0.027058, 0.01209, 0.0028899, 0.0037489	0.42099, 0.17352, 0.09031, 0.031845, 0.027994, 0.16535, 0.053805, 0.026595, 0.006023, 0.0035669	0.28375, 0.11196, 0.061985, 0.032538, 0.046947, 0.29473, 0.10332, 0.048372, 0.011229, 0.0051682	0.15048, 0.05497, 0.033121, 0.024638, 0.058417, 0.4333, 0.15161, 0.070017, 0.015706, 0.0077449	0.061851, 0.024905, 0.015211, 0.020828, 0.061491, 0.52914, 0.17738, 0.082884, 0.017659, 0.0086552	0.0030266, 0.0014999, 0.0031475, 0.01398, 0.062988, 0.52524, 0.24688, 0.10508, 0.023801, 0.014353	0.58719, 0.24513, 0.1162, 0.030194, 0.0070527, 0.001635, 0.0052429, 0.0020848, 0.00042296, 0.0048587	0.44165, 0.21017, 0.19837, 0.08492, 0.038473, 0.013352, 0.0060835, 0.0016094, 0.00022843, 0.0051502	0.25483, 0.16613, 0.24925, 0.15621, 0.092118, 0.047978, 0.020526, 0.0067626, 0.0017128, 0.0044829	0.093946, 0.086504, 0.20603, 0.21395, 0.16657, 0.1451, 0.056143, 0.020693, 0.0051375, 0.0059275	0.019463, 0.029122, 0.092372, 0.17787, 0.18378, 0.32323, 0.1103, 0.046089, 0.010865, 0.0069077	0.010958, 0.0082274, 0.036101, 0.093858, 0.15333, 0.44683, 0.15639, 0.069999, 0.015876, 0.0084369	0.0082069, 0.0039336, 0.0045809, 0.01426, 0.11797, 0.52019, 0.20785, 0.091205, 0.021386, 0.010425	0.00043656, 0.00054911, 0.00059384, 0.005736, 0.071269, 0.56534, 0.22204, 0.10106, 0.022074, 0.010907	0.00109, 0.00037493, 0.00050603, 0.0050459, 0.059093, 0.50624, 0.27354, 0.11037, 0.026567, 0.017178	0.010326, 0.0035435, 0.0023217, 0.0060084, 0.072122, 0.56467, 0.21103, 0.099495, 0.020696, 0.0097939	0.4274, 0.17716, 0.088818, 0.03445, 0.030774, 0.15661, 0.051501, 0.023753, 0.0045049, 0.0050254	0.4022, 0.17147, 0.0876, 0.035235, 0.032969, 0.16945, 0.061194, 0.027519, 0.0064781, 0.0058926	0.43346, 0.1684, 0.086563, 0.033415, 0.03119, 0.14797, 0.059242, 0.027112, 0.0057645, 0.0068701	0.31506, 0.16221, 0.083047, 0.036466, 0.041805, 0.22868, 0.083484, 0.036195, 0.0087477, 0.0043065	0.32428, 0.13811, 0.073776, 0.034464, 0.044979, 0.24764, 0.084231, 0.038356, 0.0087616, 0.0053992	0.33222, 0.15337, 0.083002, 0.034646, 0.04049, 0.22759, 0.078973, 0.036493, 0.0084245, 0.0047839	0.40004, 0.16357, 0.079884, 0.022876, 0.030803, 0.19275, 0.065693, 0.030701, 0.0069364, 0.0067475	0.39705, 0.16243, 0.078782, 0.025081, 0.031337, 0.196, 0.067196, 0.030179, 0.0065226, 0.005428	0.3995, 0.15852, 0.076772, 0.02525, 0.030109, 0.19551, 0.067819, 0.031521, 0.0074077, 0.0075979	0.14711, 0.055627, 0.037639, 0.036886, 0.085613, 0.39544, 0.14755, 0.068944, 0.016519, 0.0086752	0.13923, 0.050908, 0.035126, 0.034144, 0.08401, 0.39834, 0.15794, 0.074628, 0.017039, 0.0086335	0.13457, 0.050235, 0.034178, 0.034756, 0.077941, 0.42361, 0.14969, 0.070604, 0.015314, 0.009098	0.62552, 0.23243, 0.10574, 0.02764, 0.0068012, 0.0012866, -7.8168e-05, 0.00027073, 0.00010333, 0.00028624	0.25956, 0.096485, 0.054388, 0.027114, 0.074336, 0.32877, 0.095507, 0.049518, 0.010913, 0.0034096	0.078686, 0.030701, 0.014695, 0.012445, 0.092926, 0.50837, 0.16584, 0.076009, 0.016223, 0.0041027	0.087122, 0.033787, 0.0134, 0.0077867, 0.11214, 0.49014, 0.15644, 0.07735, 0.01723, 0.0046015	0.019698, 0.0091992, 0.0063264, 0.0085186, 0.11098, 0.55795, 0.18166, 0.080875, 0.019119, 0.0056783	0.012123, 0.0050103, 0.0033901, 0.007432, 0.11192, 0.56635, 0.18493, 0.084953, 0.019246, 0.0046473	0.0075533, 0.0027968, 0.0026594, 0.007786, 0.1205, 0.54234, 0.1985, 0.091792, 0.020827, 0.0052445	0.0028565, 0.001581, 0.0012787, 0.009249, 0.1053, 0.55329, 0.2077, 0.093842, 0.019777, 0.005122	0.0017107, 0.0011821, 0.0011635, 0.01045, 0.10904, 0.56157, 0.19745, 0.090836, 0.02125, 0.0053509	0.0024549, 0.0014773, 0.0023261, 0.008777, 0.12627, 0.54005, 0.19843, 0.094159, 0.021456, 0.0046003
Glutamic acid	3	404	0.62615, 0.23974, 0.10181, 0.024977, 0.0050913, 0.0012674, 0.00033212, 0.00024048, 0.00039052	0.63025, 0.2324, 0.10086, 0.025002, 0.0066194, 0.0014202, 0.00066944, 0.0015477, 0.001229	0.01049, 0.0059186, 0.012287, 0.036149, 0.62445, 0.19768, 0.08459, 0.022188, 0.0062406	0.54486, 0.20025, 0.098773, 0.027969, 0.08635, 0.025981, 0.011477, 0.0028677, 0.0014719	0.43595, 0.15402, 0.093663, 0.024051, 0.19191, 0.06206, 0.030882, 0.005112, 0.0023552	0.26644, 0.099884, 0.077571, 0.027676, 0.34847, 0.11378, 0.052212, 0.0099179, 0.0040567	0.12621, 0.047803, 0.044458, 0.032224, 0.48759, 0.16226, 0.07689, 0.016753, 0.0058145	0.058748, 0.023779, 0.026043, 0.029097, 0.56277, 0.1797, 0.093214, 0.020197, 0.0064544	0.63284, 0.23267, 0.09738, 0.025534, 0.007091, 0.002024, 0.00061215, 0.0004005, 0.0014502	0.55306, 0.20114, 0.10062, 0.029039, 0.076913, 0.019652, 0.011062, 0.0035819, 0.0049389	0.45, 0.16867, 0.094604, 0.028518, 0.16243, 0.057888, 0.030379, 0.0051884, 0.0023179	0.29674, 0.11521, 0.072967, 0.02382, 0.32983, 0.098626, 0.048508, 0.011017, 0.0032776	0.1549, 0.061924, 0.043466, 0.03367, 0.46826, 0.1453, 0.071171, 0.01587, 0.0054408	0.067077, 0.025097, 0.027456, 0.03371, 0.54733, 0.17284, 0.088552, 0.017385, 0.020555	0.010645, 0.0070348, 0.015273, 0.029761, 0.61634, 0.19076, 0.094679, 0.023995, 0.011508	0.63826, 0.2244, 0.10034, 0.028062, 0.0057037, 0.00056979, 0.00069643, 0.00099643, 0.00097035	0.48417, 0.18321, 0.21545, 0.069628, 0.033636, 0.0081994, 0.0033717, 0.0011761, 0.0011534	0.33695, 0.11903, 0.31031, 0.09726, 0.092582, 0.027981, 0.0114, 0.0031179, 0.0013683	0.16211, 0.07, 0.32689, 0.11326, 0.22047, 0.066875, 0.03082, 0.0075569, 0.0020186	0.04677, 0.019879, 0.23054, 0.090544, 0.40618, 0.12957, 0.060003, 0.011672, 0.0048453	0.031907, 0.010841, 0.11439, 0.054085, 0.53803, 0.15744, 0.073656, 0.017008, 0.002645	0.025385, 0.01245, 0.013422, 0.029855, 0.5989, 0.19359, 0.09785, 0.020869, 0.0076823	0.0085837, 0.006247, 0.0042201, 0.029295, 0.62059, 0.20107, 0.099971, 0.023577, 0.0064401	0.013226, 0.0057264, 0.0061369, 0.036417, 0.61641, 0.19032, 0.095602, 0.020032, 0.016132	0.019474, 0.0087777, 0.0054364, 0.029903, 0.61381, 0.20065, 0.09249, 0.02117, 0.0082872	0.45932, 0.16667, 0.09605, 0.028572, 0.16263, 0.053913, 0.023183, 0.0069664, 0.0026916	0.42971, 0.16297, 0.092294, 0.033619, 0.18876, 0.056007, 0.026846, 0.0065379, 0.0032674	0.44843, 0.17186, 0.082238, 0.034428, 0.17186, 0.05441, 0.027129, 0.006934, 0.0027037	0.37269, 0.14627, 0.082794, 0.033768, 0.23763, 0.075984, 0.03804, 0.0090694, 0.0037488	0.34214, 0.14211, 0.086182, 0.035976, 0.25584, 0.088308, 0.038469, 0.0083558, 0.0026234	0.36231, 0.14671, 0.079165, 0.035539, 0.25023, 0.07601, 0.03732, 0.0090079, 0.0037113	0.43694, 0.1555, 0.080737, 0.022699, 0.20245, 0.06478, 0.028066, 0.0059801, 0.0028398	0.44194, 0.15532, 0.077526, 0.022856, 0.199, 0.062708, 0.030976, 0.0077164, 0.0019573	0.41905, 0.15174, 0.075884, 0.027031, 0.20451, 0.065414, 0.032047, 0.0096985, 0.014623	0.13595, 0.052556, 0.05132, 0.046444, 0.46611, 0.15225, 0.072442, 0.016729, 0.0061952	0.13662, 0.047006, 0.051249, 0.045866, 0.47559, 0.15007, 0.07323, 0.014342, 0.0060266	0.13019, 0.050977, 0.048129, 0.04657, 0.48069, 0.14882, 0.071708, 0.017064, 0.0058449	0.62252, 0.22678, 0.11138, 0.028933, 0.005121, 0.0024607, 0.00036155, 0.00098454, 0.0014577	0.30685, 0.11366, 0.068569, 0.030458, 0.3091, 0.10245, 0.052556, 0.010196, 0.0061636	0.086341, 0.032876, 0.025555, 0.023079, 0.55423, 0.17332, 0.080823, 0.018385, 0.0053851	0.24721, 0.11373, 0.044291, 0.020299, 0.33509, 0.11831, 0.091653, 0.01932, 0.010103	0.046086, 0.020251, 0.0086457, 0.026176, 0.58276, 0.189, 0.10161, 0.019531, 0.0059447	0.0362, 0.0097181, 0.0096105, 0.025328, 0.61189, 0.19049, 0.089614, 0.021068, 0.006083	0.01509, 0.0068, 0.007007, 0.024055, 0.62633, 0.19693, 0.093622, 0.02455, 0.0056231	0.0066764, 0.0034473, 0.0064618, 0.027857, 0.62801, 0.20067, 0.10002, 0.02141, 0.005444	0.0057631, 0.0039339, 0.0066391, 0.026994, 0.61858, 0.202, 0.098662, 0.023225, 0.014202	0.01269, 0.008084, 0.0069695, 0.028156, 0.62044, 0.20002, 0.094739, 0.019478, 0.0094297
Glutamic acid	4	330	0.48187, 0.070215, 0.064306, 0.084719, 0.050963, 0.024937, 0.033249, 0.0993, 0.090437	0.4319, 0.11043, 0.073279, 0.090718, 0.062606, 0.081615, 0.022441, 0.086716, 0.040299	0.028324, 0.19759, 0.10787, 0.4856, 0.10805, 0.056946, 0.0080918, 0.005917, 0.0016058	0.22037, 0.44809, 0.1062, 0.1205, 0.038119, 0.028179, 0.0084016, 0.017324, 0.012816	0.1518, 0.46422, 0.13343, 0.17245, 0.040628, 0.019187, 0.006111, 0.0085942, 0.0035862	0.11506, 0.38348, 0.12711, 0.26593, 0.066278, 0.02814, 0.0069274, 0.0046064, 0.0024674	0.063547, 0.2745, 0.11795, 0.40478, 0.087318, 0.039317, 0.0058743, 0.0043261, 0.0023916	0.044205, 0.21303, 0.11086, 0.47029, 0.10204, 0.04565, 0.0098336, 0.0038398, 0.00025414	0.31917, 0.085541, 0.026842, 0.20556, 0.13447, 0.11586, 0.02925, 0.04366, 0.039648	0.1879, 0.37046, 0.10204, 0.087196, 0.096171, 0.061841, 0.040309, 0.027318, 0.026764	0.17011, 0.45667, 0.12708, 0.16204, 0.038347, 0.016555, 0.0092254, 0.013819, 0.006153	0.12469, 0.38248, 0.13015, 0.25739, 0.063068, 0.028208, 0.0082658, 0.0039701, 0.0017761	0.077206, 0.28703, 0.11951, 0.37065, 0.089266, 0.042943, 0.007043, 0.0038862, 0.0024697	0.044273, 0.20797, 0.10853, 0.4749, 0.10631, 0.045491, 0.0076132, 0.0036103, 0.0013001	0.027258, 0.17947, 0.11957, 0.48594, 0.10962, 0.058688, 0.012375, 0.0072875, -0.00022105	0.25561, 0.080638, 0.051961, 0.25822, 0.10329, 0.097398, 0.032559, 0.080996, 0.039328	0.44632, 0.13285, 0.10044, 0.14219, 0.063004, 0.047529, 0.023078, 0.031265, 0.013322	0.4782, 0.21291, 0.14694, 0.088993, 0.040692, 0.015786, 0.0060849, 0.0085549, 0.0018417	0.34657, 0.2355, 0.17562, 0.15096, 0.050026, 0.025847, 0.006738, 0.0078613, 0.00088819	0.16848, 0.17728, 0.20464, 0.33022, 0.078501, 0.030207, 0.0057375, 0.0037629, 0.0011678	0.10817, 0.22692, 0.17282, 0.35734, 0.080145, 0.042391, 0.0074521, 0.0054544, -0.00069506	0.051647, 0.22287, 0.15904, 0.39455, 0.097084, 0.054702, 0.0093975, 0.0083872, 0.0023248	0.021918, 0.15344, 0.10749, 0.53812, 0.1116, 0.054173, 0.0087268, 0.0033737, 0.0011558	0.011935, 0.10728, 0.11061, 0.55182, 0.11719, 0.080409, 0.011407, 0.0073492, 0.0019922	0.021113, 0.16115, 0.11802, 0.51279, 0.1159, 0.053289, 0.010911, 0.0055955, 0.0012338	0.15109, 0.37522, 0.13023, 0.2326, 0.055244, 0.030378, 0.0073871, 0.011962, 0.0058811	0.16132, 0.39908, 0.11848, 0.22505, 0.051971, 0.02976, 0.0056224, 0.0047204, 0.0039988	0.15599, 0.40066, 0.12759, 0.22063, 0.050866, 0.025272, 0.0077613, 0.0063342, 0.0049023	0.13209, 0.35613, 0.12841, 0.2815, 0.063132, 0.026409, 0.0063574, 0.0042573, 0.0017127	0.12877, 0.32554, 0.11636, 0.31054, 0.071018, 0.036337, 0.005033, 0.0041233, 0.0022856	0.12851, 0.3631, 0.12205, 0.28519, 0.060059, 0.029336, 0.0053013, 0.0048321, 0.0016309	0.14605, 0.39034, 0.12679, 0.23571, 0.052915, 0.028767, 0.0090121, 0.0050799, 0.0053322	0.13377, 0.41385, 0.11616, 0.24219, 0.057354, 0.021539, 0.0040992, 0.0044119, 0.0066269	0.13843, 0.39745, 0.12465, 0.24581, 0.056031, 0.022554, 0.0063102, 0.0051489, 0.003611	0.11204, 0.32355, 0.14639, 0.30175, 0.072137, 0.031139, 0.0072318, 0.003293, 0.0024642	0.10761, 0.31626, 0.13727, 0.31919, 0.072827, 0.034837, 0.0078176, 0.0023475, 0.0018454	0.11031, 0.32409, 0.14278, 0.30664, 0.070244, 0.032407, 0.0066637, 0.0034902, 0.0033797	0.53593, 0.077742, 0.053824, 0.087675, 0.066788, 0.031467, 0.050945, 0.04062, 0.055008	0.13098, 0.48835, 0.10807, 0.16263, 0.013974, 0.051423, 0.00079907, 0.032865, 0.010913	0.079475, 0.38476, 0.15334, 0.26693, 0.072643, 0.027588, 0.0068052, 0.0071396, 0.0013116	0.11239, 0.32013, 0.1365, 0.24313, 0.10278, 0.032618, 0.02818, 0.016796, 0.0074705	0.063466, 0.29969, 0.15917, 0.34666, 0.081533, 0.032743, 0.0070519, 0.0079596, 0.001725	0.061209, 0.26684, 0.16308, 0.37706, 0.080627, 0.038046, 0.0077594, 0.0047459, 0.00063614	0.067454, 0.29524, 0.14805, 0.34554, 0.094162, 0.034064, 0.011389, 0.0015299, 0.0025717	0.040518, 0.2349, 0.1549, 0.41869, 0.092182, 0.044067, 0.0095754, 0.0036809, 0.001485	0.039522, 0.18958, 0.15953, 0.45056, 0.10318, 0.044249, 0.0080319, 0.0039635, 0.001385	0.040852, 0.2013, 0.16841, 0.42343, 0.099584, 0.052036, 0.0084465, 0.0054016, 0.00054462
Glutamic acid	5	302	0.66175, 0.21365, 0.072047, 0.031005, 0.0048764, 0.012479, 0.0041904	0.62198, 0.23006, 0.066505, 0.024793, 0.0095319, 0.042265, 0.004868	0.01142, 0.032586, 0.19541, 0.5387, 0.12141, 0.086553, 0.013931	0.43726, 0.21408, 0.11747, 0.15033, 0.043365, 0.030026, 0.0074711	0.28425, 0.16905, 0.13693, 0.28208, 0.06923, 0.046034, 0.012418	0.15354, 0.13008, 0.16276, 0.38104, 0.097681, 0.06098, 0.01393	0.061301, 0.082168, 0.17312, 0.47708, 0.12103, 0.071479, 0.013827	0.033157, 0.050824, 0.17947, 0.50661, 0.13921, 0.074325, 0.016405	0.61571, 0.22512, 0.092291, 0.032181, 0.0093752, 0.016258, 0.0090638	0.46576, 0.19046, 0.11633, 0.14716, 0.041294, 0.029844, 0.0091505	0.31023, 0.18583, 0.13279, 0.25777, 0.06311, 0.041587, 0.0086894	0.16623, 0.12531, 0.16271, 0.37985, 0.095373, 0.057285, 0.013248	0.081757, 0.089003, 0.17739, 0.46329, 0.10664, 0.067429, 0.014489	0.032401, 0.060504, 0.1802, 0.50661, 0.12828, 0.077263, 0.014739	0.016529, 0.038934, 0.20002, 0.51757, 0.13285, 0.07589, 0.018211	0.60629, 0.23273, 0.088605, 0.032398, 0.014109, 0.017331, 0.0085397	0.55674, 0.24459, 0.11682, 0.044456, 0.013947, 0.020276, 0.0031707	0.40491, 0.30015, 0.153, 0.088956, 0.033017, 0.015027, 0.0049378	0.22495, 0.29625, 0.21096, 0.17846, 0.055687, 0.026532, 0.0071661	0.095737, 0.22285, 0.221, 0.31857, 0.087289, 0.045492, 0.0090613	0.042663, 0.12142, 0.24283, 0.40939, 0.11049, 0.058636, 0.014562	0.019327, 0.053508, 0.22342, 0.49341, 0.12219, 0.071922, 0.01623	0.0090606, 0.02509, 0.18374, 0.54572, 0.13744, 0.083484, 0.015471	0.022908, 0.034702, 0.18914, 0.52395, 0.13123, 0.075449, 0.022629	0.01302, 0.030368, 0.17724, 0.53839, 0.13978, 0.083611, 0.017588	0.32201, 0.15725, 0.14405, 0.25502, 0.07074, 0.038068, 0.012855	0.28609, 0.18692, 0.1509, 0.25614, 0.068809, 0.040985, 0.010155	0.29673, 0.19096, 0.14016, 0.25344, 0.071063, 0.038185, 0.0094647	0.22533, 0.16715, 0.14902, 0.3176, 0.079626, 0.050375, 0.010892	0.2052, 0.1503, 0.16986, 0.33087, 0.086587, 0.048099, 0.0090745	0.2182, 0.15826, 0.1662, 0.31774, 0.081605, 0.047119, 0.01088	0.27989, 0.16818, 0.14312, 0.278, 0.073107, 0.047819, 0.0098961	0.2777, 0.14363, 0.14752, 0.29388, 0.077312, 0.047496, 0.012456	0.266, 0.15856, 0.14602, 0.291, 0.075796, 0.049513, 0.013113	0.079544, 0.099848, 0.19212, 0.43475, 0.1145, 0.064652, 0.014591	0.076256, 0.10368, 0.18963, 0.43483, 0.11158, 0.069585, 0.014433	0.071327, 0.098082, 0.19301, 0.4447, 0.1134, 0.06497, 0.014515	0.65663, 0.20671, 0.084394, 0.026612, 0.012235, 0.009761, 0.0036636	0.16726, 0.11063, 0.15898, 0.37109, 0.10713, 0.069097, 0.015816	0.042169, 0.053892, 0.20354, 0.48388, 0.12036, 0.07802, 0.018144	0.059569, 0.054136, 0.22034, 0.42859, 0.12818, 0.09194, 0.017244	0.013468, 0.040421, 0.21454, 0.52258, 0.12131, 0.06878, 0.0189	0.013285, 0.036261, 0.20819, 0.49949, 0.1406, 0.081277, 0.020898	0.0085229, 0.043439, 0.21096, 0.51699, 0.1284, 0.074914, 0.016775	0.0087819, 0.03225, 0.2074, 0.52899, 0.13082, 0.076151, 0.015615	0.0086062, 0.03522, 0.2148, 0.51867, 0.13293, 0.074128, 0.015648	0.0086413, 0.037274, 0.21871, 0.51559, 0.13211, 0.072927, 0.014742
Glycine	1	288	0.71857, 0.17685, 0.071708, 0.017121, 0.00733, 0.0034868, 0.0049315	0.69683, 0.18537, 0.078551, 0.017104, 0.0083608, 0.0042926, 0.0094892	0.02224, 0.017883, 0.70245, 0.16422, 0.072554, 0.013243, 0.0074171	0.61672, 0.16284, 0.15463, 0.037254, 0.01559, 0.0057173, 0.0072528	0.5165, 0.13557, 0.24788, 0.060153, 0.026426, 0.0072933, 0.0061732	0.3483, 0.084411, 0.41351, 0.098799, 0.039152, 0.0072449, 0.0085832	0.1687, 0.044613, 0.57371, 0.13982, 0.058468, 0.012768, 0.0019264	0.074634, 0.026474, 0.64993, 0.15446, 0.069296, 0.015786, 0.0094226	0.72048, 0.17699, 0.075011, 0.01158, 0.0065345, 0.0051191, 0.0042904	0.062954, 0.42451, 0.13839, 0.23987, 0.076986, 0.037237, 0.02005	0.53423, 0.13971, 0.23161, 0.051196, 0.032605, 0.0050633, 0.0055897	0.35207, 0.10668, 0.38983, 0.099906, 0.039007, 0.0094381, 0.0030765	0.19829, 0.048213, 0.54916, 0.13485, 0.050526, 0.01142, 0.0075485	0.10232, 0.03066, 0.62865, 0.15047, 0.067136, 0.016583, 0.0041822	0.019345, 0.019091, 0.70712, 0.15676, 0.079059, 0.012566, 0.0060667	0.70023, 0.1771, 0.084201, 0.014014, 0.0076504, 0.0068047, 0.0099931	0.61671, 0.17624, 0.13229, 0.04058, 0.020151, 0.0065822, 0.0074511	0.50762, 0.15771, 0.24068, 0.062869, 0.024431, 0.0022161, 0.0044735	0.34168, 0.12021, 0.39378, 0.090732, 0.038635, 0.0083697, 0.006587	0.17138, 0.070803, 0.55986, 0.1316, 0.050144, 0.010652, 0.0055628	0.10664, 0.045291, 0.61689, 0.1482, 0.064787, 0.011414, 0.0067789	0.056721, 0.01681, 0.65539, 0.16529, 0.074701, 0.023258, 0.0078378	0.23361, 0.097303, 0.35255, 0.12018, 0.065033, 0.049974, 0.081353	0.29412, 0.083629, 0.32225, 0.086396, 0.062149, 0.047759, 0.1037	0.025802, 0.026628, 0.69393, 0.16222, 0.072254, 0.012183, 0.0069899	0.47378, 0.13285, 0.27074, 0.077215, 0.03522, 0.0067315, 0.0034724	0.44415, 0.11588, 0.32243, 0.077313, 0.031938, 0.0038596, 0.0044213	0.46669, 0.12957, 0.29267, 0.067612, 0.033074, 0.0042277, 0.00615	0.35585, 0.10735, 0.39684, 0.088987, 0.038214, 0.0093017, 0.0034564	0.32485, 0.092283, 0.4292, 0.10133, 0.041349, 0.0074436, 0.0035378	0.35313, 0.10409, 0.39259, 0.09426, 0.042552, 0.0093331, 0.0040404	0.43802, 0.10626, 0.32677, 0.083332, 0.031211, 0.0080479, 0.0063569	0.41894, 0.11367, 0.33806, 0.080645, 0.036238, 0.0064187, 0.0060268	0.41524, 0.11367, 0.34249, 0.081908, 0.034838, 0.0078641, 0.0039888	0.27523, 0.040954, 0.5035, 0.11649, 0.053132, 0.0086267, 0.0020576	0.24722, 0.065458, 0.50326, 0.1194, 0.049657, 0.011168, 0.0038347	0.25798, 0.06666, 0.49563, 0.11715, 0.047879, 0.011457, 0.003242	0.71212, 0.17815, 0.068968, 0.02067, 0.011871, 0.0028167, 0.0054051	0.38567, 0.1384, 0.32435, 0.091891, 0.030062, 0.018173, 0.01145	0.14501, 0.058373, 0.58706, 0.12237, 0.06087, 0.017282, 0.0090341	0.24345, 0.11605, 0.46432, 0.080253, 0.036487, 0.025716, 0.033727	0.083204, 0.028223, 0.63466, 0.13771, 0.080262, 0.027127, 0.0088154	0.044294, 0.035605, 0.66476, 0.17202, 0.068367, 0.010753, 0.0042017	0.02943, 0.035113, 0.6943, 0.15938, 0.063799, 0.014207, 0.0037732	0.017892, 0.01707, 0.69894, 0.17293, 0.073754, 0.01398, 0.0054342	0.01259, 0.017586, 0.70236, 0.16913, 0.08121, 0.01369, 0.0034324	0.020509, 0.01617, 0.71103, 0.16294, 0.072871, 0.010923, 0.0055643
Glycine	2	246	0.73953, 0.16857, 0.072159, 0.012655, 0.0031886, 0.0027019, 0.0011993	0.73507, 0.16857, 0.07312, 0.013101, 0.0028114, 0.0048623, 0.0024646	0.024154, 0.01131, 0.73398, 0.14304, 0.066062, 0.015717, 0.0057357	0.65323, 0.14866, 0.15015, 0.030228, 0.010625, 0.0042528, 0.002858	0.52495, 0.12192, 0.26327, 0.053444, 0.023015, 0.0087806, 0.0046188	0.35833, 0.091338, 0.42001, 0.084323, 0.036487, 0.0069952, 0.0025223	0.17774, 0.0052911, 0.62604, 0.11995, 0.05534, 0.012272, 0.0033746	0.082484, 0.012372, 0.69042, 0.13835, 0.061861, 0.011088, 0.0034171	0.74407, 0.16358, 0.068389, 0.014118, 0.0029526, 0.00484, 0.002052	0.13305, 0.32753, 0.10531, 0.30689, 0.079344, 0.039552, 0.0083332	0.54659, 0.13082, 0.24626, 0.048626, 0.019172, 0.0055533, 0.0029779	0.37798, 0.093805, 0.40421, 0.079932, 0.035676, 0.0062596, 0.0021368	0.22004, -0.00013588, 0.59643, 0.11818, 0.05198, 0.010122, 0.0033796	0.10802, 0.0080374, 0.67266, 0.13723, 0.060609, 0.010127, 0.0033122	0.018764, 0.013296, 0.73288, 0.15123, 0.068005, 0.012227, 0.0035959	0.73845, 0.16628, 0.07331, 0.012747, 0.0016876, 0.0054687, 0.0020587	0.65585, 0.15445, 0.14658, 0.027606, 0.010424, 0.0035498, 0.001544	0.52459, 0.13525, 0.26131, 0.051621, 0.021272, 0.0040407, 0.0019137	0.35935, 0.10666, 0.41255, 0.079773, 0.033301, 0.0058062, 0.0025505	0.18924, 0.018734, 0.60296, 0.12239, 0.051832, 0.011221, 0.0036286	0.1096, 0.014999, 0.67073, 0.1305, 0.058874, 0.011522, 0.0037778	0.056267, 0.012169, 0.71019, 0.14213, 0.064521, 0.010901, 0.0038216	0.25881, 0.057446, 0.47782, 0.1157, 0.049013, 0.018468, 0.022735	0.27748, 0.079765, 0.43143, 0.10894, 0.052761, 0.021977, 0.027645	0.023556, 0.019475, 0.73384, 0.14356, 0.065958, 0.010485, 0.0031284	0.48413, 0.11246, 0.30979, 0.059686, 0.025758, 0.0058152, 0.0023619	0.45847, 0.11166, 0.33083, 0.062384, 0.029038, 0.0058716, 0.0017482	0.47452, 0.11628, 0.3148, 0.060838, 0.026591, 0.0049866, 0.0019909	0.37735, 0.092439, 0.40514, 0.08067, 0.03537, 0.0066751, 0.0023606	0.325, 0.085693, 0.45263, 0.089157, 0.03872, 0.0069257, 0.0018716	0.36461, 0.095427, 0.41038, 0.084019, 0.036184, 0.0071696, 0.0022181	0.42708, 0.10811, 0.35849, 0.069143, 0.03017, 0.0057171, 0.0012911	0.43544, 0.10747, 0.35143, 0.069157, 0.028345, 0.0061135, 0.0020541	0.42545, 0.10394, 0.36183, 0.07048, 0.03094, 0.0055892, 0.0017672	0.27044, 0.062543, 0.50404, 0.10531, 0.045538, 0.0090386, 0.0030876	0.26195, 0.074355, 0.50945, 0.098914, 0.04435, 0.0080282, 0.0029518	0.26369, 0.074148, 0.50164, 0.10195, 0.047031, 0.0085362, 0.0030053	0.74778, 0.16382, 0.071119, 0.012714, 0.0024564, 0.0010858, 0.0010238	0.45838, 0.11258, 0.32036, 0.06757, 0.028018, 0.0092435, 0.0038456	0.14463, 0.022729, 0.63737, 0.12713, 0.05668, 0.0088675, 0.0025929	0.22468, 0.067657, 0.53175, 0.10802, 0.045347, 0.011645, 0.010905	0.059948, 0.021914, 0.69714, 0.14025, 0.062112, 0.012837, 0.0057949	0.034868, 0.027648, 0.71575, 0.14268, 0.065179, 0.010625, 0.0032489	0.024983, 0.016035, 0.73263, 0.14829, 0.064193, 0.010404, 0.003466	0.01183, 0.020045, 0.73868, 0.14831, 0.063923, 0.013578, 0.0036316	0.0067674, 0.022017, 0.75187, 0.13835, 0.062252, 0.013408, 0.0053345	0.013053, 0.025409, 0.72941, 0.14783, 0.068545, 0.011484, 0.0042684
Glycine	3	218	0.7169, 0.15339, 0.06289, 0.049966, 0.010021, 0.0068331	0.67467, 0.14706, 0.064545, 0.077432, 0.023307, 0.012988	0.023193, 0.68958, 0.13262, 0.12133, 0.022621, 0.010646	0.62576, 0.21749, 0.070337, 0.064012, 0.014614, 0.0077854	0.50612, 0.31302, 0.082488, 0.074199, 0.01531, 0.0088587	0.34532, 0.4552, 0.10625, 0.073019, 0.013356, 0.0068582	0.1705, 0.5876, 0.11564, 0.099056, 0.019194, 0.0080144	0.085206, 0.65552, 0.12563, 0.10403, 0.020065, 0.0095506	0.70659, 0.15333, 0.064525, 0.0542, 0.014365, 0.0069879	0.23651, 0.090341, 0.020462, 0.45626, 0.12358, 0.072841	0.53171, 0.29676, 0.081275, 0.067618, 0.014909, 0.0077298	0.37559, 0.43868, 0.099265, 0.067533, 0.013083, 0.0058496	0.20753, 0.5701, 0.12054, 0.080762, 0.014783, 0.006273	0.10515, 0.63362, 0.12828, 0.10347, 0.019963, 0.0095223	0.019493, 0.70426, 0.12254, 0.12092, 0.022365, 0.010423	0.70294, 0.14632, 0.061291, 0.064183, 0.016397, 0.0088658	0.64391, 0.21407, 0.073345, 0.052083, 0.011102, 0.0054893	0.52202, 0.31374, 0.086203, 0.059686, 0.012499, 0.0058506	0.36708, 0.44836, 0.10246, 0.064607, 0.012146, 0.0053432	0.18645, 0.5767, 0.11782, 0.090535, 0.020207, 0.008297	0.10462, 0.64708, 0.12932, 0.094248, 0.0177, 0.0070354	0.059271, 0.68538, 0.13287, 0.098217, 0.016893, 0.0073723	0.03901, 0.64299, 0.12585, 0.13141, 0.036272, 0.024471	0.054364, 0.58316, 0.14117, 0.15094, 0.038727, 0.031648	0.028787, 0.70817, 0.13762, 0.10059, 0.018173, 0.006659	0.47671, 0.3505, 0.090041, 0.064042, 0.012251, 0.006459	0.45103, 0.3726, 0.090726, 0.065697, 0.013616, 0.0063297	0.47915, 0.35937, 0.091615, 0.055887, 0.0093231, 0.0046558	0.35149, 0.44631, 0.10224, 0.077104, 0.015956, 0.0068938	0.31028, 0.47758, 0.10632, 0.083201, 0.015675, 0.0069498	0.3432, 0.41893, 0.10406, 0.09956, 0.022875, 0.01137	0.43242, 0.39721, 0.097905, 0.057136, 0.010314, 0.005018	0.4302, 0.38867, 0.095539, 0.065494, 0.01338, 0.006718	0.41949, 0.38914, 0.093078, 0.073916, 0.016826, 0.0075492	0.27385, 0.49397, 0.1085, 0.096405, 0.018358, 0.0089161	0.24844, 0.53466, 0.11181, 0.080421, 0.017086, 0.0075871	0.25277, 0.50401, 0.10681, 0.10328, 0.022764, 0.010364	0.7348, 0.15793, 0.067397, 0.029752, 0.0066921, 0.0034235	0.419, 0.34275, 0.088257, 0.11447, 0.023807, 0.011713	0.14061, 0.62284, 0.12541, 0.087876, 0.016607, 0.006646	0.20175, 0.49906, 0.10247, 0.15054, 0.029078, 0.017104	0.066292, 0.66841, 0.13645, 0.10188, 0.018286, 0.0086778	0.043718, 0.70075, 0.1446, 0.089511, 0.01473, 0.0066897	0.035907, 0.71001, 0.14096, 0.089853, 0.016433, 0.0068377	0.0035745, 0.71048, 0.1456, 0.1124, 0.020516, 0.0074278	0.018923, 0.68669, 0.132, 0.12451, 0.02515, 0.01272	0.020876, 0.70312, 0.14015, 0.10586, 0.019805, 0.010191
Glycine	4	144
Glycine	5	302
Histidine	1	482	0.030719, 0.031991, 0.044251, 0.026139, -0.0063451, 0.016256, -0.0048255, 0.52164, 0.20587, 0.11368, 0.02062	0.073829, 0.076481, -0.01571, -0.032265, 0.027262, 0.039273, -0.013465, 0.36877, 0.33256, 0.096577, 0.046691	0.015021, -0.00010076, 0.0096336, 0.11517, -0.030729, 0.11973, 0.020839, 0.4372, 0.057248, 0.26132, -0.0053254	-0.00024622, 0.014682, -0.04384, 0.021637, -0.0034411, 0.087353, -0.025264, 0.4651, 0.17238, 0.22073, 0.090912	0.0025507, 0.040503, 0.032085, 0.083283, 0.01759, 0.22239, -0.063663, 0.24752, 0.2447, 0.15691, 0.016139	-0.045317, -0.051059, 0.03312, 0.10169, 0.043942, 0.022667, -0.070219, 0.50886, 0.12909, 0.1402, 0.18703	0.054058, 0.010662, 0.025045, 0.035696, 0.022876, 0.17842, 0.032478, 0.41878, 0.048317, 0.15001, 0.023658	0.037842, 0.078209, 0.0063286, 0.01691, 0.101, 0.0079418, -0.0060376, 0.41928, 0.16475, 0.071951, 0.10183	-0.036923, 0.087226, 0.04311, 0.00013087, 0.12846, -0.012816, -0.033545, 0.32447, 0.16916, 0.31022, 0.02051	0.38781, 0.15426, -0.076896, -0.082081, -0.06914, 0.0043145, 0.023111, 0.29735, 0.1568, 0.19765, 0.0068278	0.4013, 0.17351, 0.05909, -0.0042653, 0.035476, 0.048051, -0.0085213, 0.17145, 0.05078, 0.038169, 0.034958	0.31376, 0.05829, 0.027415, 0.056511, 0.019147, 0.055912, -0.0085698, 0.28068, 0.11887, 0.085993, -0.0080134	0.031049, -0.05878, 0.077949, 0.059929, 0.0075553, 0.092221, 0.041906, 0.34206, 0.20807, 0.05958, 0.13847	0.25783, 0.11216, 0.067858, -0.0089801, -0.01657, 0.097207, 0.061297, 0.29072, -0.0043647, 0.14114, 0.001703	0.11687, 0.14874, -0.02704, -0.001619, -0.016015, 0.14248, 0.0044904, 0.31658, 0.1579, 0.11441, 0.043204	0.050061, 0.11095, 0.051457, 0.10962, 0.0050719, 0.089392, 0.025017, 0.36389, 0.01757, 0.14136, 0.035604	-0.012881, 0.084161, 0.026774, 0.075082, 0.059833, 0.089015, -0.046589, 0.25843, 0.20362, 0.25845, 0.004113	0.090039, 0.040398, 0.040953, 0.091187, 0.0717, 0.17995, -0.04821, 0.37387, 0.13364, -0.067142, 0.093611	-0.01925, 0.029479, -0.034515, 0.074423, -0.017346, 0.14011, 0.075464, 0.24334, 0.34043, 0.065348, 0.10251	-0.048046, 0.11477, 0.021766, -0.06846, -0.038964, 0.12018, 0.12724, 0.77172, -0.0010202, 0.028049, -0.02724	-0.015446, 0.027787, 0.045052, -0.057576, -0.043126, 0.20459, -0.057576, 0.43491, 0.1905, 0.13536, 0.13552	0.093944, 0.013702, 0.061028, 0.039232, 0.042232, 0.053348, 0.044359, 0.36475, 0.091786, 0.092715, 0.10291		0.0049471, -0.037565, -0.00091742, 0.12895, 0.010391, 0.19655, 0.014574, 0.40199, 0.11994, 0.1302, 0.030941	-0.088617, -0.073505, 0.032093, -0.019284, 0.066896, 0.21914, -0.088617, 0.51038, 0.24014, 0.21931, -0.017934		0.0385, 0.00045763, 0.079099, -0.012112, 0.063893, -0.0081272, 0.020731, 0.34252, 0.19973, 0.32754, -0.052231	0.0019778, -0.009096, -0.011101, 0.12542, 0.028802, 0.032542, -0.044698, 0.47476, 0.14221, 0.13811, 0.12107	-0.049494, 0.28792, -0.12311, -0.022677, 0.091967, 0.043806, -0.20277, 0.44398, 0.32205, 0.28531, -0.076977	-0.01229, -0.10348, 0.0040594, 0.034214, -0.014648, 0.17337, -0.13468, 0.69278, 0.047626, 0.25517, 0.05788	-0.086883, 0.099133, 0.017833, -0.011734, 0.0659, 0.21443, 0.063902, 0.25641, 0.2552, 0.19703, -0.071223	0.094172, 0.015017, 0.061007, -0.0032307, -0.065505, 0.081317, -0.077035, 0.43278, 0.26576, 0.17028, 0.025442	0.07713, 0.073425, 0.010375, -0.063507, 0.029876, -0.020079, 0.12522, 0.55859, 0.035362, 0.23926, -0.065661	-0.0776, 0.15404, -0.0056778, -0.065875, 0.14182, 0.14996, -0.023052, 0.52471, 0.16551, 0.17809, -0.14193	0.015908, -0.056846, -0.04483, 0.076429, -0.059871, 0.13262, 0.027749, 0.38479, 0.31393, 0.089243, 0.12087	0.19228, -0.047168, 0.091135, -0.051091, -0.0033984, 0.068462, 0.019837, 0.31041, 0.24941, 0.08098, 0.089141	-0.032212, 0.30393, 0.1176, 0.0075047, -0.023084, 0.22098, 0.053409, 0.23943, 0.093759, 0.083649, -0.064979	-0.071575, -0.071575, -0.00255, 0.030183, -0.008027, 0.086753, -0.032415, 0.51572, 0.1707, 0.25647, 0.12631				0.055632, 0.12654, 0.056426, 0.048707, -0.0083528, 0.06694, 0.035645, 0.33483, 0.2137, 0.035331, 0.034603	-0.031376, 0.070601, -0.026451, 0.015141, 0.031576, 0.19668, -0.024356, 0.54672, 0.066062, 0.19387, -0.038468	-0.053857, 0.03607, -0.03689, 0.06632, 0.0021775, -0.070587, 0.051564, 0.40104, 0.4198, 0.064104, 0.12026	-0.0049379, -0.02839, 0.057531, -0.12258, 0.0064934, 0.0072423, 0.019086, 0.69332, 0.14316, 0.18263, 0.046457	-0.023691, 0.018543, -0.046088, -0.0096174, 0.02497, 0.036334, 0.00040348, 0.5907, 0.11157, 0.23418, 0.0627	0.031387, 0.029305, 0.0067571, 0.015056, 0.12114, 0.08236, -0.041133, 0.30251, 0.19151, 0.20676, 0.054342
Histidine	2	440	0.053477, 0.5076, 0.21599, 0.080765, 0.0072667, 0.07874, 0.013603, 0.0080039, 0.0029634, 0.0065552, 0.025032	0.061108, 0.51363, 0.23074, 0.088415, 0.031223, 0.024105, 0.0080798, 0.012641, 0.007782, 0.019061, 0.0032217	0.022925, 0.49484, 0.25286, 0.1026, 0.028002, 0.027665, 0.018175, 0.031707, -0.0068203, 0.012938, 0.01511	0.042069, 0.53108, 0.22336, 0.10398, 0.020297, 0.0084004, 0.010973, 0.010981, 0.011554, 0.023012, 0.014291	-0.0074566, 0.57039, 0.22754, 0.10431, 0.024352, 0.016273, 0.0031614, 0.0092163, 0.014923, 0.013287, 0.023998	0.029448, 0.62848, 0.19884, 0.091153, 0.034341, -6.9161e-05, 0.0079161, 0.0088514, 0.006104, -0.004174, -0.00088889	0.013413, 0.51604, 0.26138, 0.10156, 0.024536, 0.04556, 0.0014337, 0.012206, 0.014838, 0.0044301, 0.0045977	0.0034881, 0.58042, 0.23841, 0.10314, 0.031138, 0.014314, 0.0056893, 0.0083114, 0.0089554, 0.0022158, 0.0039243	0.026671, 0.60814, 0.19219, 0.077412, 0.020968, 0.0088556, 0.00039877, 0.020308, 0.010027, 0.014565, 0.020465	0.023177, 0.52418, 0.1984, 0.11735, 0.0047883, 0.08376, 0.032038, 0.010815, 0.0052236, -0.0041036, 0.0043754	0.053874, 0.48917, 0.20324, 0.13434, 0.029965, 0.038863, 0.018345, 0.014237, 0.0070756, -0.00040354, 0.01129	0.020772, 0.52812, 0.23205, 0.097261, 0.018308, 0.032764, 0.015069, 0.01649, 0.007796, 0.0077619, 0.023612	0.003829, 0.54456, 0.27199, 0.11158, 0.02641, 0.021004, 0.00017087, 0.0081797, -0.0001633, 0.014555, -0.0021118	0.018938, 0.53447, 0.22085, 0.10228, 0.035205, 0.02314, 0.012998, 0.010573, 0.0041257, 0.017448, 0.019967	0.02515, 0.56505, 0.20562, 0.11941, 0.030881, 0.021907, -0.0008474, 0.0032321, 0.011774, 0.0045861, 0.013242	0.025222, 0.60783, 0.22371, 0.096379, 0.013643, 0.0080933, 0.020487, 0.00025927, 0.0011208, -0.0031382, 0.0063969	0.01004, 0.59596, 0.22347, 0.099034, 0.032023, 0.011591, 0.011796, 0.0045961, 0.0061263, 0.0051264, 0.00023562	0.018252, 0.59241, 0.22907, 0.10386, 0.017698, 0.0074237, 0.0077296, 0.0095136, 0.0053363, 0.0015123, 0.0072008	0.0099641, 0.6021, 0.21103, 0.10846, 0.020402, 0.025435, 2.0503e-05, 0.0055339, 0.0063593, 0.0043933, 0.0063077	0.0022496, 0.55065, 0.20954, 0.096823, 0.080268, 0.033947, 0.01905, 0.001731, 0.0022048, 0.0039306, -0.00039478	0.0031014, 0.51109, 0.23179, 0.17246, 0.045448, 0.014735, 0.0012133, 0.0056233, 0.0014156, 0.0039898, 0.0091383	0.0059581, 0.60101, 0.24025, 0.10604, 0.019548, 0.0047784, 0.0067268, 0.0040495, 0.0064772, 0.00084024, 0.0043184	0.0033384, 0.62572, 0.22834, 0.09383, 0.029046, 0.014831, 0.00018514, 0.0050136, 0.00069595, 0.0019946, -0.002994	-0.0026335, 0.57254, 0.24186, 0.10975, 0.036004, 0.0077787, 0.007179, 0.00023343, 0.014706, 0.005339, 0.0072381	0.0036014, 0.59926, 0.25157, 0.10072, 0.018373, 0.015127, 0.0012603, 0.0033611, 0.00045811, 0.0096587, -0.0033964	0.005071, 0.58397, 0.26816, 0.083678, 0.023271, 0.0085523, 0.0020833, 0.014376, 0.0049806, 0.0034949, 0.0023584	0.024111, 0.61221, 0.2229, 0.072959, 0.023809, 0.01202, -0.00014274, 0.018382, 0.0013193, 0.011547, 0.00088011	0.015041, 0.59426, 0.22102, 0.12372, 0.006361, 0.017177, 0.023387, -0.00013584, 0.0046668, -0.0030448, -0.0024557	0.0050163, 0.54968, 0.21874, 0.095718, 0.016934, 0.018949, 0.05151, 0.018401, 0.013035, 0.0060317, 0.0059828	0.021209, 0.62994, 0.20301, 0.08303, 0.028408, 0.016621, 0.0062106, 0.0037903, -0.0030714, 0.0078313, 0.0030166	0.0024329, 0.61095, 0.24372, 0.10049, 0.020123, 0.0082657, 0.0084242, -0.0041583, 0.0017704, 0.0080226, -4.5082e-05	0.0092579, 0.60055, 0.2476, 0.10037, 0.011985, 0.0079666, 0.0064055, 0.0030082, 0.0098229, 7.8472e-06, 0.0030272	0.0062317, 0.5898, 0.20958, 0.11076, 0.032076, 0.005527, 0.0087662, 0.0022143, -0.0010212, 0.018855, 0.01721	0.011571, 0.60083, 0.25532, 0.081191, 0.023606, 0.0049367, 0.006508, 0.010829, 0.0035938, -0.00034097, 0.0019501	0.012371, 0.61339, 0.21994, 0.080228, 0.014767, 0.012828, 0.0061397, 0.0082923, 0.0025117, 0.033812, -0.0042823	0.0051686, 0.56404, 0.19047, 0.091268, 0.018136, 0.018505, 0.019689, 0.0075987, 0.011916, 0.025965, 0.047247	0.0098261, 0.47786, 0.22281, 0.075294, 0.11957, 0.036667, 0.016746, 0.0099181, 0.0011409, 0.011639, 0.018529	0.15621, 0.036448, -0.022694, 0.3188, 0.17952, -0.018149, 0.029147, 0.24444, -0.037488, 0.10725, 0.0065193	0.36195, 0.05631, -0.028089, 0.046983, 0.11126, 0.021929, 0.081282, 0.18817, -0.020227, 0.20207, -0.02165	0.13018, 0.34244, 0.2672, 0.05549, -0.0090537, 0.044427, 0.059254, -0.050739, 0.099263, 0.11228, -0.050739	0.078005, 0.13385, 0.034844, 0.077546, 0.078425, 0.13715, 0.10469, 0.1312, 0.010092, 0.22244, -0.0082334	0.088138, 0.11943, 0.071668, 0.24638, 0.056999, 0.20269, 0.047575, 0.083514, 0.03734, -0.016527, 0.062801	0.08236, 0.11776, 0.065002, 0.1097, 0.034798, 0.18639, 0.23699, 0.093588, -0.04795, 0.088911, 0.032463	-0.046307, 0.13173, 0.082789, 0.16116, 0.093859, 0.27919, 0.04804, 0.098495, 0.075141, 3.831e-05, 0.075866	0.099107, 0.35534, -0.10673, 0.33878, -0.11729, 0.29649, -0.042957, 0.27443, -0.020314, 0.013631, -0.090485	0.25704, 0.31594, 0.10826, -0.0082513, 0.24648, -0.020225, -0.054997, -0.01056, 0.18885, -0.07098, 0.048448	0.1277, 0.14846, 0.021182, 0.16541, 0.14694, 0.16096, 0.04726, 0.12934, 0.011149, -0.018302, 0.059897
Histidine	3	412	0.024213, 0.087068, 0.022232, 0.32918, 0.2395, 0.16219, 0.091641, 0.057628, -0.0094204, -0.0042399	0.16568, 0.079595, 0.033826, 0.32284, 0.17766, 0.11467, 0.043438, 0.025327, 0.014497, 0.022463	0.0032909, 0.058447, 0.036605, 0.23656, 0.13131, 0.24037, 0.05004, 0.11273, 0.047569, 0.083083	0.023816, 0.043185, 0.02855, 0.41289, 0.16045, 0.12301, 0.12634, 0.02381, 0.029971, 0.027989	0.044019, 0.020469, 0.0072694, 0.35845, 0.15274, 0.19634, 0.084736, 0.0677, 0.034243, 0.034036	0.073713, 0.03337, 0.09204, 0.28007, 0.21049, 0.14675, 0.056935, 0.056597, 0.023936, 0.02609	0.030612, 0.047157, 0.010197, 0.26978, 0.14834, 0.27736, 0.042062, 0.083075, 0.062725, 0.028691	0.042738, 0.044495, 0.013053, 0.41299, 0.176, 0.15306, 0.045901, 0.056344, 0.045361, 0.010068	0.022553, 0.070164, 0.02776, 0.34292, 0.17567, 0.1547, 0.063504, 0.08801, 0.04402, 0.0107	0.055711, 0.049884, 0.046019, 0.39661, 0.17903, 0.15204, 0.084054, 0.026683, 0.0076146, 0.0023512	0.014686, 0.076141, 0.091601, 0.25932, 0.16172, 0.17555, 0.092819, 0.08433, 0.025817, 0.018019	0.043408, 0.040714, 0.044765, 0.38467, 0.16067, 0.13495, 0.078894, 0.049251, 0.040656, 0.022018	0.072214, 0.024049, 0.0020425, 0.43762, 0.11871, 0.20219, 0.037128, 0.06907, 0.020935, 0.016049	0.052202, 0.032375, 0.013632, 0.37011, 0.16191, 0.17539, 0.041575, 0.057727, 0.027055, 0.068022	-0.016982, 0.014304, -0.01418, 0.41347, 0.19525, 0.088347, 0.071571, 0.07552, 0.033332, 0.13937	0.11999, 0.027309, 0.045877, 0.34221, 0.12862, 0.18585, 0.069862, 0.022745, 0.01616, 0.041382	0.026298, 0.04151, 0.054556, 0.24466, 0.17583, 0.24275, 0.05386, 0.076166, 0.018096, 0.066277	0.026097, 0.09462, -0.013151, 0.3363, 0.19512, 0.14949, 0.061144, 0.057113, 0.057317, 0.035947	0.019915, 0.091296, -0.013365, 0.34432, 0.14817, 0.20599, 0.018411, 0.06607, 0.036581, 0.082612	0.045576, 0.05944, 0.025167, 0.36021, 0.16222, 0.17822, 0.044127, 0.058486, 0.031297, 0.03525	0.071214, 0.099699, 0.0012653, 0.38255, 0.18337, 0.15497, 0.039925, -0.0090066, 0.084611, -0.0085854	0.030899, 0.058096, 0.017212, 0.25033, 0.17488, 0.2505, 0.041082, 0.077229, 0.018333, 0.081432	0.0021902, 0.03527, 0.028183, 0.37768, 0.18387, 0.1738, 0.054696, 0.046399, 0.015445, 0.08246	-0.0070546, 0.040362, 7.2281e-05, 0.34332, 0.21198, 0.16598, 0.061435, 0.069087, 0.084017, 0.030802	0.0049546, 0.047364, -0.0010835, 0.33421, 0.18497, 0.19979, 0.011889, 0.040998, 0.098935, 0.077971	0.029551, 0.0081224, 0.047313, 0.3434, 0.21041, 0.12492, 0.09085, 0.10374, 0.035314, 0.0063771	0.058021, 0.040786, 0.038658, 0.38977, 0.25148, 0.13847, 0.034953, -0.00091424, 0.037264, 0.01151	0.063645, 0.043718, 0.04506, 0.3225, 0.22928, 0.17949, 0.10855, 0.00080516, -0.0097062, 0.016666	0.10988, 0.078498, 0.10227, 0.24672, 0.11373, 0.21111, 0.038626, 0.079846, 0.0031162, 0.016201	0.041682, 0.039103, 0.040732, 0.36694, 0.10528, 0.20955, 0.051791, 0.030498, 0.045588, 0.068828	0.019785, 0.11138, -0.023302, 0.37173, 0.14185, 0.24159, 0.078366, 0.050793, -0.0051895, 0.013	0.052385, 0.078697, 0.043057, 0.26228, 0.2506, 0.097232, 0.10961, 0.07644, 0.0093059, 0.020394	0.018439, 0.057274, -0.0049616, 0.39225, 0.18659, 0.11242, 0.09566, 0.076138, 0.024095, 0.042096	0.046428, 0.069041, 0.05192, 0.22899, 0.14434, 0.19998, 0.09574, 0.077672, 0.049683, 0.036206	0.031271, 0.054448, 0.023246, 0.30989, 0.1607, 0.15436, 0.084607, 0.045432, 0.029813, 0.10623	0.023993, 0.053991, 0.013217, 0.27693, 0.15322, 0.15943, 0.024886, 0.1136, 0.082841, 0.097895	0.067912, 0.019666, 0.058106, 0.3455, 0.22596, 0.10965, 0.053926, 0.05351, 0.054134, 0.011631	0.034564, 0.039373, 0.044908, 0.40531, 0.37147, 0.05957, 0.021811, 0.025314, -0.0048961, 0.0025773	0.0049623, 0.040635, -0.0045691, 0.30043, 0.28083, 0.18937, 0.053257, 0.03048, 0.016131, 0.088481	0.030884, 0.070609, 0.073751, 0.2083, 0.11684, 0.27925, 0.026088, 0.074328, 0.039506, 0.080443	0.026894, 0.079709, 0.01147, 0.49788, 0.14897, 0.15209, 0.040468, 0.0089618, 0.024984, 0.008574	0.026314, 0.021772, -0.0035187, 0.31959, 0.16919, 0.2145, 0.092713, 0.05536, 0.044398, 0.059684	0.029081, 0.035696, 0.060232, 0.25716, 0.11961, 0.169, 0.078716, 0.057158, 0.069117, 0.12423	0.060053, 0.044442, 0.037278, 0.39671, 0.086916, 0.21687, 0.073692, 0.054087, 0.036562, -0.0066092	-0.035086, 0.04141, 0.043946, 0.36748, 0.24295, 0.12859, 0.089135, 0.013163, 0.028614, 0.079804	0.0073129, 0.1431, 0.075019, 0.34789, 0.12794, 0.18143, 0.092508, 0.027843, 0.026337, -0.029379	0.017212, 0.050749, 0.0078712, 0.39167, 0.15412, 0.16413, 0.042164, 0.055815, 0.049895, 0.066379
Histidine	4	338	0.0070557, 0.028106, 0.011817, 0.2428, 0.42891, 0.18618, 0.064423, 0.015943, 0.0044722, 0.010295	0.013183, 0.042474, 0.038164, 0.26126, 0.37549, 0.19056, 0.042444, 0.019394, 0.0022287, 0.014797	0.015243, 0.059309, -0.003779, 0.25512, 0.37405, 0.14978, 0.063281, 0.041842, 0.0043726, 0.04078	0.012748, 0.032728, 0.0075492, 0.34379, 0.32264, 0.15917, 0.053298, 0.040042, 0.017064, 0.010972	0.0051393, 0.039537, -0.0042514, 0.2869, 0.35915, 0.16527, 0.062446, 0.038794, 0.020039, 0.026989	0.014112, 0.028573, -0.0038967, 0.28631, 0.40322, 0.17441, 0.041457, 0.01887, 0.030345, 0.0065965	0.023645, 0.055937, 0.0015234, 0.25305, 0.36795, 0.17827, 0.033813, 0.041083, 0.0079197, 0.036814	0.018073, 0.032646, 0.0057073, 0.25066, 0.39165, 0.17596, 0.046095, 0.036931, 0.020969, 0.021309	0.018775, 0.046854, 0.021533, 0.27036, 0.37091, 0.1819, 0.036878, 0.0344, 0.014421, 0.0039678	0.0086487, 0.045256, 0.0089081, 0.27948, 0.34469, 0.22064, 0.044928, 0.027917, 0.0038661, 0.015664	0.008139, 0.051222, 0.012341, 0.27217, 0.37615, 0.18737, 0.036204, 0.032811, 0.0063624, 0.017224	0.022752, 0.047357, 0.0051945, 0.28429, 0.37031, 0.16846, 0.046604, 0.026848, 0.012896, 0.015289	0.008004, 0.020214, -0.003327, 0.28956, 0.41358, 0.17853, 0.04658, 0.025061, 0.0081996, 0.0136	0.011439, 0.033764, 0.0095743, 0.23845, 0.34859, 0.18515, 0.065961, 0.059565, 0.019188, 0.028321	0.0011283, 0.046574, 0.00084301, 0.26753, 0.35358, 0.20485, 0.05334, 0.041997, 0.010474, 0.019685	0.0032893, 0.039593, 0.01344, 0.27043, 0.42551, 0.17288, 0.038213, 0.022559, 0.0022918, 0.011793	0.024288, 0.062515, -0.0020329, 0.21672, 0.41866, 0.17608, 0.062548, 0.02497, 0.0042089, 0.012041	0.0075868, 0.024714, 0.0057639, 0.27398, 0.3669, 0.19391, 0.065009, 0.031388, 0.015896, 0.014859	0.032698, 0.032716, 0.010231, 0.21349, 0.4137, 0.18851, 0.027286, 0.051407, 0.01342, 0.016534	0.0077632, 0.037469, 0.0055968, 0.23621, 0.4305, 0.17926, 0.053941, 0.025648, 0.012123, 0.011495	0.024351, 0.029232, -0.0024939, 0.22818, 0.45564, 0.17386, 0.031958, 0.031432, 0.01244, 0.015404	0.0075531, 0.054482, 0.0062529, 0.18107, 0.4405, 0.1824, 0.068879, 0.029993, 0.0063215, 0.022541	0.0082354, 0.028056, -0.0030225, 0.22109, 0.41876, 0.1639, 0.060521, 0.077218, 0.022003, 0.0032386	0.017258, 0.052777, -0.0022567, 0.24942, 0.39499, 0.19139, 0.049082, 0.025177, 0.020759, 0.001412	0.0070624, 0.020827, -0.0027432, 0.24078, 0.43139, 0.17047, 0.060388, 0.035865, 0.015205, 0.020751	0.0050787, 0.020934, 0.0035485, 0.21344, 0.4261, 0.21313, 0.053449, 0.034571, 0.01993, 0.0098149	0.0074437, 0.034002, 0.021351, 0.20207, 0.45693, 0.16264, 0.064256, 0.028835, 0.016516, 0.0059623	0.0046737, 0.031802, -0.0026888, 0.21722, 0.44074, 0.21728, 0.051001, 0.01762, 0.010474, 0.011876	0.014469, 0.031988, 0.0030057, 0.22607, 0.41667, 0.19523, 0.056398, 0.033181, 0.0056623, 0.017325	0.0016545, 0.029569, 0.022594, 0.21093, 0.39822, 0.21113, 0.07949, 0.030864, 0.0014672, 0.014087	0.014773, 0.040016, 0.0063051, 0.22001, 0.39953, 0.17702, 0.062984, 0.044916, 0.01218, 0.022261	0.0098603, 0.027784, -0.0037499, 0.24732, 0.42444, 0.18516, 0.047947, 0.039214, 0.011288, 0.010739	0.011059, 0.024747, 0.00872, 0.26574, 0.39613, 0.15464, 0.071705, 0.035056, 0.014529, 0.017668	0.047815, 0.044086, 0.033388, 0.15495, 0.31165, 0.17956, 0.073013, 0.11111, 0.031086, 0.013346	0.018939, 0.033788, 0.040737, 0.21896, 0.37484, 0.17649, 0.059732, 0.048046, 0.015233, 0.01324	0.024481, 0.046118, -0.00057011, 0.21016, 0.39851, 0.18724, 0.056867, 0.03351, 0.022954, 0.020716	0.0041703, 0.05912, 0.0051839, 0.21837, 0.41329, 0.19908, 0.041199, 0.036118, 0.012013, 0.011464	0.0064207, 0.04354, -0.0035928, 0.63976, 0.06799, 0.14762, 0.047323, 0.05081, -0.0035928, 0.0037197	0.012745, 0.0066445, 0.028709, 0.51545, 0.1868, 0.13058, 0.036458, 0.052232, 0.01952, 0.010856	0.0098575, 0.03717, 0.030086, 0.40326, 0.12776, 0.20817, 0.059195, 0.063685, 0.011768, 0.049046	0.048617, 0.047882, 0.022959, 0.44391, 0.13741, 0.20234, 0.035576, 0.051092, 0.0032909, 0.0069187	0.043904, 0.096621, 0.015629, 0.36596, 0.1609, 0.15799, 0.051637, 0.046763, 0.034943, 0.025654	0.01309, 0.035817, 0.024609, 0.43483, 0.18514, 0.13082, 0.048121, 0.048521, 0.021655, 0.05739	0.02946, 0.01316, 0.0053096, 0.409, 0.12508, 0.24249, 0.058992, 0.069724, 0.010453, 0.036336	0.028655, 0.053229, -0.0083646, 0.46375, 0.13739, 0.12866, 0.085966, 0.076233, 0.016938, 0.017543	0.022471, 0.034108, -0.0065697, 0.33823, 0.1823, 0.16875, 0.12403, 0.071113, 0.023652, 0.041914	0.032399, 0.1052, -0.0062957, 0.29455, 0.1802, 0.12679, 0.079715, 0.073746, 0.053705, 0.059992
Histidine	5	302	0.41854, 0.12016, 0.16203, 0.12025, 0.061972, 0.059464, 0.057592	0.56179, 0.18579, 0.11732, 0.016465, 0.028949, 0.067847, 0.021842	0.12675, 0.098847, 0.21854, 0.20359, 0.1356, 0.1625, 0.054161	0.57735, 0.18351, 0.15236, 0.043564, 0.018011, 0.01807, 0.0071392	0.49172, 0.14876, 0.2276, 0.051305, 0.020879, 0.036953, 0.022784	0.34082, 0.12875, 0.23736, 0.1047, 0.073411, 0.069978, 0.044984	0.1395, 0.072987, 0.21436, 0.18856, 0.13024, 0.2107, 0.04365	0.19117, 0.083772, 0.36328, 0.1873, 0.059344, 0.071932, 0.043197	0.45563, 0.13522, 0.22096, 0.046517, 0.034925, 0.07858, 0.028167	0.38594, 0.10912, 0.24888, 0.12514, 0.022916, 0.087962, 0.020044	0.42993, 0.15648, 0.10938, 0.11189, 0.035195, 0.10834, 0.048789	0.43699, 0.16644, 0.20684, 0.079533, 0.037818, 0.043764, 0.02861	0.27437, 0.11666, 0.19844, 0.15405, 0.075653, 0.13938, 0.041451	0.22691, 0.088304, 0.35197, 0.14959, 0.075601, 0.068243, 0.039383	0.11849, 0.066385, 0.37615, 0.17565, 0.10895, 0.10334, 0.051049	0.66114, 0.17361, 0.10571, 0.032562, 0.0019409, 0.014443, 0.010598	0.19201, 0.10078, 0.142, 0.067965, 0.12789, 0.31281, 0.056548	0.42099, 0.19266, 0.18102, 0.061515, 0.052493, 0.075256, 0.016059	0.18311, 0.14562, 0.16252, 0.095714, 0.086944, 0.21973, 0.10636	0.23957, 0.15557, 0.23674, 0.16236, 0.046886, 0.12323, 0.035645	0.16584, 0.12972, 0.28915, 0.16841, 0.035975, 0.088633, 0.12227	0.066446, 0.039044, 0.17763, 0.1802, 0.14057, 0.31515, 0.080953	0.027831, 0.038454, 0.52514, 0.23959, 0.11339, 0.046801, 0.0087939	0.07822, 0.091278, 0.32054, 0.23357, 0.1428, 0.071036, 0.062566	0.070545, 0.068559, 0.35752, 0.14783, 0.14861, 0.12344, 0.08349	0.14382, 0.12884, 0.43288, 0.1275, 0.091583, 0.032666, 0.042705	0.2731, 0.16581, 0.28164, 0.14953, 0.049327, 0.039555, 0.04104	0.45145, 0.091973, 0.29366, 0.086416, 0.049752, 0.011735, 0.015012	0.37557, 0.13356, 0.24911, 0.10248, 0.046658, 0.069598, 0.023026	0.34005, 0.13429, 0.28532, 0.15905, 0.036037, 0.016864, 0.028393	0.24716, 0.12757, 0.31708, 0.15598, 0.048303, 0.043701, 0.060208	0.27383, 0.1055, 0.37707, 0.090598, 0.097479, 0.035711, 0.019812	0.39418, 0.11774, 0.32617, 0.067463, 0.025712, 0.021398, 0.047326	0.36216, 0.14503, 0.28699, 0.10137, 0.057086, 0.032654, 0.014713	0.2845, 0.081583, 0.38399, 0.14247, 0.066821, 0.028165, 0.012469	0.2564, 0.083612, 0.40007, 0.14261, 0.047546, 0.042145, 0.027614	0.18283, 0.11156, 0.27748, 0.29236, 0.044552, 0.048045, 0.043162	0.3618, 0.11999, 0.19248, 0.13439, 0.057995, 0.12742, 0.0059206	0.27228, 0.14723, 0.2708, -0.008663, 0.18789, 0.10579, 0.024675	0.026516, 0.14829, 0.30938, 0.26827, 0.04763, 0.14709, 0.052831	0.036824, 0.042594, 0.2484, 0.20592, -0.0041636, 0.39803, 0.072396	0.042885, 0.043126, 0.13517, 0.17861, 0.16673, 0.3853, 0.048185	0.024127, 0.061005, 0.53633, 0.20033, 0.052832, 0.086201, 0.03918	0.094129, 0.077801, 0.33031, 0.1305, 0.085628, 0.18899, 0.092649	0.074147, 0.015585, 0.35424, 0.2913, 0.14706, 0.079308, 0.038358	0.090267, 0.047354, 0.43897, 0.20072, 0.14115, 0.078281, 0.0032604	0.059455, 0.067531, 0.26921, 0.16454, 0.15019, 0.22752, 0.061556
Isoleucine	1	344	0.67273, 0.20562, 0.081826, 0.019518, 0.0058317, 0.0038188, 0.0042585, 0.0019244, -0.00063539, 0.0052431, -0.00013111	0.66658, 0.20802, 0.084442, 0.019363, 0.0068806, 0.0047425, 0.0024396, 0.00052927, 0.0027262, 0.0027448, 0.0015335	0.01254, 0.0082962, 0.0047269, 0.010987, 0.015126, 0.10614, 0.6104, 0.15042, 0.068039, 0.011629, 0.0017044	0.59141, 0.19106, 0.069245, 0.020808, 0.010235, 0.017269, 0.070662, 0.01943, 0.0053083, 0.002293, 0.0022794	0.48433, 0.14517, 0.05779, 0.021422, 0.011877, 0.03236, 0.17777, 0.043702, 0.017647, 0.0074179, 0.00051563	0.31373, 0.099992, 0.046351, 0.016073, 0.018221, 0.058333, 0.32076, 0.087657, 0.029916, 0.0072956, 0.0016703	0.14944, 0.054472, 0.026419, 0.010126, 0.019785, 0.087355, 0.47143, 0.12165, 0.048933, 0.0089968, 0.0013897	0.070355, 0.024265, 0.01352, 0.010389, 0.019165, 0.096312, 0.56084, 0.13618, 0.053975, 0.011763, 0.0032404	0.6827, 0.20182, 0.077607, 0.018997, 0.0044296, 0.0030517, 0.0030457, 0.0021065, 0.0023754, 0.00266, 0.0012073	0.57409, 0.18346, 0.073436, 0.023813, 0.011979, 0.028769, 0.063167, 0.020659, 0.011965, 0.0051448, 0.0035144	0.49946, 0.15961, 0.066338, 0.018529, 0.014032, 0.034838, 0.15081, 0.039189, 0.015855, 0.0025446, -0.0012156	0.34938, 0.10319, 0.04348, 0.015957, 0.013001, 0.063336, 0.29915, 0.074337, 0.030346, 0.0089487, -0.001131	0.17302, 0.063852, 0.023333, 0.015281, 0.017899, 0.090589, 0.45003, 0.11212, 0.04438, 0.0086492, 0.00085412	0.082782, 0.028057, 0.015103, 0.0096852, 0.017528, 0.10232, 0.54267, 0.13481, 0.053132, 0.012247, 0.0016537	0.015072, 0.010299, 0.002912, 0.0088438, 0.01787, 0.11999, 0.60342, 0.14523, 0.060109, 0.014021, 0.0022259	0.66913, 0.20881, 0.081003, 0.021207, 0.0037996, 0.0050824, 0.0013198, 0.0023376, 0.0009291, 0.0038525, 0.0025265	0.49538, 0.18406, 0.13803, 0.099875, 0.039864, 0.026189, 0.0067406, 0.0052291, 0.0017561, 0.0013577, 0.0015203	0.27603, 0.17432, 0.16194, 0.185, 0.08305, 0.069188, 0.034234, 0.010648, 0.0025666, 0.0037235, -0.00070025	0.11061, 0.095637, 0.1435, 0.20476, 0.1273, 0.1504, 0.12065, 0.032735, 0.010575, 0.0052085, -0.0013697	0.026081, 0.033313, 0.054215, 0.13362, 0.12808, 0.19518, 0.30644, 0.078229, 0.034164, 0.0090592, 0.0016219	0.031705, 0.016656, 0.028786, 0.061405, 0.071346, 0.20923, 0.41226, 0.11621, 0.045721, 0.0057696, 0.00091281	0.0335, 0.015764, 0.0093673, 0.009273, 0.020689, 0.19421, 0.52479, 0.13275, 0.049057, 0.0068534, 0.0037493	0.011284, 0.0095496, 0.0027437, 0.0036975, 0.0080893, 0.11578, 0.61711, 0.15283, 0.062374, 0.013939, 0.0026033	0.015924, 0.010654, 0.0028477, 0.0031398, 0.011343, 0.11817, 0.60316, 0.15795, 0.062757, 0.013727, 0.00032413	0.023573, 0.010241, 0.0072223, 0.0027214, 0.012583, 0.11112, 0.61883, 0.14379, 0.058411, 0.0092804, 0.0022209	0.42054, 0.13015, 0.049844, 0.013428, 0.026563, 0.054515, 0.21885, 0.055935, 0.021808, 0.0081361, 0.00023317	0.37249, 0.12671, 0.050654, 0.018703, 0.029146, 0.057539, 0.25375, 0.058982, 0.026771, 0.00419, 0.001068	0.40723, 0.13128, 0.059246, 0.013529, 0.026267, 0.053339, 0.22788, 0.056429, 0.021681, 0.0043746, -0.0012581	0.3048, 0.099749, 0.040044, 0.013563, 0.020106, 0.068985, 0.3268, 0.079499, 0.035231, 0.0094502, 0.0017735	0.25131, 0.089119, 0.035808, 0.013688, 0.026613, 0.078532, 0.36852, 0.091704, 0.034407, 0.0093229, 0.00097594	0.28792, 0.097369, 0.041118, 0.013509, 0.023536, 0.073251, 0.33533, 0.083568, 0.034447, 0.0089502, 0.00099452	0.37107, 0.11342, 0.047489, 0.014278, 0.02861, 0.057213, 0.26717, 0.066586, 0.028864, 0.0066411, -0.0013459	0.36365, 0.10974, 0.049007, 0.015942, 0.025383, 0.056761, 0.27787, 0.06808, 0.028069, 0.0051758, 0.00032678	0.36234, 0.11548, 0.045669, 0.015542, 0.024263, 0.058981, 0.27403, 0.067102, 0.02854, 0.0088677, -0.00081678	0.24621, 0.081782, 0.042203, 0.019012, 0.021041, 0.1106, 0.34406, 0.087625, 0.037835, 0.0094614, 0.0001593	0.24745, 0.082527, 0.043562, 0.017784, 0.022228, 0.10302, 0.34914, 0.08772, 0.03471, 0.011229, 0.00062992	0.2422, 0.078527, 0.042807, 0.01792, 0.021132, 0.10887, 0.35698, 0.088047, 0.033424, 0.0084804, 0.0016109	0.64421, 0.21993, 0.091376, 0.023218, 0.0061274, 0.004103, 0.0009905, 0.0015364, 0.0023835, 0.0035332, 0.0025946	0.364, 0.14756, 0.073859, 0.032905, 0.025713, 0.073327, 0.24359, 0.0085879, 0.012499, 0.01667, 0.0012895	0.13586, 0.046248, 0.021257, 0.011668, 0.01858, 0.14679, 0.44956, 0.11822, 0.036556, 0.014117, 0.0011462	0.11747, 0.051091, 0.013369, 0.011674, 0.068055, 0.15977, 0.36961, 0.14432, 0.041492, 0.003094, 0.020057	0.055886, 0.022189, 0.019322, 0.0071885, 0.025327, 0.16473, 0.51984, 0.12353, 0.056831, 0.0064718, -0.001309	0.04077, 0.013112, 0.0075873, 0.0055215, 0.017303, 0.17716, 0.53116, 0.14282, 0.054448, 0.008658, 0.0014547	0.025769, 0.0069608, 0.0092276, 0.0026313, 0.016849, 0.16017, 0.5512, 0.1507, 0.055668, 0.011666, 0.0091701	0.008759, 0.0070549, 0.0040746, 0.0062063, 0.017116, 0.16448, 0.57778, 0.14151, 0.058097, 0.011215, 0.0037115	0.013979, 0.0079935, 0.0049523, 0.006037, 0.018934, 0.16129, 0.56812, 0.14731, 0.055217, 0.011264, 0.0048969	0.010335, 0.006616, 0.005009, 0.0059668, 0.015352, 0.19619, 0.5433, 0.14515, 0.058024, 0.012073, 0.0019916
Isoleucine	2	302	0.71002, 0.19224, 0.074725, 0.012936, 0.0027191, 0.0028405, 0.0021451, 0.00063372, 0.00052271, 0.00067887, 0.00053024	0.69238, 0.1987, 0.079468, 0.015227, 0.0030336, 0.0056777, 0.0026582, 0.0014679, 0.0003744, 0.00070146, 0.00031312	0.0058557, 0.0061125, 0.26448, 0.07089, 0.032113, 0.061721, 0.42408, 0.089695, 0.037712, 0.0058389, 0.0014999	0.6179, 0.17656, 0.099563, 0.020622, 0.0061321, 0.01308, 0.049823, 0.0099617, 0.0045257, 0.0012097, 0.00062023	0.5062, 0.14053, 0.12877, 0.030001, 0.014661, 0.020956, 0.11907, 0.02683, 0.010717, 0.002029, 0.00024501	0.32172, 0.094559, 0.18205, 0.045293, 0.022321, 0.034351, 0.23012, 0.045786, 0.020725, 0.0025653, 0.00050479	0.164, 0.04805, 0.22592, 0.056595, 0.027474, 0.047944, 0.32671, 0.067991, 0.029644, 0.0041852, 0.0014816	0.068187, 0.015456, 0.25268, 0.065966, 0.032243, 0.057948, 0.38834, 0.078548, 0.033382, 0.0058289, 0.0014209	0.70822, 0.18812, 0.078024, 0.014851, 0.0038119, 0.0041343, 0.0013608, 0.00070579, 0.0004211, 5.6003e-05, 0.00029847	0.59984, 0.16581, 0.090057, 0.027437, 0.0082086, 0.034226, 0.048581, 0.015652, 0.0053942, 0.0020172, 0.0027733	0.51452, 0.14161, 0.12955, 0.031061, 0.012246, 0.024222, 0.11015, 0.024397, 0.010134, 0.0018719, 0.00024253	0.33207, 0.10132, 0.17622, 0.045094, 0.021043, 0.038431, 0.21524, 0.04681, 0.019799, 0.0031344, 0.00083281	0.19108, 0.055306, 0.21644, 0.054282, 0.02651, 0.052022, 0.30683, 0.063425, 0.028695, 0.0045807, 0.00083042	0.090832, 0.019813, 0.25166, 0.064868, 0.028227, 0.061931, 0.3667, 0.077586, 0.03227, 0.005005, 0.0010989	0.0082312, 0.0075196, 0.25963, 0.070826, 0.031522, 0.071102, 0.42037, 0.085566, 0.036784, 0.0064342, 0.0020175	0.70396, 0.19617, 0.07492, 0.014608, 0.0012957, 0.0048616, 0.0016742, 0.00075569, 0.00030686, 0.0011115, 0.00033482	0.55405, 0.18387, 0.13549, 0.078056, 0.026037, 0.015428, 0.0046635, 0.0014854, 0.00057146, 0.00014784, 0.0001962	0.36268, 0.16194, 0.20142, 0.13978, 0.061962, 0.045269, 0.019001, 0.0054538, 0.0016675, 0.00061339, 0.00020445	0.18513, 0.10508, 0.23613, 0.16886, 0.096792, 0.1021, 0.078171, 0.019948, 0.0062728, 0.0011949, 0.000316	0.067719, 0.049427, 0.23462, 0.14281, 0.10037, 0.12568, 0.20945, 0.047417, 0.018585, 0.0032818, 0.00063807	0.035138, 0.024338, 0.25259, 0.10181, 0.065538, 0.13347, 0.29385, 0.063604, 0.024973, 0.0040405, 0.00065044	0.014673, 0.011059, 0.2649, 0.06907, 0.033818, 0.12364, 0.36831, 0.077526, 0.030978, 0.0047999, 0.0012262	0.0035458, 0.007102, 0.26588, 0.067451, 0.030409, 0.068838, 0.423, 0.088075, 0.038058, 0.0059191, 0.0017226	0.0025312, 0.0082941, 0.27401, 0.069457, 0.030431, 0.070528, 0.40946, 0.088747, 0.039041, 0.0060639, 0.0014431	0.010619, 0.010075, 0.27058, 0.068663, 0.030553, 0.073414, 0.40343, 0.088349, 0.037243, 0.005835, 0.0012423	0.43263, 0.1226, 0.14974, 0.037052, 0.022151, 0.03464, 0.15264, 0.032047, 0.01354, 0.0026084, 0.00036003	0.37591, 0.1174, 0.16255, 0.041592, 0.026894, 0.037365, 0.18121, 0.037708, 0.015791, 0.0027696, 0.00080735	0.43265, 0.1225, 0.14949, 0.037099, 0.02364, 0.033448, 0.1522, 0.032697, 0.013537, 0.0019696, 0.00076945	0.30451, 0.093164, 0.18492, 0.046152, 0.025339, 0.043436, 0.22895, 0.048415, 0.020472, 0.0034064, 0.0012345	0.26279, 0.080104, 0.20069, 0.049875, 0.026041, 0.047075, 0.25256, 0.053513, 0.022711, 0.0038335, 0.00081058	0.28975, 0.089593, 0.18373, 0.046898, 0.027331, 0.041957, 0.24161, 0.053219, 0.021215, 0.0034368, 0.0012691	0.36937, 0.11161, 0.16792, 0.040315, 0.026166, 0.037368, 0.18752, 0.038807, 0.017008, 0.0032313, 0.00068316	0.36281, 0.11549, 0.16881, 0.041891, 0.025876, 0.038062, 0.1876, 0.039574, 0.016133, 0.0028733, 0.00089465	0.36686, 0.1052, 0.16619, 0.041546, 0.026035, 0.037023, 0.19349, 0.04104, 0.018952, 0.0027588, 0.00090264	0.25245, 0.075186, 0.20008, 0.051451, 0.028316, 0.070712, 0.24335, 0.051485, 0.021779, 0.004429, 0.00075839	0.26743, 0.077916, 0.195, 0.049307, 0.025678, 0.063731, 0.24419, 0.050366, 0.021676, 0.0035146, 0.0011889	0.26798, 0.075586, 0.19513, 0.051929, 0.024916, 0.066066, 0.24134, 0.051527, 0.021406, 0.0031907, 0.00094105	0.69589, 0.20586, 0.07891, 0.013926, 0.002721, 0.0011375, 0.00045674, 0.00035171, 0.00023449, 0.00031003, 0.00019543	0.39785, 0.11124, 0.16466, 0.044356, 0.017717, 0.053452, 0.15725, 0.035565, 0.015235, 0.0018091, 0.0008537	0.13607, 0.044545, 0.23167, 0.058572, 0.026794, 0.084072, 0.3157, 0.068908, 0.027901, 0.0045371, 0.0012254	0.1288, 0.039755, 0.22202, 0.059195, 0.027073, 0.11008, 0.31252, 0.065661, 0.02978, 0.00492, 0.00018419	0.042215, 0.021408, 0.25842, 0.063739, 0.029621, 0.11166, 0.35853, 0.077348, 0.030495, 0.0055416, 0.0010291	0.022354, 0.014007, 0.26045, 0.067905, 0.032916, 0.11247, 0.37019, 0.080479, 0.033016, 0.0051687, 0.0010471	0.013674, 0.014065, 0.26911, 0.069034, 0.033565, 0.11254, 0.36363, 0.083652, 0.034571, 0.004791, 0.0013764	0.0050888, 0.01163, 0.27506, 0.071241, 0.032296, 0.10938, 0.36591, 0.08526, 0.036886, 0.0056778, 0.001564	0.0039847, 0.010686, 0.27178, 0.068102, 0.032714, 0.10377, 0.38899, 0.07957, 0.033411, 0.0052492, 0.0017448	0.0040085, 0.011939, 0.26032, 0.069345, 0.032567, 0.11691, 0.38166, 0.083402, 0.033731, 0.0048583, 0.0012516
Isoleucine	3	274	0.71216, 0.18645, 0.070638, 0.011966, 0.0033344, 0.0017005, 7.2566e-05, 0.0080144, 0.0024546, 0.0032056	0.69625, 0.18652, 0.074779, 0.013653, 0.0038257, 0.0031482, 0.00014518, 0.011666, 0.0041938, 0.0058231	0.0043912, 0.0020735, 0.0040874, 0.012546, 0.078705, 0.67156, 0.14241, 0.067629, 0.01123, 0.0053686	0.62669, 0.16741, 0.068611, 0.014158, 0.011732, 0.079016, 0.016097, 0.011244, 0.0027088, 0.0023319	0.49695, 0.13485, 0.060576, 0.017017, 0.026389, 0.19592, 0.041849, 0.020616, 0.004326, 0.0015031	0.35475, 0.09063, 0.040234, 0.018462, 0.045047, 0.33885, 0.070741, 0.033132, 0.0059994, 0.0021506	0.19148, 0.04978, 0.024897, 0.017544, 0.065132, 0.49201, 0.10079, 0.048041, 0.0077784, 0.0025451	0.069508, 0.016994, 0.011952, 0.014983, 0.080647, 0.60125, 0.13591, 0.056355, 0.0091178, 0.0032889	0.71393, 0.18631, 0.072978, 0.011875, 0.0024002, 0.0015474, 0.00027599, 0.0063866, 0.0019832, 0.0023112	0.38864, 0.11201, 0.047919, 0.012925, 0.00044095, 0.28922, 0.078017, 0.053228, 0.011324, 0.0062724	0.52118, 0.13595, 0.059015, 0.015088, 0.025775, 0.1808, 0.0355, 0.01997, 0.0037308, 0.002982	0.35799, 0.094953, 0.043912, 0.015731, 0.049377, 0.32918, 0.070269, 0.031004, 0.0056631, 0.0019233	0.18447, 0.045691, 0.026387, 0.014669, 0.068314, 0.49394, 0.10281, 0.051621, 0.0082969, 0.0037997	0.089206, 0.022236, 0.01576, 0.013255, 0.080967, 0.58871, 0.12515, 0.052622, 0.0096195, 0.0024798	0.0051421, 0.0018876, 0.0039629, 0.010705, 0.093523, 0.66265, 0.14892, 0.061275, 0.010142, 0.0017992	0.71116, 0.18687, 0.074136, 0.013989, 0.002392, 0.0020724, 0.00067114, 0.0051309, 0.0018542, 0.0017299	0.51646, 0.18102, 0.19734, 0.062864, 0.026532, 0.0082079, 0.00093018, 0.0039816, 0.00095048, 0.0017202	0.29359, 0.1586, 0.27386, 0.14034, 0.08214, 0.035204, 0.0099564, 0.0042198, 0.0012396, 0.00085584	0.10822, 0.089544, 0.23494, 0.20856, 0.17088, 0.1397, 0.032641, 0.01211, 0.0021958, 0.001213	0.022341, 0.033145, 0.1048, 0.19587, 0.19541, 0.33822, 0.075982, 0.027903, 0.0045797, 0.0017402	0.014661, 0.0085022, 0.042972, 0.10027, 0.19757, 0.47606, 0.10714, 0.043446, 0.0068852, 0.0024914	0.012857, 0.0040915, 0.006409, 0.014038, 0.17846, 0.58533, 0.13293, 0.056022, 0.0069161, 0.0029505	0.0017783, 0.00088311, 0.0033625, 0.0032852, 0.091956, 0.67072, 0.14934, 0.065067, 0.010351, 0.003259	0.0020462, 0.001398, 0.0031293, 0.0055433, 0.085685, 0.67758, 0.14356, 0.067111, 0.010244, 0.0037048	0.0093565, 0.0027101, 0.0034905, 0.0059265, 0.0947, 0.66913, 0.14186, 0.061143, 0.0090295, 0.0026488	0.42072, 0.11724, 0.049561, 0.026427, 0.044696, 0.25568, 0.053701, 0.025246, 0.0043812, 0.0023476	0.40564, 0.11748, 0.050989, 0.027281, 0.048139, 0.2608, 0.056308, 0.026552, 0.0047368, 0.0020708	0.42418, 0.11734, 0.047925, 0.027692, 0.044152, 0.25122, 0.055493, 0.026012, 0.0041498, 0.0018394	0.34005, 0.090175, 0.041081, 0.02212, 0.052259, 0.33984, 0.074607, 0.032072, 0.0053171, 0.0024775	0.27956, 0.079891, 0.037213, 0.02048, 0.062396, 0.39105, 0.084049, 0.037303, 0.0060375, 0.0020198	0.29973, 0.086184, 0.036166, 0.020393, 0.056438, 0.37357, 0.082393, 0.035399, 0.0066869, 0.0030383	0.38932, 0.10009, 0.042274, 0.024214, 0.048335, 0.29581, 0.063898, 0.028932, 0.0047162, 0.0024128	0.37839, 0.10447, 0.044067, 0.024837, 0.048197, 0.30004, 0.063261, 0.029848, 0.0049526, 0.0019476	0.37162, 0.0969, 0.042452, 0.026716, 0.050398, 0.30768, 0.067829, 0.029816, 0.0049215, 0.001665	0.27626, 0.068267, 0.04397, 0.023411, 0.10069, 0.36647, 0.076882, 0.03402, 0.0058781, 0.004156	0.2676, 0.069033, 0.040994, 0.020804, 0.09268, 0.37854, 0.086099, 0.035691, 0.0063009, 0.0022634	0.2903, 0.075231, 0.043894, 0.022607, 0.096454, 0.35329, 0.078753, 0.032972, 0.0052832, 0.0012133	0.70345, 0.19923, 0.075238, 0.013284, 0.0023024, 0.0011047, 8.4691e-05, 0.0031505, 0.0011739, 0.00098437	0.39037, 0.10532, 0.056489, 0.015281, 0.075771, 0.26243, 0.054851, 0.032433, 0.0038093, 0.0032439	0.13269, 0.035502, 0.024566, 0.0094863, 0.11612, 0.51359, 0.11135, 0.047031, 0.0075147, 0.0021558	0.11217, 0.03165, 0.019668, 0.012095, 0.14827, 0.49638, 0.10413, 0.054502, 0.01325, 0.0078898	0.039547, 0.011182, 0.010167, 0.0072109, 0.15901, 0.58395, 0.12661, 0.052434, 0.006861, 0.0030261	0.022771, 0.0056287, 0.0063068, 0.0074794, 0.16564, 0.58915, 0.1351, 0.057348, 0.0080689, 0.0025089	0.0126, 0.0027178, 0.005067, 0.0090492, 0.15768, 0.61506, 0.13481, 0.053688, 0.0062297, 0.0030991	0.004931, 0.0018888, 0.0037165, 0.0065585, 0.14258, 0.6328, 0.13778, 0.057846, 0.0089337, 0.0029673	0.0038049, 0.00089531, 0.0032976, 0.0079879, 0.14752, 0.62319, 0.13557, 0.062465, 0.011015, 0.0042659	0.0038234, 0.0010704, 0.0030978, 0.0079306, 0.16443, 0.59994, 0.14399, 0.064084, 0.0089889, 0.002644
Isoleucine	4	200	0.75677, 0.13504, 0.041104, 0.0080639, 0.00055466, 0.0055481, -4.8139e-05, 0.038928, 0.0083224, 0.0057072	0.7216, 0.13978, 0.042473, 0.0080645, 0.00136, 0.0057517, 0.0014292, 0.057365, 0.013502, 0.008673	NaN, NaN, NaN, NaN, NaN, NaN, NaN, NaN, NaN, NaN	0.67972, 0.12136, 0.042523, 0.0094852, 0.010894, 0.08857, -6.9718e-05, 0.035915, 0.0068479, 0.0047597	0.49731, 0.094746, 0.034554, 0.014662, 0.028243, 0.25412, 0.025559, 0.038765, 0.0067438, 0.0052966	0.37332, 0.067669, 0.027833, 0.018633, 0.04695, 0.37682, 0.048228, 0.033152, 0.0046328, 0.0027635	0.23302, 0.042663, 0.019176, 0.017224, 0.070806, 0.51107, 0.066394, 0.031839, 0.0048986, 0.0029096	0.10526, 0.01946, 0.011163, 0.018511, 0.075008, 0.63988, 0.078533, 0.041512, 0.0075921, 0.0030872	0.76269, 0.13244, 0.042437, 0.0068277, 0.00083595, 0.0064016, -6.9274e-05, 0.034309, 0.0083142, 0.0058151	NaN, NaN, NaN, NaN, NaN, NaN, NaN, NaN, NaN, NaN	0.55771, 0.10393, 0.037579, 0.0115, 0.026482, 0.19186, 0.021404, 0.037263, 0.0072859, 0.0049927	0.38719, 0.066835, 0.02927, 0.014811, 0.049375, 0.36147, 0.040036, 0.039933, 0.0070411, 0.004037	0.19181, 0.036976, 0.01752, 0.017239, 0.068208, 0.53408, 0.073931, 0.050157, 0.0060943, 0.0039797	0.12033, 0.020685, 0.010188, 0.01865, 0.083758, 0.61742, 0.073514, 0.043392, 0.0084015, 0.003656	0.0066187, 0.0021261, 0.005728, 0.01729, 0.10322, 0.72853, 0.082458, 0.044716, 0.0053945, 0.0039224	0.7544, 0.13976, 0.039383, 0.0066748, -9.6149e-05, 0.0060171, -9.6149e-05, 0.040301, 0.0079398, 0.0057121	0.52696, 0.14738, 0.17501, 0.046192, 0.021307, 0.014905, -9.5184e-05, 0.050034, 0.011428, 0.0068796	0.30567, 0.14704, 0.27189, 0.13276, 0.079834, 0.037416, 0.0042466, 0.015307, 0.0037522, 0.0020789	0.11514, 0.090789, 0.24635, 0.20406, 0.16856, 0.13606, 0.018842, 0.015332, 0.0028478, 0.0020141	0.023648, 0.033677, 0.11108, 0.20556, 0.19376, 0.35097, 0.04869, 0.026389, 0.0039916, 0.0022349	0.014622, 0.0088281, 0.042971, 0.10571, 0.20669, 0.49129, 0.075167, 0.044091, 0.0070409, 0.0035846	0.013075, 0.0044174, 0.0058537, 0.020188, 0.18203, 0.5916, 0.069055, 0.089337, 0.014811, 0.0096327	0.0027325, 0.0019679, 0.0030546, 0.010991, 0.10278, 0.69704, 0.088426, 0.074321, 0.010988, 0.0076999	0.0024114, 0.0017441, 0.0020187, 0.010237, 0.091598, 0.69901, 0.081409, 0.089416, 0.014014, 0.0081413	0.010312, 0.0029246, 0.0023206, 0.0095835, 0.1021, 0.71614, 0.092856, 0.052344, 0.0080382, 0.003381	0.44619, 0.085941, 0.031267, 0.024581, 0.044152, 0.27161, 0.031667, 0.050178, 0.0086815, 0.0057327	0.40084, 0.079251, 0.032266, 0.026818, 0.050913, 0.31196, 0.03033, 0.052681, 0.0088563, 0.0060846	0.44973, 0.086129, 0.031261, 0.026583, 0.046113, 0.28224, 0.038144, 0.032066, 0.004929, 0.0028036	0.35756, 0.069625, 0.02519, 0.021077, 0.057516, 0.36026, 0.051667, 0.046909, 0.0053105, 0.0048779	0.30825, 0.061193, 0.023568, 0.021291, 0.06687, 0.42407, 0.057808, 0.031151, 0.0032752, 0.0025198	0.32451, 0.065034, 0.024655, 0.021774, 0.056729, 0.39827, 0.053032, 0.044028, 0.0075262, 0.0044435	0.40769, 0.074732, 0.025781, 0.025713, 0.051243, 0.32473, 0.042929, 0.036548, 0.0070129, 0.003622	0.39733, 0.075904, 0.025786, 0.02362, 0.053118, 0.32493, 0.046237, 0.040287, 0.0082551, 0.0045323	0.39368, 0.067957, 0.025368, 0.024165, 0.052642, 0.34266, 0.04656, 0.036312, 0.0069973, 0.0036654	0.28715, 0.052567, 0.030191, 0.021929, 0.10087, 0.38365, 0.053644, 0.054798, 0.010116, 0.0050796	0.28006, 0.051717, 0.029973, 0.020059, 0.098993, 0.41312, 0.057373, 0.039236, 0.0057259, 0.0037439	0.31948, 0.057028, 0.032084, 0.021585, 0.098013, 0.37673, 0.052805, 0.034475, 0.0052266, 0.0025769	0.76735, 0.14086, 0.040232, 0.0058886, 0.00076144, 0.0047569, 0.0010804, 0.028241, 0.0068716, 0.0039589	0.41869, 0.075206, 0.045494, 0.014663, 0.080361, 0.28828, 0.035123, 0.033356, 0.0048152, 0.0040086	0.14918, 0.028146, 0.021051, 0.013514, 0.13074, 0.53668, 0.072622, 0.039635, 0.0058143, 0.0026198	0.11382, 0.020701, 0.016811, 0.014503, 0.15651, 0.52822, 0.066496, 0.06677, 0.010207, 0.0059646	0.042666, 0.0088239, 0.00806, 0.012186, 0.17216, 0.61729, 0.083151, 0.045234, 0.0071697, 0.0032626	0.022893, 0.0043396, 0.005235, 0.012428, 0.16786, 0.63392, 0.089239, 0.051993, 0.008252, 0.0038385	0.01562, 0.0029784, 0.0041098, 0.01159, 0.16538, 0.6544, 0.089046, 0.047092, 0.0063347, 0.0034433	NaN, NaN, NaN, NaN, NaN, NaN, NaN, NaN, NaN, NaN	0.0034923, 0.0017597, 0.0026738, 0.010317, 0.15488, 0.64867, 0.097536, 0.064359, 0.010409, 0.0058975	0.0042249, -6.5234e-05, 0.0013563, 0.0086816, 0.17749, 0.64513, 0.093288, 0.056053, 0.0092755, 0.0045693
Isoleucine	5	302	0.71171, 0.1927, 0.074902, 0.012967, 0.0027256, 0.0028473, 0.0021501	0.69436, 0.19927, 0.079695, 0.015271, 0.0030423, 0.005694, 0.0026658	0.0067676, 0.0070644, 0.30567, 0.081929, 0.037114, 0.071333, 0.49012	0.62815, 0.17949, 0.10121, 0.020964, 0.0062338, 0.013297, 0.050649	0.52719, 0.14635, 0.13411, 0.031245, 0.01527, 0.021825, 0.12401	0.34578, 0.10163, 0.19566, 0.04868, 0.023991, 0.03692, 0.24733	0.1829, 0.053585, 0.25195, 0.063115, 0.03064, 0.053467, 0.36435	0.077413, 0.017547, 0.28687, 0.074892, 0.036605, 0.065788, 0.44088	0.70927, 0.18839, 0.07814, 0.014873, 0.0038176, 0.0041404, 0.0013628	0.61575, 0.17021, 0.092445, 0.028164, 0.0084263, 0.035134, 0.04987	0.53409, 0.147, 0.13448, 0.032243, 0.012712, 0.025144, 0.11434	0.35729, 0.10902, 0.1896, 0.048519, 0.022641, 0.041349, 0.23158	0.21173, 0.061283, 0.23983, 0.060148, 0.029375, 0.057644, 0.33999	0.10275, 0.022412, 0.28467, 0.073376, 0.03193, 0.070055, 0.41481	0.0094698, 0.0086512, 0.2987, 0.081484, 0.036266, 0.081801, 0.48363	0.70573, 0.19667, 0.075108, 0.014645, 0.001299, 0.0048739, 0.0016784	0.55539, 0.18431, 0.13582, 0.078244, 0.026099, 0.015465, 0.0046747	0.36558, 0.16324, 0.20304, 0.1409, 0.062457, 0.045631, 0.019153	0.19041, 0.10808, 0.24286, 0.17368, 0.099553, 0.10501, 0.080401	0.07281, 0.053143, 0.25226, 0.15354, 0.10792, 0.13513, 0.22519	0.038752, 0.026842, 0.27858, 0.11228, 0.07228, 0.1472, 0.32408	0.01657, 0.012489, 0.29917, 0.078004, 0.038192, 0.13963, 0.41595	0.0040933, 0.0081988, 0.30694, 0.077868, 0.035105, 0.079469, 0.48832	0.0029272, 0.0095918, 0.31688, 0.080324, 0.035192, 0.081563, 0.47352	0.012243, 0.011616, 0.31197, 0.079165, 0.035226, 0.084644, 0.46514	0.4547, 0.12886, 0.15738, 0.038943, 0.023282, 0.036408, 0.16043	0.39867, 0.12451, 0.17239, 0.044109, 0.028521, 0.039627, 0.19218	0.45493, 0.12881, 0.15719, 0.039009, 0.024857, 0.03517, 0.16004	0.32867, 0.10056, 0.1996, 0.049815, 0.02735, 0.046883, 0.24713	0.28591, 0.087151, 0.21835, 0.054263, 0.028332, 0.051216, 0.27478	0.31465, 0.097293, 0.19952, 0.050929, 0.02968, 0.045563, 0.26237	0.39283, 0.1187, 0.17859, 0.042876, 0.027829, 0.039742, 0.19944	0.38575, 0.12279, 0.17948, 0.04454, 0.027513, 0.040469, 0.19946	0.3918, 0.11235, 0.17749, 0.04437, 0.027805, 0.039539, 0.20664	0.27394, 0.081586, 0.21712, 0.055831, 0.030727, 0.076732, 0.26407	0.28966, 0.084393, 0.21121, 0.053405, 0.027812, 0.069029, 0.26449	0.29035, 0.081897, 0.21142, 0.056265, 0.026997, 0.071582, 0.26149	0.69666, 0.20609, 0.078996, 0.013941, 0.002724, 0.0011387, 0.00045724	0.42032, 0.11753, 0.17397, 0.046861, 0.018718, 0.056471, 0.16613	0.15163, 0.049636, 0.25815, 0.065267, 0.029857, 0.093681, 0.35179	0.1432, 0.044199, 0.24684, 0.065813, 0.030099, 0.12239, 0.34746	0.047669, 0.024174, 0.29181, 0.071974, 0.033448, 0.12608, 0.40485	0.025394, 0.015912, 0.29587, 0.07714, 0.037392, 0.12776, 0.42053	0.015616, 0.016063, 0.30734, 0.078841, 0.038333, 0.12852, 0.41529	0.0058451, 0.013358, 0.31594, 0.081829, 0.037096, 0.12564, 0.42029	0.0045279, 0.012143, 0.30883, 0.077387, 0.037173, 0.11792, 0.44202	0.004572, 0.013617, 0.29692, 0.079092, 0.037144, 0.13335, 0.43531
Leucine	1	344	0.69216, 0.20348, 0.076623, 0.017573, 0.0031898, 0.001368, 0.00062792, 0.0008978, 0.0010666, 0.0013335, 0.0016809	0.67562, 0.21257, 0.080299, 0.018939, 0.0053128, 0.00068481, 0.0019084, 0.00085648, 0.00082847, 0.0021127, 0.00086595	0.0082893, 0.0045023, 0.0038327, 0.0060709, 0.021532, 0.10246, 0.62313, 0.1497, 0.065843, 0.012161, 0.0024783	0.60298, 0.17491, 0.075137, 0.018389, 0.010865, 0.012836, 0.071564, 0.019314, 0.012297, 0.0023506, -0.00064743	0.47434, 0.14526, 0.067763, 0.016103, 0.015028, 0.031237, 0.18049, 0.0453, 0.018068, 0.0062411, 0.00017898	0.31801, 0.099423, 0.046062, 0.014441, 0.023106, 0.053827, 0.32577, 0.077476, 0.031633, 0.0089202, 0.001326	0.15336, 0.042121, 0.023727, 0.0096052, 0.025299, 0.077552, 0.48748, 0.11608, 0.051927, 0.010616, 0.0022317	0.06175, 0.022697, 0.01113, 0.0047562, 0.024803, 0.09438, 0.58113, 0.13112, 0.056128, 0.01002, 0.0020811	0.67465, 0.2053, 0.086716, 0.018711, 0.005629, 0.0031543, 0.0014078, 0.0016323, 1.913e-05, 0.0018827, 0.00090611	0.59182, 0.1877, 0.0833, 0.015673, 0.01249, 0.018133, 0.059124, 0.017496, 0.010242, 0.0012297, 0.0027986	0.5045, 0.14459, 0.065885, 0.017619, 0.012773, 0.027832, 0.16383, 0.038528, 0.01836, 0.0040788, 0.0020096	0.33661, 0.10512, 0.046208, 0.014193, 0.020673, 0.050999, 0.31254, 0.073227, 0.032233, 0.0054868, 0.0027178	0.17684, 0.049887, 0.028243, 0.0098464, 0.024863, 0.073233, 0.45908, 0.12001, 0.04632, 0.012437, -0.00076126	0.084211, 0.026015, 0.013083, 0.0068549, 0.024229, 0.087605, 0.55487, 0.13344, 0.055638, 0.013137, 0.00091753	0.0096909, 0.0058654, 0.0037532, 0.0050605, 0.022993, 0.094483, 0.63055, 0.15009, 0.061909, 0.013722, 0.0018809	0.68152, 0.2023, 0.081353, 0.018973, 0.0093802, 0.0016049, 0.0015954, 0.0017644, 0.00026495, 0.00084776, 0.00039014	0.49015, 0.15523, 0.22486, 0.07294, 0.031429, 0.012586, 0.0067126, 0.0035203, 0.0019373, -0.00023478, 0.00086842	0.25614, 0.099081, 0.31984, 0.095656, 0.14795, 0.037498, 0.027227, 0.0076617, 0.005267, 0.00091966, 0.0027635	0.078544, 0.041922, 0.24499, 0.088555, 0.28231, 0.085982, 0.12935, 0.030972, 0.011716, 0.0052946, 0.00036083	0.017358, 0.010738, 0.087292, 0.05205, 0.28334, 0.11601, 0.31537, 0.075677, 0.032034, 0.0071434, 0.0029944	0.015339, 0.0039359, 0.024691, 0.022733, 0.16418, 0.10068, 0.4873, 0.12078, 0.050253, 0.0089205, 0.001196	0.019376, 0.0048339, 0.0046868, 0.004825, 0.023033, 0.10056, 0.62213, 0.14631, 0.063244, 0.011286, -0.00028658	0.0058289, 0.0042914, 0.00294, 0.0051864, 0.0096836, 0.098752, 0.64104, 0.15259, 0.067543, 0.0090735, 0.0030747	0.0053025, 0.0028102, 0.0020693, 0.0046607, 0.0091702, 0.09645, 0.64214, 0.15817, 0.064643, 0.012411, 0.0021733	0.020365, 0.0035079, 0.0036534, 0.0044334, 0.010274, 0.097844, 0.62676, 0.14883, 0.065228, 0.014014, 0.005094	0.43186, 0.12801, 0.056858, 0.017182, 0.013735, 0.041707, 0.21736, 0.060316, 0.02555, 0.004859, 0.0025603	0.39208, 0.12387, 0.058036, 0.01537, 0.015559, 0.042172, 0.2596, 0.057223, 0.026431, 0.0087396, 0.00092034	0.4209, 0.12905, 0.054292, 0.015764, 0.010606, 0.040005, 0.24854, 0.049541, 0.025301, 0.0061587, -0.00016239	0.31441, 0.10076, 0.047022, 0.011182, 0.015311, 0.05873, 0.323, 0.083245, 0.03493, 0.0070964, 0.0043139	0.27007, 0.082677, 0.039576, 0.012461, 0.015193, 0.060467, 0.38294, 0.089628, 0.036841, 0.0090814, 0.0010647	0.31105, 0.09651, 0.04526, 0.012729, 0.015967, 0.055884, 0.33163, 0.084498, 0.035457, 0.0081287, 0.0028796	0.37964, 0.10942, 0.053045, 0.01194, 0.015252, 0.04168, 0.28466, 0.067463, 0.027684, 0.0079706, 0.0012457	0.36265, 0.11238, 0.059918, 0.014017, 0.01284, 0.049185, 0.28303, 0.06917, 0.027547, 0.0068954, 0.0023661	0.3658, 0.11131, 0.053161, 0.015994, 0.014041, 0.048865, 0.28329, 0.065927, 0.031613, 0.0071745, 0.0028204	0.26053, 0.077533, 0.035408, 0.011202, 0.028065, 0.066462, 0.37477, 0.094166, 0.038401, 0.0091684, 0.0042962	0.24882, 0.076411, 0.035625, 0.013607, 0.026034, 0.070874, 0.3838, 0.095087, 0.040564, 0.0081256, 0.0010517	0.25644, 0.0784, 0.036324, 0.010993, 0.026352, 0.066522, 0.38219, 0.092371, 0.041127, 0.008041, 0.0012335	0.66831, 0.20974, 0.080425, 0.024737, 0.0015274, 0.0052924, 0.0017947, 0.0043772, 0.00035246, 0.0013593, 0.0020825	0.40529, 0.13219, 0.030955, 0.0035315, 0.023503, 0.038813, 0.2491, 0.073547, 0.029754, 0.0031539, 0.010166	0.11839, 0.041113, 0.025598, 0.0083, 0.016807, 0.084881, 0.52798, 0.11349, 0.050977, 0.01205, 0.00042107	0.088516, 0.066495, 0.015238, 0.021005, 0.00027961, 0.059288, 0.52828, 0.10516, 0.07326, 0.024228, 0.01825	0.054238, 0.01421, 0.007756, 0.004775, 0.010128, 0.1021, 0.57948, 0.14848, 0.05623, 0.013967, 0.0086321	0.02312, 0.0091009, 0.0029829, -0.00014074, 0.015522, 0.098045, 0.6403, 0.14087, 0.058538, 0.0099637, 0.0017037	0.0136, 0.0079201, 0.0073057, 0.0054125, 0.011038, 0.093679, 0.62695, 0.15375, 0.0638, 0.01355, 0.0029941	0.0093627, 0.0024884, 0.0044826, 0.003829, 0.010629, 0.097715, 0.63934, 0.15023, 0.063252, 0.013741, 0.0049298	0.0078427, 0.0020772, 0.0025588, 0.0017089, 0.010739, 0.10599, 0.62735, 0.16186, 0.061146, 0.014601, 0.0041347	0.0095091, 0.0027303, 0.0027499, 0.0037228, 0.01053, 0.10089, 0.64096, 0.15073, 0.060406, 0.015401, 0.0023729
Leucine	2	302	0.69164, 0.20468, 0.083616, 0.013067, 0.0035496, 0.0008008, 4.9249e-05, 0.00085637, 0.00037852, 0.0011909, 0.00017174	0.70976, 0.18899, 0.076753, 0.013434, 0.0038141, 0.00095794, 0.00033896, 0.0019932, 0.00073712, 0.0020616, 0.0011643	0.0061949, 0.0043408, 0.062975, 0.021606, 0.021994, 0.045231, 0.63027, 0.1371, 0.059759, 0.0089005, 0.0016363	0.61234, 0.17499, 0.083315, 0.017248, 0.0074154, 0.006202, 0.073903, 0.015556, 0.006518, 0.0018788, 0.0006241	0.47556, 0.13215, 0.079889, 0.018258, 0.012065, 0.015041, 0.19795, 0.043071, 0.021329, 0.0036629, 0.0010197	0.33308, 0.092497, 0.072396, 0.019959, 0.022758, 0.024833, 0.32815, 0.069645, 0.030218, 0.0049511, 0.0015127	0.17784, 0.047744, 0.069836, 0.019393, 0.02563, 0.036946, 0.47097, 0.10047, 0.043391, 0.0061242, 0.0016494	0.067648, 0.021128, 0.064492, 0.018698, 0.023929, 0.041082, 0.58701, 0.11412, 0.051722, 0.0081096, 0.0020524	0.70367, 0.19772, 0.076126, 0.013569, 0.0036784, 0.0010144, 0.00079538, 0.00095697, 2.1786e-05, 0.0018329, 0.00061212	0.58326, 0.171, 0.075198, 0.052495, 0.024049, 0.011276, 0.059282, 0.013475, 0.0065182, 0.0024658, 0.00097712	0.52362, 0.13736, 0.077894, 0.016113, 0.0097832, 0.011575, 0.16962, 0.035649, 0.014737, 0.0027215, 0.00092328	0.35096, 0.099809, 0.07229, 0.017972, 0.018536, 0.022354, 0.31808, 0.06395, 0.030216, 0.0044867, 0.0013454	0.21162, 0.058231, 0.067335, 0.019381, 0.024407, 0.034169, 0.44199, 0.093848, 0.041634, 0.0057237, 0.0016711	0.096751, 0.027132, 0.059771, 0.020322, 0.022389, 0.03802, 0.56341, 0.11406, 0.048727, 0.007488, 0.0019294	0.0069125, 0.0018272, 0.063164, 0.020345, 0.022108, 0.042724, 0.64249, 0.13327, 0.055866, 0.0089357, 0.0023578	0.71032, 0.19167, 0.075413, 0.014531, 0.0036161, 0.00089503, 0.00057054, 0.0011598, 0.00088343, 0.00084769, 9.417e-05	0.51374, 0.14218, 0.23222, 0.054618, 0.042242, 0.0084254, 0.0048456, 0.00093083, 0.00024826, 0.00044655, 0.00010912	0.29975, 0.087308, 0.32382, 0.084605, 0.13972, 0.030687, 0.02607, 0.0053877, 0.0017638, 0.00074712, 0.00013834	0.11149, 0.029163, 0.27082, 0.076851, 0.2843, 0.067115, 0.12447, 0.023829, 0.0096096, 0.0016437, 0.00070948	0.032466, 0.012729, 0.1354, 0.046919, 0.28426, 0.081391, 0.3106, 0.06353, 0.027109, 0.0043562, 0.0012348	0.021648, 0.0049142, 0.070716, 0.028081, 0.15927, 0.064665, 0.49533, 0.10385, 0.043644, 0.0061158, 0.0017659	0.016915, 0.0075129, 0.062469, 0.020956, 0.024037, 0.046506, 0.61761, 0.13245, 0.060637, 0.008973, 0.0019319	0.001777, 0.0023273, 0.061539, 0.020247, 0.010655, 0.040757, 0.65787, 0.13261, 0.061351, 0.0085332, 0.0023255	0.0021583, 0.0026406, 0.058807, 0.019887, 0.010934, 0.042259, 0.66034, 0.1343, 0.057795, 0.0088556, 0.0020179	0.014082, 0.0018348, 0.060883, 0.020937, 0.009006, 0.040183, 0.6571, 0.12941, 0.055317, 0.0095499, 0.0017033	0.43844, 0.12029, 0.070041, 0.016786, 0.013783, 0.016152, 0.24937, 0.048051, 0.02213, 0.0040673, 0.00088368	0.3746, 0.11441, 0.077846, 0.019409, 0.014444, 0.018214, 0.28903, 0.059838, 0.026522, 0.0045602, 0.0011283	0.42253, 0.12446, 0.075915, 0.017947, 0.013701, 0.015743, 0.25061, 0.052791, 0.022141, 0.0035501, 0.00062347	0.3433, 0.097282, 0.069184, 0.018203, 0.014454, 0.021386, 0.32984, 0.068658, 0.030899, 0.0054055, 0.0013838	0.30042, 0.08546, 0.068554, 0.017971, 0.015024, 0.025744, 0.37388, 0.074634, 0.031591, 0.0051966, 0.0015189	0.32575, 0.091891, 0.068702, 0.020508, 0.01513, 0.022881, 0.33982, 0.073477, 0.033582, 0.0063017, 0.0019611	0.37363, 0.10952, 0.074527, 0.018637, 0.012089, 0.019512, 0.29683, 0.061355, 0.027832, 0.0048674, 0.001207	0.365, 0.10684, 0.078746, 0.019366, 0.012093, 0.019543, 0.30328, 0.06232, 0.027848, 0.0040114, 0.00095083	0.37352, 0.10415, 0.071981, 0.020209, 0.012159, 0.020277, 0.30192, 0.060529, 0.028774, 0.0045247, 0.0019523	0.29074, 0.078924, 0.067256, 0.019195, 0.029265, 0.030029, 0.36524, 0.076601, 0.03524, 0.0059703, 0.001543	0.28075, 0.075664, 0.067193, 0.018114, 0.027275, 0.029964, 0.38149, 0.077161, 0.03535, 0.0055937, 0.0014495	0.29996, 0.080631, 0.06799, 0.016863, 0.027606, 0.029153, 0.36355, 0.073495, 0.033665, 0.005777, 0.0013066	0.71194, 0.19205, 0.076054, 0.014479, 0.0029614, 0.00069627, 0.00015124, 0.00063021, 0.00013285, 0.00062566, 0.00028123	0.3871, 0.10193, 0.07574, 0.018789, 0.022731, 0.021341, 0.28336, 0.056317, 0.027254, 0.0044379, 0.0010034	0.13153, 0.037735, 0.064497, 0.019615, 0.015553, 0.033797, 0.5326, 0.1077, 0.049142, 0.006881, 0.00094734	0.12457, 0.03436, 0.06231, 0.02195, 0.012258, 0.037788, 0.55083, 0.10253, 0.044859, 0.007829, 0.00071299	0.04287, 0.013192, 0.061668, 0.017864, 0.013942, 0.038894, 0.62428, 0.12391, 0.05371, 0.0083232, 0.001348	0.022709, 0.0080778, 0.061483, 0.019776, 0.012087, 0.040626, 0.63499, 0.13276, 0.057616, 0.008133, 0.0017473	0.014226, 0.0060957, 0.06212, 0.018986, 0.010698, 0.042614, 0.64257, 0.13426, 0.057688, 0.0085416, 0.0022002	0.0056084, 0.0032748, 0.061089, 0.021843, 0.011049, 0.043348, 0.65022, 0.13495, 0.055961, 0.010035, 0.002624	0.0029602, 0.003811, 0.056722, 0.018384, 0.011819, 0.040586, 0.66059, 0.13346, 0.060025, 0.0094889, 0.0021524	0.0049931, 0.0015192, 0.060437, 0.020496, 0.012108, 0.039367, 0.65713, 0.13034, 0.061875, 0.0095697, 0.0021688
Leucine	3	274	0.71607, 0.18339, 0.070921, 0.011181, 0.0023685, 0.00087048, 0.00027877, 0.0097895, 0.0026292, 0.0024959	0.71113, 0.1872, 0.07153, 0.013267, 0.0032191, 0.0007195, -0.00018493, 0.0071215, 0.0027619, 0.0032366	0.05562, 0.013363, 0.0075409, 0.014377, 0.041477, 0.66635, 0.12715, 0.058944, 0.010105, 0.0050743	0.61685, 0.16476, 0.067855, 0.013319, 0.0098755, 0.088619, 0.019316, 0.013253, 0.0034251, 0.0027221	0.50989, 0.13275, 0.055794, 0.016618, 0.016686, 0.19321, 0.042041, 0.023208, 0.0061834, 0.0036223	0.32913, 0.085872, 0.038074, 0.017016, 0.027061, 0.37768, 0.079582, 0.037049, 0.0062135, 0.002319	0.1964, 0.049259, 0.022952, 0.018098, 0.036337, 0.50908, 0.10401, 0.049839, 0.0099516, 0.0040807	0.082025, 0.024168, 0.0084726, 0.013221, 0.041927, 0.62669, 0.13079, 0.060696, 0.0090618, 0.002956	0.71236, 0.18383, 0.073823, 0.013496, 0.0020845, 0.00098653, 0.00020338, 0.0072953, 0.0027235, 0.0031946	0.59853, 0.16569, 0.074896, 0.016449, 0.0075261, 0.087654, 0.015845, 0.02068, 0.0068504, 0.0058804	0.50866, 0.12998, 0.05221, 0.014152, 0.018249, 0.19916, 0.043888, 0.026163, 0.0050607, 0.0024769	0.34199, 0.092305, 0.042247, 0.01579, 0.028154, 0.35686, 0.077564, 0.036165, 0.0058575, 0.0030643	0.19786, 0.050528, 0.022523, 0.014342, 0.036781, 0.51814, 0.10463, 0.045651, 0.0070156, 0.0025327	0.088212, 0.021287, 0.011074, 0.01081, 0.039968, 0.62664, 0.13175, 0.059091, 0.0080329, 0.0031373	0.041388, 0.010517, 0.0064257, 0.0097663, 0.048029, 0.66374, 0.13996, 0.062972, 0.013102, 0.0040945	0.71396, 0.18131, 0.07822, 0.012337, 0.0032959, 0.00048231, 0.0011313, 0.0045941, 0.0024756, 0.0021967	0.50639, 0.19582, 0.18957, 0.061148, 0.029082, 0.0063248, 0.0021449, 0.004979, 0.002356, 0.0021873	0.27679, 0.17745, 0.26168, 0.14675, 0.084754, 0.037136, 0.0099069, 0.0043397, 0.0004951, 0.00069961	0.09239, 0.10921, 0.20519, 0.23366, 0.16171, 0.14844, 0.033665, 0.012625, 0.0021303, 0.00098421	0.028195, 0.036604, 0.076237, 0.21477, 0.17021, 0.34977, 0.082494, 0.034776, 0.0055391, 0.0013982	0.018799, 0.010541, 0.020038, 0.1093, 0.11863, 0.55374, 0.10756, 0.0518, 0.00733, 0.0022674	0.03612, 0.0097548, 0.0043473, 0.0092719, 0.045211, 0.68294, 0.13356, 0.065997, 0.0095327, 0.0032734	0.13971, 0.034752, 0.018053, 0.0018356, 0.037282, 0.57555, 0.11524, 0.060756, 0.010506, 0.0063195	0.094981, 0.022447, 0.0093692, 0.002156, 0.03494, 0.62268, 0.13017, 0.065177, 0.012546, 0.0055294	0.062609, 0.014618, 0.0083414, 0.0028245, 0.032783, 0.66114, 0.14004, 0.06099, 0.011785, 0.0048706	0.46251, 0.11976, 0.05095, 0.009606, 0.022279, 0.25296, 0.052622, 0.023748, 0.0040993, 0.001465	0.41316, 0.11119, 0.04827, 0.011226, 0.025488, 0.28989, 0.063457, 0.029215, 0.0057308, 0.0023711	0.44096, 0.11999, 0.051685, 0.010497, 0.023692, 0.26553, 0.056187, 0.025964, 0.0038953, 0.0015952	0.32227, 0.08752, 0.03897, 0.008208, 0.02744, 0.38259, 0.087188, 0.035842, 0.0067139, 0.0032575	0.32994, 0.082367, 0.035748, 0.0083269, 0.031482, 0.38954, 0.077496, 0.034761, 0.0075976, 0.0027479	0.34309, 0.090651, 0.038634, 0.0088837, 0.029291, 0.36745, 0.076351, 0.037526, 0.0055793, 0.0025458	0.39824, 0.10641, 0.048762, 0.0099863, 0.022205, 0.31465, 0.064314, 0.028944, 0.0048615, 0.0016326	0.39635, 0.10607, 0.048603, 0.010632, 0.023802, 0.31461, 0.063917, 0.029197, 0.0048542, 0.0019678	0.37203, 0.096705, 0.044208, 0.0096913, 0.026278, 0.33723, 0.069176, 0.03646, 0.0054148, 0.0028058	0.31259, 0.081143, 0.033343, 0.018294, 0.037719, 0.39423, 0.079393, 0.035189, 0.0058639, 0.0022289	0.29488, 0.079146, 0.032195, 0.016643, 0.036543, 0.40314, 0.08702, 0.039565, 0.0075586, 0.0033101	0.2928, 0.072227, 0.031844, 0.016506, 0.036946, 0.41063, 0.087851, 0.042292, 0.0066397, 0.0022559	0.70663, 0.19584, 0.074895, 0.014279, 0.0022337, 0.00076204, 0.00030178, 0.003051, 0.00095541, 0.0010572	0.39896, 0.10288, 0.042555, 0.014464, 0.028733, 0.30944, 0.061136, 0.033233, 0.0055451, 0.0030543	0.13867, 0.036883, 0.015208, 0.0087409, 0.038547, 0.57222, 0.12356, 0.054719, 0.0089632, 0.002489	0.12193, 0.034287, 0.015034, 0.0063141, 0.03694, 0.58043, 0.12601, 0.063504, 0.010921, 0.004638	0.046821, 0.013444, 0.00598, 0.003567, 0.041604, 0.66601, 0.14661, 0.063786, 0.0096733, 0.0025071	0.026219, 0.0085188, 0.0032283, 0.0030763, 0.041143, 0.69966, 0.14276, 0.063275, 0.0093467, 0.002777	0.020902, 0.0061176, 0.003768, 0.0026161, 0.038333, 0.70514, 0.14648, 0.062549, 0.010871, 0.0032256	0.054102, 0.017666, 0.0080629, 0.0084155, 0.042292, 0.66021, 0.13249, 0.060292, 0.0096548, 0.006811	0.011528, 0.0034857, 0.0023719, 0.0034733, 0.038746, 0.72762, 0.14393, 0.056982, 0.0088744, 0.0029884	0.00992, 0.0027223, 0.0017548, 0.0026767, 0.040755, 0.7117, 0.14997, 0.066915, 0.010219, 0.0033613
Leucine	4	200	0.75317, 0.14863, 0.050762, 0.0078942, 0.0010263, 0.0018263, -5.6751e-05, 0.025495, 0.0061508, 0.005095	0.7703, 0.12902, 0.050716, 0.0057781, 0.0027756, 0.0017007, -0.00016151, 0.026693, 0.00741, 0.0057718	0.019852, 0.0044602, 0.0075758, 0.01627, 0.046122, 0.7292, 0.08897, 0.065265, 0.012403, 0.0098805	0.66142, 0.12162, 0.049152, 0.009677, 0.0080065, 0.10399, 0.011389, 0.025645, 0.0052661, 0.0038223	0.54202, 0.10497, 0.036838, 0.014633, 0.01695, 0.20954, 0.016302, 0.043262, 0.0097284, 0.0057639	0.33569, 0.063345, 0.025333, 0.016811, 0.02844, 0.42804, 0.060137, 0.033443, 0.0055467, 0.0032173	0.23956, 0.040786, 0.02399, 0.017784, 0.044043, 0.50464, 0.060446, 0.054491, 0.0077, 0.0065629	NaN, NaN, NaN, NaN, NaN, NaN, NaN, NaN, NaN, NaN	0.75578, 0.14131, 0.050373, 0.0084283, 0.0010786, 0.0023616, -0.0001061, 0.030748, 0.006248, 0.0037776	0.62087, 0.11725, 0.046228, 0.012994, 0.0082521, 0.095466, -0.00025072, 0.068586, 0.019475, 0.011128	0.49829, 0.098822, 0.033745, 0.014926, 0.014926, 0.23804, 0.038303, 0.048594, 0.0062339, 0.0081191	0.35163, 0.06622, 0.028854, 0.015953, 0.029981, 0.41005, 0.056482, 0.03357, 0.0047534, 0.0024979	0.2163, 0.03985, 0.016935, 0.017377, 0.037934, 0.55311, 0.07514, 0.036528, 0.0042855, 0.0025326	NaN, NaN, NaN, NaN, NaN, NaN, NaN, NaN, NaN, NaN	0.026163, -0.000183, 0.011369, 0.015519, 0.048215, 0.7303, 0.081734, 0.069168, 0.0086009, 0.00911	0.75205, 0.13935, 0.051277, 0.0080911, 0.0021958, 0.0021334, -0.00012642, 0.032755, 0.006256, 0.0060185	0.53243, 0.16703, 0.18609, 0.054968, 0.021332, 0.0064352, -6.8833e-05, 0.023416, 0.0046493, 0.0037265	0.30936, 0.16711, 0.27082, 0.13254, 0.070441, 0.029353, 0.0029178, 0.012122, 0.0031807, 0.0021496	0.09187, 0.10647, 0.20697, 0.23913, 0.15829, 0.15227, 0.024052, 0.015812, 0.0029052, 0.0022298	0.0272, 0.040268, 0.097133, 0.23505, 0.16982, 0.34191, 0.044826, 0.032756, 0.0068124, 0.0042269	NaN, NaN, NaN, NaN, NaN, NaN, NaN, NaN, NaN, NaN	0.02319, 0.0037082, 0.0045712, 0.012798, 0.048529, 0.74029, 0.10106, 0.05339, 0.0073913, 0.005076	0.023608, 0.0077764, 0.01301, 0.015893, 0.038644, 0.68447, 0.076955, 0.10676, 0.017432, 0.015449	0.022534, 0.011779, 0.011363, 0.016289, 0.041344, 0.70066, 0.075233, 0.088739, 0.01913, 0.012932	0.032885, 0.0050151, 0.010775, 0.0095902, 0.049754, 0.69015, 0.094356, 0.083358, 0.015996, 0.0081193	0.49769, 0.092203, 0.038256, 0.0071484, 0.02328, 0.27523, 0.035154, 0.025108, 0.0037213, 0.0022013	0.43074, 0.082175, 0.038728, 0.0089565, 0.024175, 0.33234, 0.046385, 0.029766, 0.0040162, 0.0027182	0.45961, 0.084447, 0.033197, 0.0096022, 0.024548, 0.30257, 0.034066, 0.038998, 0.0075164, 0.0054519	0.25757, 0.051929, 0.021263, 0.0074742, 0.030433, 0.506, 0.071991, 0.042844, 0.0064392, 0.0040505	0.39827, 0.07259, 0.033271, 0.0079908, 0.031281, 0.36604, 0.046994, 0.033319, 0.0068671, 0.0033743	0.36944, 0.065847, 0.029131, 0.0099015, 0.029206, 0.40123, 0.055551, 0.033171, 0.0041512, 0.0023678	0.3517, 0.065532, 0.030152, 0.0087994, 0.024662, 0.42184, 0.061023, 0.030037, 0.004432, 0.0018215	0.4134, 0.079543, 0.036493, 0.0093887, 0.025071, 0.35518, 0.047562, 0.027925, 0.0036465, 0.0017908	0.29244, 0.059136, 0.030262, 0.0083407, 0.028955, 0.45342, 0.073638, 0.044393, 0.0057806, 0.0036357	0.34319, 0.063399, 0.024364, 0.019555, 0.038486, 0.41636, 0.055982, 0.032072, 0.0040438, 0.0025488	0.37079, 0.070527, 0.02641, 0.018552, 0.041644, 0.37151, 0.044646, 0.044529, 0.0069227, 0.0044705	0.28896, 0.060475, 0.021869, 0.016876, 0.037145, 0.45747, 0.067018, 0.042843, 0.0030057, 0.0043429	0.77611, 0.13999, 0.046491, 0.006583, 0.0017402, 0.0010043, 0.00025904, 0.020612, 0.0047438, 0.0024638	0.42962, 0.080757, 0.029996, 0.013874, 0.030697, 0.33909, 0.043452, 0.02686, 0.0030725, 0.0025853	0.13215, 0.030146, 0.010784, 0.009904, 0.038775, 0.63933, 0.089167, 0.042374, 0.0049574, 0.0024164	0.12962, 0.026012, 0.0093909, 0.0080208, 0.035631, 0.65206, 0.082711, 0.045269, 0.0073886, 0.0038992	0.046504, 0.0085486, 0.0038312, 0.0075446, 0.040848, 0.74663, 0.094827, 0.044088, 0.0047578, 0.0024235	0.035671, 0.0077518, 0.0032319, 0.0057947, 0.043877, 0.75526, 0.10017, 0.042032, 0.0036518, 0.0025571	0.031738, 0.0073745, 0.0066215, 0.0089377, 0.036442, 0.75031, 0.091901, 0.053416, 0.0067376, 0.0065188	NaN, NaN, NaN, NaN, NaN, NaN, NaN, NaN, NaN, NaN	NaN, NaN, NaN, NaN, NaN, NaN, NaN, NaN, NaN, NaN	NaN, NaN, NaN, NaN, NaN, NaN, NaN, NaN, NaN, NaN
Leucine	5	302	0.69344, 0.20521, 0.083833, 0.013101, 0.0035589, 0.00080288, 4.9377e-05	0.71401, 0.19012, 0.077213, 0.013515, 0.003837, 0.00096368, 0.00034099	0.0078159, 0.0054766, 0.079453, 0.02726, 0.027749, 0.057066, 0.79518	0.62777, 0.1794, 0.085415, 0.017683, 0.0076022, 0.0063583, 0.075765	0.51085, 0.14196, 0.085817, 0.019613, 0.01296, 0.016157, 0.21264	0.37271, 0.1035, 0.081009, 0.022334, 0.025466, 0.027788, 0.36719	0.20963, 0.056277, 0.082318, 0.022859, 0.030212, 0.04355, 0.55515	0.082098, 0.025641, 0.078267, 0.022692, 0.02904, 0.049858, 0.7124	0.70609, 0.1984, 0.076387, 0.013615, 0.003691, 0.0010179, 0.00079811	0.59726, 0.17511, 0.077003, 0.053755, 0.024626, 0.011547, 0.060704	0.55353, 0.14521, 0.082343, 0.017034, 0.010342, 0.012237, 0.17931	0.38996, 0.1109, 0.080322, 0.019968, 0.020595, 0.024837, 0.35342	0.24689, 0.067937, 0.078559, 0.022612, 0.028476, 0.039864, 0.51566	0.11688, 0.032777, 0.072204, 0.02455, 0.027047, 0.04593, 0.68061	0.0086452, 0.0022853, 0.078998, 0.025445, 0.02765, 0.053434, 0.80354	0.71244, 0.19225, 0.075638, 0.014574, 0.0036269, 0.00089771, 0.00057225	0.51463, 0.14243, 0.23262, 0.054713, 0.042316, 0.00844, 0.004854	0.30217, 0.088016, 0.32645, 0.08529, 0.14086, 0.030936, 0.026282	0.11563, 0.030245, 0.28088, 0.079703, 0.29485, 0.069606, 0.12909	0.035923, 0.014085, 0.14982, 0.051915, 0.31453, 0.090057, 0.34368	0.025631, 0.0058182, 0.083725, 0.033247, 0.18857, 0.07656, 0.58645	0.02125, 0.0094382, 0.078478, 0.026327, 0.030197, 0.058424, 0.77589	0.0022348, 0.0029268, 0.077391, 0.025462, 0.0134, 0.051256, 0.82733	0.0027079, 0.0033131, 0.073783, 0.024952, 0.013718, 0.053021, 0.82851	0.017514, 0.002282, 0.075724, 0.026041, 0.011201, 0.049978, 0.81726	0.47406, 0.13007, 0.075731, 0.01815, 0.014903, 0.017464, 0.26963	0.41258, 0.12601, 0.085738, 0.021377, 0.015908, 0.020061, 0.31833	0.45882, 0.13515, 0.082437, 0.019488, 0.014877, 0.017095, 0.27213	0.38416, 0.10886, 0.077417, 0.020369, 0.016174, 0.023931, 0.36909	0.33867, 0.09634, 0.077282, 0.020259, 0.016936, 0.029022, 0.42149	0.36821, 0.10387, 0.077658, 0.023181, 0.017102, 0.025863, 0.38412	0.41297, 0.12105, 0.082375, 0.020599, 0.013362, 0.021566, 0.32808	0.40337, 0.11807, 0.087025, 0.021402, 0.013364, 0.021598, 0.33516	0.41309, 0.11519, 0.079606, 0.02235, 0.013447, 0.022425, 0.3339	0.33015, 0.08962, 0.076371, 0.021797, 0.033231, 0.034099, 0.41474	0.31887, 0.085938, 0.076317, 0.020574, 0.030978, 0.034033, 0.43329	0.33865, 0.091031, 0.076759, 0.019038, 0.031167, 0.032913, 0.41044	0.71313, 0.19237, 0.076181, 0.014503, 0.0029664, 0.00069744, 0.00015149	0.42492, 0.11189, 0.08314, 0.020624, 0.024953, 0.023426, 0.31105	0.15746, 0.045174, 0.077211, 0.023482, 0.018619, 0.040459, 0.6376	0.14758, 0.040708, 0.073821, 0.026005, 0.014523, 0.044769, 0.65259	0.052749, 0.016232, 0.07588, 0.021981, 0.017155, 0.047857, 0.76815	0.028395, 0.0101, 0.076878, 0.024727, 0.015114, 0.050799, 0.79399	0.017843, 0.0076454, 0.077912, 0.023812, 0.013418, 0.053448, 0.80592	0.007042, 0.0041118, 0.076703, 0.027426, 0.013874, 0.054428, 0.81641	0.0037241, 0.0047945, 0.07136, 0.023128, 0.01487, 0.05106, 0.83106	0.0062723, 0.0019085, 0.075921, 0.025747, 0.01521, 0.049453, 0.82549
Lysine	1	473	0.59495, 0.2433, 0.11322, 0.025587, 0.0092046, 0.0027741, 0.00053794, 0.0026554, 0.0049686, 0.0007695, 0.0020314	0.58113, 0.25032, 0.11733, 0.036937, 0.0042038, 0.00093165, 0.0025859, 0.0011308, -0.0049011, -0.0013276, 0.011661	0.011924, -0.00017017, 0.019317, 0.072814, 0.034932, 0.14396, 0.46225, 0.17653, 0.069, 0.01046, -0.0010185	0.52145, 0.20844, 0.12111, 0.045333, 0.0053799, 0.0086663, 0.067818, 0.00243, 0.015478, 0.0040574, -0.00016361	0.41625, 0.18358, 0.086754, 0.042123, 0.014951, 0.016907, 0.15676, 0.051018, 0.019704, 0.0074283, 0.0045283	0.27195, 0.1069, 0.082276, 0.054841, 0.042658, 0.031274, 0.25799, 0.093571, 0.04174, 0.010237, 0.0065669	0.12632, 0.069176, 0.051009, 0.057288, 0.039513, 0.073837, 0.36883, 0.13248, 0.063601, 0.01408, 0.0038713	0.054195, 0.030859, 0.037083, 0.1344, 0.037799, 0.11357, 0.35811, 0.15151, 0.058345, 0.022793, 0.0013235	0.57777, 0.19491, 0.13367, 0.042105, 0.019049, 0.0030583, 0.013034, 0.0081656, 0.0042941, -0.0041714, 0.0081179	0.44225, 0.27853, 0.28536, 0.082927, 0.0065511, -0.042679, 0.014022, -0.013695, -0.0174, -0.055441, 0.019581	0.42115, 0.18498, 0.085521, 0.03887, 0.031613, 0.01768, 0.12805, 0.053251, 0.032072, 0.0029891, 0.0038154	0.27487, 0.12289, 0.085876, 0.048031, 0.033677, 0.048865, 0.24928, 0.091789, 0.034448, 0.0051246, 0.0051526	0.1329, 0.086253, 0.034409, 0.082567, 0.040834, 0.069505, 0.36025, 0.14077, 0.038635, 0.0080831, 0.0057878	0.064036, 0.029285, 0.031113, 0.050861, 0.052693, 0.083503, 0.39631, 0.16781, 0.088499, 0.025228, 0.010653	0.0041702, -0.00036856, 0.022158, 0.086997, 0.047839, 0.078686, 0.45008, 0.18836, 0.096216, 0.017484, 0.008376	0.58635, 0.2348, 0.1236, 0.029024, 0.002714, -0.0013957, 0.0078014, 0.0098129, -0.0022451, 0.0053889, 0.0041612	0.38361, 0.16235, 0.23224, 0.094176, 0.049833, 0.031386, 0.03569, 0.0058962, 0.010398, -0.0050745, -0.00051342	0.23329, 0.13269, 0.27738, 0.13329, 0.11933, 0.070532, 0.016385, 0.017572, 0.0036112, -0.0056386, 0.001557	0.075935, 0.052782, 0.22114, 0.10249, 0.2608, 0.11668, 0.11134, 0.049093, 0.0070315, 0.00081651, 0.0018852	0.033303, 0.0406, 0.11118, 0.10191, 0.19988, 0.16479, 0.20285, 0.086534, 0.044354, 0.014093, 0.000504	0.017474, 0.014804, 0.068077, 0.049886, 0.14403, 0.17324, 0.31312, 0.13866, 0.065458, 0.016535, -0.0012841	0.01679, 0.0029235, 0.031773, 0.064151, 0.054665, 0.079818, 0.42881, 0.19158, 0.11539, 0.0059742, 0.0081234	0.001103, -0.0065199, 0.016164, 0.033219, 0.10226, 0.50756, 0.21161, 0.097369, 0.033942, 0.010405, -0.0071091	0.0050407, -0.024508, 0.11593, 0.55828, 0.17396, 0.14137, -0.032859, 0.0012101, 0.091454, -0.041512, 0.011635	-0.00056431, -0.017649, 0.061883, 0.61386, 0.23077, -0.034743, 0.065286, 0.011404, 0.058712, 0.039283, -0.028241	0.31262, 0.15669, 0.078104, 0.050784, 0.026547, 0.020589, 0.2111, 0.082474, 0.042603, 0.014043, 0.0044479	0.29082, 0.14706, 0.10327, 0.066748, 0.024432, 0.033863, 0.2268, 0.062836, 0.034426, 0.0065643, 0.0031833	0.3386, 0.15164, 0.10573, 0.055031, 0.038812, 0.0041942, 0.19874, 0.061991, 0.033131, 0.00865, 0.0034801	0.23553, 0.11969, 0.079464, 0.064704, 0.035335, 0.044331, 0.27254, 0.088626, 0.048777, 0.0087486, 0.0022575	0.23207, 0.098805, 0.08402, 0.081221, 0.030985, 0.049541, 0.25894, 0.1139, 0.039341, 0.0093099, 0.0018632	0.24711, 0.11388, 0.077903, 0.058802, 0.032506, 0.042705, 0.26036, 0.096911, 0.051169, 0.010737, 0.0079144	0.27091, 0.12641, 0.10183, 0.046483, 0.081021, 0.033869, 0.19424, 0.073776, 0.033846, 0.012804, 0.024801	0.27138, 0.126, 0.087404, 0.039535, 0.056294, 0.045653, 0.22405, 0.097574, 0.03623, 0.0029328, 0.012943	0.27978, 0.11861, 0.074746, 0.050898, 0.074851, 0.057539, 0.19253, 0.075491, 0.039569, 0.012182, 0.023805	0.25287, 0.10782, 0.077528, 0.059649, 0.037844, 0.060813, 0.25784, 0.089887, 0.043944, 0.008135, 0.0036692	0.25172, 0.1017, 0.073363, 0.073562, 0.0446, 0.065657, 0.23672, 0.10971, 0.033104, 0.0089939, 0.00086612	0.25267, 0.11359, 0.070913, 0.058725, 0.039297, 0.065899, 0.24362, 0.099348, 0.047475, 0.0078089, 0.00066224	0.585, 0.26653, 0.10831, 0.0152, 0.0059879, 0.010717, 0.0033576, 0.0054523, -0.001457, -0.0017755, 0.0026845	0.28872, 0.056258, 0.087558, 0.048591, 0.070933, 0.029271, 0.2788, 0.094681, 0.04907, 0.0022057, -0.0060862	0.089855, 0.0047417, 0.070794, 0.067929, 0.042546, 0.062921, 0.40502, 0.17612, 0.063054, 0.0018733, 0.015143	0.040586, 0.044149, 0.02663, 0.17598, 0.0064215, 0.041967, 0.50667, 0.072382, 0.043143, 0.025842, 0.016232	0.036028, 0.0020565, 0.11388, 0.059521, 0.03823, 0.06429, 0.45186, 0.1835, 0.024005, 0.017251, 0.0093778	0.0059323, 0.024207, 0.032614, 0.049367, 0.043579, 0.10528, 0.4262, 0.19326, 0.090368, 0.023436, 0.0057629	0.021045, -0.00021568, 0.026754, 0.060927, 0.013429, 0.070198, 0.51955, 0.17896, 0.076578, 0.030599, 0.002182	0.005246, 0.010226, 0.019386, 0.063146, 0.032689, 0.090682, 0.50846, 0.16917, 0.081883, 0.014161, 0.0049483	0.0043209, 0.012962, 0.013364, 0.039147, 0.027458, 0.067868, 0.54397, 0.18802, 0.076473, 0.019228, 0.007183	0.010626, 0.01328, 0.041935, 0.066879, 0.035789, 0.10404, 0.48441, 0.16173, 0.061934, 0.017475, 0.0018967
Lysine	2	431	0.60534, 0.24051, 0.10391, 0.027826, 0.0069612, 0.0013219, 0.00043607, 0.00048967, 0.0006213, 0.00047238, 0.012109	0.59826, 0.22542, 0.10756, 0.027766, 0.0054861, 0.0013417, 0.00087382, 0.0015972, 0.00037888, 0.00076639, 0.030538	0.0072697, 0.0055331, 0.0047319, 0.0061291, 0.027418, 0.057049, 0.57195, 0.18753, 0.08316, 0.01521, 0.034023	0.54049, 0.19026, 0.092039, 0.023275, 0.0093008, 0.0086217, 0.067701, 0.023923, 0.012793, 0.001672, 0.029923	0.42962, 0.17219, 0.076934, 0.020128, 0.014105, 0.015711, 0.17053, 0.054089, 0.023607, 0.0059986, 0.017086	0.28329, 0.11573, 0.054861, 0.016156, 0.017281, 0.026092, 0.30963, 0.092736, 0.050918, 0.0060932, 0.027212	0.12835, 0.053899, 0.025176, 0.010166, 0.02332, 0.042736, 0.46537, 0.14211, 0.076768, 0.013423, 0.018681	0.058428, 0.020398, 0.0091962, 0.0058116, 0.026133, 0.044034, 0.53798, 0.16783, 0.082133, 0.016537, 0.031523	0.58264, 0.21669, 0.098418, 0.028718, 0.005445, 0.002189, 0.00052337, 0.00095402, 0.0014604, 0.001485, 0.06148	0.33171, 0.14311, 0.12947, 0.050165, 0.01973, 0.00035977, 0.038108, 0.016205, 0.012851, 0.00039937, 0.2579	0.44367, 0.16619, 0.082024, 0.020934, 0.0096596, 0.016404, 0.15314, 0.048911, 0.025011, 0.0039567, 0.030099	0.288, 0.11827, 0.058167, 0.013077, 0.018219, 0.026726, 0.29053, 0.098559, 0.043442, 0.0067231, 0.038285	0.15867, 0.064039, 0.028481, 0.0099279, 0.019093, 0.035088, 0.42828, 0.14037, 0.054989, 0.017174, 0.04389	0.06594, 0.026677, 0.014277, 0.0053851, 0.023359, 0.050797, 0.52421, 0.16697, 0.079883, 0.015849, 0.02665	0.0038109, 0.0032088, 0.0024189, 0.0037874, 0.024159, 0.049052, 0.58678, 0.18808, 0.0907, 0.01888, 0.029122	0.59157, 0.23243, 0.10316, 0.024892, 0.0069541, 0.001719, 0.00065222, 0.0007914, 0.0014401, 0.0001085, 0.036275	0.4032, 0.15282, 0.20449, 0.07398, 0.05075, 0.011383, 0.0054153, 0.0027413, 0.0020088, -0.00040639, 0.093623	0.22784, 0.098453, 0.2612, 0.11374, 0.14281, 0.041064, 0.029217, 0.0089192, 0.0024404, 0.0012014, 0.07311	0.064321, 0.034438, 0.2206, 0.09365, 0.26694, 0.094296, 0.11999, 0.038475, 0.0185, 0.002489, 0.046312	0.016768, 0.0098169, 0.080288, 0.045837, 0.25956, 0.10743, 0.29897, 0.094797, 0.041208, 0.0058262, 0.039493	0.011753, 0.0076097, 0.020344, 0.017169, 0.14109, 0.07414, 0.44259, 0.13712, 0.065679, 0.010727, 0.07177	0.010763, 0.0050329, 0.0018662, 0.0027784, 0.022747, 0.049235, 0.57541, 0.17556, 0.086516, 0.016794, 0.053301	0.050885, 0.021323, 0.015673, 0.17845, 0.093277, 0.027007, -0.00014943, 0.024282, 0.0057875, -0.0013615, 0.58483	0.018977, 0.024715, 0.01551, 0.0080426, 0.010396, 0.014363, 0.010929, 0.01956, 0.0098529, 0.0016211, 0.86603	0.015929, 0.020238, 0.016551, 0.013592, 0.031771, -0.0049078, 0.017892, 0.011811, 0.029479, -0.002894, 0.85054	0.32575, 0.13507, 0.069236, 0.023808, 0.022235, 0.025748, 0.24164, 0.074094, 0.034352, 0.007192, 0.040869	0.29724, 0.13246, 0.068189, 0.017158, 0.022044, 0.023661, 0.25564, 0.082413, 0.037061, 0.004378, 0.059764	0.32908, 0.13405, 0.07556, 0.023977, 0.027863, 0.024762, 0.21859, 0.06915, 0.037217, 0.0053387, 0.054406	0.2592, 0.11073, 0.051762, 0.01848, 0.015058, 0.029909, 0.32597, 0.10426, 0.04867, 0.0078752, 0.028093	0.20349, 0.095416, 0.046804, 0.015356, 0.014671, 0.033385, 0.35621, 0.11782, 0.051385, 0.0090277, 0.056434	0.24883, 0.10468, 0.055057, 0.015346, 0.015494, 0.030348, 0.32744, 0.11063, 0.052728, 0.010689, 0.028773	0.2526, 0.10597, 0.056273, 0.018296, 0.041863, 0.036457, 0.25774, 0.086242, 0.039071, 0.0096586, 0.095828	0.27766, 0.11246, 0.055514, 0.01821, 0.058574, 0.038835, 0.2509, 0.074751, 0.042908, 0.0051841, 0.065	0.26375, 0.10512, 0.049824, 0.017142, 0.054179, 0.038436, 0.2566, 0.088372, 0.036818, 0.0083035, 0.081459	0.28094, 0.10766, 0.056498, 0.018401, 0.033687, 0.042199, 0.29061, 0.090299, 0.045231, 0.0090085, 0.025455	0.27346, 0.10634, 0.058597, 0.017592, 0.031375, 0.043215, 0.28697, 0.095279, 0.04152, 0.0091664, 0.036496	0.2785, 0.10799, 0.057006, 0.018144, 0.032483, 0.043761, 0.29241, 0.092329, 0.04518, 0.0084248, 0.023772	0.60836, 0.24297, 0.10262, 0.02717, 0.0075635, 0.003156, 0.00013379, -0.0002742, 0.00018986, 7.7871e-05, 0.0080409	0.31413, 0.12097, 0.11355, 0.055464, 0.038283, 0.032086, 0.20874, 0.077801, 0.033118, 0.0048759, 0.00097684	0.10985, 0.044337, 0.054224, 0.0086985, 0.021913, 0.038009, 0.49471, 0.14495, 0.072098, 0.0080016, 0.0032085	0.10961, 0.04614, 0.018765, 0.01602, 0.023623, 0.050946, 0.45739, 0.19439, 0.064514, 0.0095769, 0.0090249	0.032216, 0.023065, 0.011383, 0.0036942, 0.011857, 0.056037, 0.54701, 0.19669, 0.091855, 0.022186, 0.0040017	0.022834, 0.0077116, 0.0092519, 0.0050316, 0.012661, 0.049977, 0.56894, 0.19649, 0.10176, 0.01923, 0.006117	0.011519, 0.0042448, 0.002644, 0.003074, 0.014211, 0.049476, 0.60695, 0.19506, 0.086132, 0.021886, 0.0048051	0.0041994, 0.0022622, 0.0023419, 0.0018823, 0.011885, 0.050167, 0.60209, 0.20588, 0.092477, 0.021167, 0.0056506	0.0035291, 0.0029301, 0.00080024, 0.0031558, 0.012853, 0.053934, 0.61302, 0.1953, 0.090758, 0.018586, 0.0051381	0.0064563, 0.0034683, 0.004121, 0.0031492, 0.014983, 0.042181, 0.61219, 0.19849, 0.088206, 0.020713, 0.0060455
Lysine	3	403	0.34906, 0.16658, 0.10812, 0.025385, 0.011125, 0.044372, 0.12206, 0.061122, 0.058458, 0.053718	0.36569, 0.11862, 0.098778, 0.080448, 0.018666, 0.026518, 0.067316, 0.080732, 0.069919, 0.073319	0.0062415, 0.0080338, 0.016852, 0.020703, 0.031304, 0.13614, 0.5613, 0.14467, 0.062201, 0.012554	0.32013, 0.11993, 0.26378, 0.063031, 0.031174, 0.02511, 0.020618, 0.096932, 0.042503, 0.016792	0.30032, 0.10089, 0.24712, 0.080131, 0.046389, 0.050607, 0.083735, 0.05224, 0.017161, 0.021407	0.20779, 0.080751, 0.20153, 0.085261, 0.05271, 0.071726, 0.19478, 0.067154, 0.029381, 0.0089178	0.13257, 0.040933, 0.13534, 0.055503, 0.041471, 0.12169, 0.34142, 0.087395, 0.035232, 0.0084481	0.059837, 0.024272, 0.081363, 0.040004, 0.03259, 0.13402, 0.45369, 0.11603, 0.050002, 0.0082011	0.22655, 0.080289, 0.16411, 0.072413, 0.046221, 0.026352, 0.018179, 0.17555, 0.11907, 0.071257	0.24352, 0.0883, 0.18952, 0.064357, 0.033495, 0.052279, 0.043405, 0.14858, 0.072417, 0.064128	0.26063, 0.11267, 0.27093, 0.083376, 0.042112, 0.058974, 0.064954, 0.063001, 0.022229, 0.021124	0.23297, 0.090176, 0.21811, 0.073794, 0.040402, 0.068601, 0.1655, 0.074375, 0.031518, 0.00455	0.13663, 0.063367, 0.14256, 0.082179, 0.045866, 0.11857, 0.27247, 0.086405, 0.043588, 0.0083662	0.065028, 0.032827, 0.084013, 0.055294, 0.029125, 0.14911, 0.43075, 0.1091, 0.036524, 0.0082334	0.012056, 0.0065272, 0.012217, 0.056175, 0.046936, 0.16962, 0.49529, 0.13777, 0.053874, 0.0095392	0.32725, 0.09682, 0.19451, 0.056809, 0.046428, 0.031722, 0.015575, 0.10797, 0.077394, 0.045516	0.26984, 0.15648, 0.24365, 0.098257, 0.063685, 0.01772, 0.027034, 0.076985, 0.035466, 0.010878	0.33491, 0.22144, 0.18831, 0.10074, 0.044495, 0.025806, 0.0081227, 0.041841, 0.022289, 0.012048	0.14521, 0.14114, 0.17164, 0.22042, 0.1297, 0.093221, 0.042933, 0.04103, 0.0097134, 0.0049892	0.0494, 0.062412, 0.13336, 0.20067, 0.14805, 0.17393, 0.16155, 0.049424, 0.016128, 0.0050687	0.034425, 0.025029, 0.078589, 0.1527, 0.12291, 0.20989, 0.23502, 0.086985, 0.041774, 0.012681	0.016319, 0.015688, 0.019369, 0.027869, 0.074011, 0.25621, 0.40098, 0.12517, 0.046067, 0.018307	0.081124, 0.13663, 0.21971, 0.26777, 0.14604, 0.061524, 0.042473, 0.0070238, 0.035041, 0.002658	0.44432, 0.13064, 0.086411, 0.10226, 0.032931, 0.043763, 0.056678, 0.0056234, 0.084735, 0.012639	0.38121, 0.18082, 0.086671, 0.15102, 0.044387, 0.029866, 0.034696, 0.0057025, 0.073959, 0.011668	0.21646, 0.090466, 0.27268, 0.099886, 0.060999, 0.082724, 0.09443, 0.055006, 0.021167, 0.0061818	0.20772, 0.10156, 0.25494, 0.082072, 0.061639, 0.072646, 0.13549, 0.05059, 0.027189, 0.0061512	0.21075, 0.1237, 0.24964, 0.10662, 0.050422, 0.066072, 0.12314, 0.038377, 0.027157, 0.0041154	0.18393, 0.085198, 0.25076, 0.085299, 0.051318, 0.086902, 0.17574, 0.049171, 0.021518, 0.010171	0.16489, 0.083036, 0.2163, 0.084753, 0.043985, 0.09499, 0.21162, 0.073028, 0.022736, 0.0046575	0.19171, 0.087422, 0.24508, 0.088619, 0.046318, 0.079385, 0.18405, 0.047651, 0.021411, 0.0083586	0.20751, 0.090683, 0.28557, 0.079047, 0.040055, 0.082673, 0.13373, 0.044845, 0.028431, 0.0074577	0.21174, 0.098332, 0.25482, 0.09529, 0.052293, 0.062692, 0.14235, 0.047808, 0.021922, 0.012758	0.22402, 0.097481, 0.27315, 0.078947, 0.048721, 0.065866, 0.14922, 0.037088, 0.017282, 0.0082218	0.18075, 0.085534, 0.1829, 0.082402, 0.058728, 0.12482, 0.19669, 0.054608, 0.028297, 0.005276	0.18057, 0.078206, 0.1653, 0.075813, 0.053771, 0.11102, 0.21744, 0.085051, 0.026809, 0.0060093	0.17638, 0.088093, 0.16654, 0.078268, 0.055768, 0.13182, 0.20361, 0.067239, 0.023411, 0.0088616	0.42625, 0.20604, 0.079602, 0.05023, 0.0242, 0.034046, 0.0051904, 0.0903, 0.041842, 0.042301	0.11558, 0.14032, 0.084359, 0.14834, 0.0036531, 0.066515, 0.17675, 0.19071, 0.037036, 0.036728	0.093839, 0.058226, 0.092434, 0.038606, 0.038987, 0.15549, 0.35421, 0.121, 0.045936, 0.0012679	0.20469, 0.079696, 0.10393, 0.038211, 0.073818, 0.093987, 0.084537, 0.22867, 0.061849, 0.030616	0.035771, 0.03765, 0.046029, 0.035268, 0.064158, 0.25176, 0.34978, 0.11113, 0.060386, 0.0080628	0.011485, 0.020907, 0.047282, 0.12227, 0.070849, 0.24486, 0.31326, 0.099711, 0.054637, 0.014741	0.017206, 0.021248, 0.022637, 0.072108, 0.043949, 0.26119, 0.39689, 0.11018, 0.050217, 0.0043695	0.0083512, 0.0062341, 0.017749, 0.033244, 0.051725, 0.255, 0.43357, 0.13138, 0.055314, 0.0074287	0.011864, 0.0073367, 0.021888, 0.013634, 0.060657, 0.26569, 0.45354, 0.1078, 0.049319, 0.0082754	0.011801, 0.010066, 0.018673, 0.027464, 0.061939, 0.26901, 0.43406, 0.1098, 0.044095, 0.013093
Lysine	4	329	0.67238, 0.21308, 0.082655, 0.016305, 0.0039105, 0.0016085, 0.00096892, 0.0027281, 0.0044342, 0.0019383	0.67823, 0.21144, 0.077899, 0.018248, 0.0047156, 0.0014709, 0.0011051, 0.0010237, 0.0047555, 0.0011164	0.012191, 0.0089762, 0.023696, 0.026133, 0.050129, 0.63445, 0.15289, 0.064445, 0.022708, 0.0043815	0.60214, 0.18342, 0.06749, 0.018935, 0.010176, 0.080319, 0.019027, 0.0087317, 0.0061859, 0.0035785	0.4838, 0.157, 0.065474, 0.02193, 0.020419, 0.18059, 0.044727, 0.019524, 0.0056828, 0.00085786	0.31885, 0.10621, 0.047032, 0.022394, 0.033811, 0.33718, 0.085405, 0.038499, 0.0099343, 0.0006963	0.16035, 0.054875, 0.031918, 0.023314, 0.044447, 0.49882, 0.12427, 0.04838, 0.012707, 0.00091692	0.064205, 0.029077, 0.024482, 0.024245, 0.04873, 0.58559, 0.14177, 0.061655, 0.017029, 0.0032185	0.67816, 0.20672, 0.078995, 0.018102, 0.0046608, 0.001578, 0.0017257, 0.001677, 0.0059124, 0.0024645	0.55337, 0.17717, 0.06564, 0.023396, 0.013128, 0.051971, 0.017986, 0.014467, 0.056218, 0.026652	0.50639, 0.1618, 0.064227, 0.020946, 0.014405, 0.16347, 0.042127, 0.017066, 0.0085625, 0.0010108	0.33947, 0.10709, 0.047035, 0.023276, 0.02933, 0.32842, 0.079591, 0.035516, 0.0092819, 0.00098846	0.18888, 0.059509, 0.031969, 0.022991, 0.038635, 0.47375, 0.12118, 0.049466, 0.011614, 0.0020068	0.082214, 0.029939, 0.0207, 0.021667, 0.048351, 0.57586, 0.14455, 0.060608, 0.014393, 0.0017129	0.0096471, 0.0065401, 0.013794, 0.021984, 0.05156, 0.64864, 0.16509, 0.065723, 0.013473, 0.0035486	0.67306, 0.21109, 0.083083, 0.017624, 0.0042656, 0.0019601, 0.00094776, 0.0020585, 0.0033726, 0.0025393	0.48079, 0.202, 0.18867, 0.070935, 0.033376, 0.0096781, 0.0024611, 0.0037786, 0.005768, 0.002542	0.27138, 0.17967, 0.25524, 0.14566, 0.085898, 0.04058, 0.010945, 0.0039478, 0.0049655, 0.001714	0.099408, 0.11039, 0.19101, 0.24063, 0.16183, 0.14066, 0.037677, 0.01268, 0.0048893, 0.00082368	0.032398, 0.040665, 0.08643, 0.21014, 0.1657, 0.32911, 0.089501, 0.034538, 0.008793, 0.0027197	0.042636, 0.019698, 0.032747, 0.11475, 0.11007, 0.49192, 0.128, 0.047181, 0.012611, 0.00038103	0.018494, 0.0076924, 0.01637, 0.024624, 0.055436, 0.63657, 0.16154, 0.061769, 0.015284, 0.0022213	0.37837, 0.1193, 0.096678, 0.087932, 0.052806, 0.10021, 0.089608, 0.031379, 0.027141, 0.016571	0.70471, 0.14475, 0.028882, 0.010036, 0.038359, 0.032622, 0.015406, 0.016187, 0.006801, 0.0022427	0.67779, 0.13852, 0.027301, 0.023332, 0.040562, 0.03752, 0.028384, 0.0071913, 0.016912, 0.0024915	0.39118, 0.12751, 0.067064, 0.021137, 0.03563, 0.25706, 0.064514, 0.0279, 0.0075401, 0.00046633	0.35987, 0.12765, 0.065146, 0.022136, 0.038107, 0.27867, 0.07109, 0.028929, 0.0063884, 0.0020031	0.38426, 0.13688, 0.069842, 0.020125, 0.039131, 0.25158, 0.06429, 0.025182, 0.0083011, 0.00041373	0.29351, 0.10447, 0.05552, 0.020714, 0.032977, 0.35383, 0.091729, 0.03507, 0.0094659, 0.00271	0.25088, 0.091061, 0.047985, 0.019944, 0.036677, 0.39553, 0.10292, 0.041424, 0.011308, 0.0022674	0.28564, 0.10356, 0.050686, 0.020106, 0.031978, 0.36178, 0.099161, 0.036948, 0.0097642, 0.00037816	0.32212, 0.10995, 0.05243, 0.017946, 0.075242, 0.30279, 0.079355, 0.030317, 0.0095314, 0.00031575	0.33296, 0.11032, 0.054823, 0.012331, 0.077013, 0.29389, 0.079287, 0.030752, 0.0080504, 0.00057696	0.31965, 0.10429, 0.052042, 0.018263, 0.079027, 0.30805, 0.078969, 0.029755, 0.0090072, 0.00094137	0.32686, 0.10943, 0.05058, 0.03462, 0.050052, 0.30646, 0.080459, 0.032407, 0.0088315, 0.00031118	0.31953, 0.10845, 0.051628, 0.034877, 0.047963, 0.3144, 0.080934, 0.032664, 0.0091842, 0.00037055	0.32469, 0.10878, 0.050042, 0.034275, 0.048525, 0.31478, 0.077447, 0.032511, 0.0090232, -8.0408e-05	0.67795, 0.21399, 0.078613, 0.017307, 0.0041337, 0.00072248, 0.00026592, 0.001929, 0.0028419, 0.0022424	0.38715, 0.17135, 0.048799, 0.033047, 0.025671, 0.23981, 0.044415, 0.025289, 0.015485, 0.0089877	0.12064, 0.066911, 0.033298, 0.023277, 0.034526, 0.52105, 0.14083, 0.044867, 0.012709, 0.0018995	0.20664, 0.067301, 0.024028, 0.015021, 0.047859, 0.45779, 0.11644, 0.043855, 0.016961, 0.0041058	0.048412, 0.022216, 0.017008, 0.014549, 0.045604, 0.60936, 0.15791, 0.059934, 0.020374, 0.0046324	0.050685, 0.015732, 0.017116, 0.017327, 0.048143, 0.61463, 0.15471, 0.063313, 0.015447, 0.0028997	0.016149, 0.0088725, 0.016532, 0.013962, 0.046276, 0.65104, 0.16534, 0.065738, 0.012982, 0.0031142	0.0076265, 0.0055233, 0.015722, 0.015431, 0.049748, 0.65253, 0.16991, 0.064766, 0.015055, 0.0036913	0.0062563, 0.0043861, 0.012693, 0.015487, 0.047743, 0.65798, 0.16879, 0.067198, 0.015129, 0.0043386	0.0091379, 0.0071882, 0.016611, 0.01548, 0.047224, 0.6531, 0.16376, 0.066404, 0.017186, 0.0039056
Lysine	5	302	0.63056, 0.2031, 0.075209, 0.020276, 0.0073471, 0.0043598, 0.059148	0.66967, 0.20999, 0.066147, 0.019853, 0.014918, 0.010899, 0.0085245	0.006392, 0.010305, 0.065458, 0.21456, 0.53149, 0.11899, 0.052811	0.35915, 0.12318, 0.063999, 0.10582, 0.26251, 0.056976, 0.028361	0.18886, 0.064249, 0.06708, 0.15373, 0.4024, 0.087352, 0.036332	0.083712, 0.035821, 0.06969, 0.1831, 0.47692, 0.10782, 0.042943	0.033491, 0.020338, 0.068875, 0.20663, 0.50132, 0.12038, 0.048966	0.015128, 0.013304, 0.065591, 0.20091, 0.53815, 0.11634, 0.050571	0.65186, 0.2126, 0.075206, 0.029493, 0.013765, 0.0094919, 0.0075846	0.34926, 0.13018, 0.092727, 0.12591, 0.20229, 0.067777, 0.031849	0.20255, 0.071434, 0.06368, 0.15997, 0.38281, 0.083548, 0.03601	0.096126, 0.036061, 0.067868, 0.17701, 0.47264, 0.10569, 0.044609	0.039537, 0.020477, 0.063576, 0.19604, 0.5246, 0.10901, 0.046763	0.016933, 0.013208, 0.065858, 0.21398, 0.52186, 0.12047, 0.047683	0.0042351, 0.0090096, 0.064092, 0.20845, 0.54042, 0.1232, 0.050604	0.68154, 0.20288, 0.074536, 0.019537, 0.013094, 0.0053688, 0.0030424	0.61681, 0.2003, 0.12675, 0.031367, 0.01526, 0.0073751, 0.0021438	0.48299, 0.18122, 0.22316, 0.057677, 0.042398, 0.0085003, 0.0040499	0.26256, 0.15638, 0.30806, 0.1093, 0.1268, 0.02707, 0.0098321	0.090036, 0.10322, 0.27446, 0.16302, 0.28296, 0.061234, 0.025071	0.026118, 0.051885, 0.17337, 0.18755, 0.4281, 0.096337, 0.036646	0.005231, 0.0089127, 0.061627, 0.20722, 0.54791, 0.11966, 0.049442	0.16696, 0.09878, 0.16148, 0.14453, 0.29802, 0.088074, 0.042148	0.15865, 0.096305, 0.26818, 0.23038, 0.19406, 0.040888, 0.01154	0.17647, 0.07177, 0.2202, 0.24496, 0.14862, 0.093496, 0.044475	0.13887, 0.055812, 0.077719, 0.16512, 0.43025, 0.096156, 0.036083	0.12986, 0.051801, 0.075078, 0.17206, 0.43696, 0.096057, 0.038187	0.13842, 0.059699, 0.077834, 0.16607, 0.42692, 0.092736, 0.038325	0.088975, 0.034133, 0.061343, 0.1871, 0.47156, 0.1119, 0.044991	0.066756, 0.02821, 0.058133, 0.18675, 0.50564, 0.10947, 0.045049	0.08724, 0.03289, 0.063066, 0.19102, 0.47008, 0.11038, 0.04533	0.09569, 0.056968, 0.12644, 0.17388, 0.41813, 0.091473, 0.037416	0.094344, 0.058524, 0.12524, 0.17715, 0.41729, 0.090263, 0.037198	0.095931, 0.060851, 0.12768, 0.18032, 0.40297, 0.094443, 0.037801	0.096821, 0.047115, 0.097341, 0.20151, 0.41259, 0.10177, 0.042844	0.088354, 0.044837, 0.090527, 0.18933, 0.44974, 0.097793, 0.039417	0.10059, 0.047852, 0.095363, 0.19595, 0.42366, 0.098714, 0.037872	0.6746, 0.21157, 0.065876, 0.020316, 0.010375, 0.0094272, 0.0078392	0.17393, 0.074085, 0.094107, 0.14734, 0.36144, 0.11224, 0.036855	0.045449, 0.021585, 0.062307, 0.19364, 0.51055, 0.11863, 0.04784	0.036609, 0.017458, 0.064091, 0.19198, 0.52905, 0.11365, 0.04715	0.013668, 0.0082814, 0.056021, 0.20354, 0.54382, 0.12246, 0.052218	0.010139, 0.0075184, 0.05252, 0.20376, 0.5512, 0.12347, 0.051388	0.0055872, 0.0064321, 0.053992, 0.21348, 0.54278, 0.12771, 0.050017	0.0044229, 0.006317, 0.054016, 0.21753, 0.53966, 0.12497, 0.053082	0.0034612, 0.0056775, 0.05195, 0.21433, 0.56071, 0.11563, 0.048245	0.0031274, 0.0070862, 0.055102, 0.21073, 0.55231, 0.12195, 0.049698
Methionine	1	362	0.63843, 0.1909, 0.11677, 0.021196, 0.01224, 0.0047021, 0.0011849, 0.0072099, 0.0037916, 0.0035779	0.59018, 0.19695, 0.09862, 0.022917, 0.021543, 0.02286, 0.00016918, 0.012124, 0.021696, 0.012938	0.36137, 0.15104, 0.079039, 0.070051, 0.050758, 0.061215, 0.059388, 0.070135, 0.036952, 0.06006	0.53999, 0.21224, 0.17303, 0.048197, 0.017274, 0.0058585, 0.0017134, 0.00066859, 0.00057924, 0.00044151	0.43081, 0.17516, 0.26422, 0.079274, 0.035776, 0.010148, 0.0023245, 0.0013144, 0.0005763, 0.00039567	0.3005, 0.1216, 0.37654, 0.12371, 0.056164, 0.016393, 0.0034691, 0.0010907, 0.00031191, 0.00022206	0.1495, 0.070896, 0.48767, 0.17784, 0.083615, 0.023025, 0.0048991, 0.001757, 0.00038517, 0.00040708	0.060981, 0.037157, 0.57234, 0.19582, 0.093875, 0.030441, 0.0066511, 0.0019467, 0.00049623, 0.00029652	0.41243, 0.14862, 0.071954, -0.0014798, 0.051044, 0.039131, 0.067784, 0.095062, 0.041362, 0.074098	0.55532, 0.21181, 0.1648, 0.044027, 0.015183, 0.0047142, 0.001747, 0.0010829, 0.00082459, 0.00048998	0.46008, 0.1807, 0.24446, 0.072283, 0.030899, 0.0082332, 0.0020287, 0.00081201, 0.00018747, 0.00031563	0.31933, 0.12768, 0.36149, 0.11845, 0.053223, 0.014231, 0.003565, 0.0010649, 0.00046585, 0.00048961	0.16577, 0.073906, 0.48926, 0.16025, 0.077261, 0.025445, 0.0057485, 0.0018422, 0.0002024, 0.0003049	0.37303, 0.14924, 0.090209, 0.055334, 0.00063973, 0.078097, 0.040486, 0.097197, 0.026623, 0.089145	0.36747, 0.14574, 0.085265, 0.075515, 0.024184, 0.059455, 0.034508, 0.091151, 0.045279, 0.071432	0.4827, 0.059576, 0.12432, 0.039557, 0.02672, 0.069374, 0.0050802, 0.092434, 0.058869, 0.041364	0.53779, 0.23659, 0.15836, 0.046056, 0.01517, 0.0037887, 0.00067808, 0.00095181, 0.00030745, 0.00031207	0.41303, 0.22913, 0.24101, 0.075862, 0.03035, 0.007292, 0.0017185, 0.00081949, 0.00039653, 0.00038822	0.26206, 0.18398, 0.35836, 0.12167, 0.054345, 0.014455, 0.0034832, 0.0011849, 0.00027674, 0.00018953	0.12177, 0.1148, 0.46255, 0.18002, 0.085422, 0.025653, 0.006986, 0.0021249, 0.00031019, 0.00036317	0.062745, 0.064122, 0.56055, 0.18757, 0.090708, 0.025654, 0.006038, 0.0020559, 0.0003215, 0.0002387	0.028367, 0.023465, 0.60138, 0.20477, 0.099751, 0.032092, 0.0074048, 0.0023179, 0.00036374, 9.2824e-05	0.39381, 0.13389, 0.099911, 0.073157, 0.017064, 0.073436, 0.036956, 0.079888, 0.032176, 0.059701	0.40039, 0.15303, 0.067582, 0.044423, 0.04024, 0.04405, 0.046277, 0.06373, 0.066679, 0.073603	0.39164, 0.16603, 0.05095, 0.057233, 0.081894, 0.06495, 0.048735, 0.084338, 0.0075325, 0.046693	0.40355, 0.17153, 0.2808, 0.086689, 0.038348, 0.013812, 0.0031272, 0.0014272, 0.00035434, 0.00036849	0.38114, 0.1574, 0.30469, 0.096615, 0.041976, 0.012912, 0.0030982, 0.0013885, 0.00052913, 0.00024979	0.40979, 0.16652, 0.28534, 0.084683, 0.03754, 0.011087, 0.0028406, 0.0011746, 0.0005448, 0.00047813	0.32153, 0.13263, 0.35568, 0.1171, 0.052107, 0.014057, 0.0039884, 0.0015938, 0.0006202, 0.00070211	0.28888, 0.12145, 0.37928, 0.12816, 0.059386, 0.016514, 0.0042534, 0.0013505, 0.00027487, 0.00045113	0.30538, 0.13388, 0.35632, 0.12406, 0.055893, 0.018176, 0.0042708, 0.0013939, 0.00016809, 0.00047204	0.36662, 0.14762, 0.31988, 0.099806, 0.044122, 0.016343, 0.0036104, 0.0012755, 0.00042759, 0.0003051	0.37125, 0.14341, 0.32128, 0.10007, 0.044403, 0.014459, 0.0032902, 0.0010604, 0.00038859, 0.00039763	0.32557, 0.11608, 0.075796, 0.011846, 0.078575, 0.22718, 0.065837, 0.061035, 0.021408, 0.016662	0.2149, 0.094839, 0.43252, 0.14633, 0.069921, 0.029356, 0.0069172, 0.0032228, 0.0010134, 0.00098783	0.21327, 0.091435, 0.43623, 0.14999, 0.074761, 0.025193, 0.0062259, 0.0016122, 0.00083585, 0.00044374	0.21453, 0.091702, 0.44241, 0.1461, 0.071676, 0.024406, 0.0065889, 0.0020201, 0.00054727, 1.9614e-05	0.6521, 0.1684, 0.11055, 0.03912, 0.012819, 0.0017532, 0.0008532, 0.0048005, 0.0041469, 0.0054487	0.3449, 0.14594, 0.31987, 0.10988, 0.051624, 0.019956, 0.0029855, 0.0028029, 0.00082933, 0.0012176	0.10149, 0.053768, 0.53152, 0.18326, 0.080398, 0.03696, 0.0089243, 0.0025492, 0.00088174, 0.00024777	0.11813, 0.055259, 0.5345, 0.17234, 0.083166, 0.025002, 0.003886, 0.0049937, 0.00091755, 0.0018032	0.043619, 0.025109, 0.58895, 0.20111, 0.095545, 0.033712, 0.0081415, 0.0028254, 0.00045139, 0.00053858	0.02273, 0.02336, 0.63094, 0.19285, 0.094075, 0.025894, 0.0068211, 0.002286, 0.00039233, 0.00064698	0.017019, 0.01988, 0.61288, 0.2107, 0.10321, 0.026984, 0.0069088, 0.0014344, 0.00047967, 0.00051094	0.38446, 0.1626, 0.087742, 0.053266, 0.050448, 0.051605, 0.044869, 0.079643, 0.027703, 0.057666	0.36556, 0.13656, 0.080551, 0.074105, 0.096726, 0.063975, 0.033386, 0.048753, 0.022937, 0.077444	0.36373, 0.21685, 0.097766, 0.025364, 0.035528, 0.084878, 0.031345, 0.064614, 0.038563, 0.041366
Methionine	2	320	0.66276, 0.18744, 0.10512, 0.023189, 0.0067364, 0.002809, 0.0012579, 0.0057185, 0.0035878, 0.0013844	0.67508, 0.1785, 0.10073, 0.020262, 0.0074166, 0.0025654, 0.00092305, 0.0089341, 0.0032577, 0.0023344	0.21618, 0.060589, 0.030941, 0.027942, 0.029228, 0.036229, 0.035504, 0.12027, 0.34203, 0.10109	0.044825, 0.072387, 0.023496, 0.090673, 0.020386, 0.18651, 0.076639, 0.31862, 0.093791, 0.072668	0.090993, 0.093509, 0.027573, 0.072974, 0.013453, 0.1703, 0.0647, 0.3021, 0.10004, 0.064345	0.10842, 0.093486, 0.031221, 0.058291, -0.0028282, 0.17127, 0.075131, 0.33769, 0.073289, 0.054037	0.14802, 0.10799, 0.060981, 0.05758, 0.022949, 0.1525, 0.040912, 0.26693, 0.09479, 0.047355	0.14159, 0.087166, 0.040294, 0.069152, 0.0088504, 0.13667, 0.04543, 0.3142, 0.10578, 0.050874	0.5649, 0.1616, 0.082854, 0.021649, 0.013815, 0.012998, 0.0079212, 0.0872, 0.032291, 0.014777	0.092358, 0.056742, 0.031462, 0.086649, 0.040474, 0.1327, 0.063658, 0.31548, 0.12062, 0.059855	0.048605, 0.064505, 0.0064073, 0.084647, -0.0065519, 0.18055, 0.07464, 0.38799, 0.13653, 0.022683	0.12868, 0.088704, 0.035048, 0.082261, -0.0029748, 0.15799, 0.040432, 0.31067, 0.11814, 0.041053	0.10281, 0.088472, 0.044384, 0.075287, 0.010151, 0.14887, 0.045191, 0.35742, 0.10038, 0.027039	0.1923, 0.052008, 0.022544, 0.020815, 0.072059, 0.056918, 0.039091, 0.13704, 0.30628, 0.10095	0.22656, 0.048888, 0.034264, 0.032857, 0.026781, 0.031516, 0.032739, 0.16084, 0.31247, 0.093089	0.56886, 0.15764, 0.081132, 0.017781, 0.014352, 0.012104, 0.0029553, 0.10119, 0.030653, 0.013328	0.040505, 0.030138, 0.0088603, 0.063941, 0.017009, 0.14852, 0.052347, 0.42943, 0.13803, 0.071218	0.079037, 0.05857, 0.019702, 0.073566, 0.017344, 0.1526, 0.070873, 0.35963, 0.12595, 0.042736	0.066477, 0.065475, 0.020824, 0.062602, 0.017167, 0.13649, 0.041449, 0.40615, 0.13144, 0.051925	0.12265, 0.088632, 0.050895, 0.074345, 0.01425, 0.10225, 0.055662, 0.29765, 0.1293, 0.064374	0.078686, 0.072787, 0.016655, 0.058966, 0.019614, 0.14148, 0.049656, 0.39926, 0.10598, 0.056922	0.083907, 0.074105, 0.013133, 0.06729, 0.017732, 0.14668, 0.055973, 0.38088, 0.12457, 0.035735	0.20514, 0.055041, 0.023456, 0.024629, 0.029688, 0.027435, 0.030555, 0.17812, 0.33117, 0.094766	0.20024, 0.051703, 0.026189, 0.027617, 0.01253, 0.043233, 0.017562, 0.19508, 0.33646, 0.089392	0.20781, 0.05285, 0.038324, 0.025798, 0.025308, 0.038955, 0.028282, 0.17179, 0.31377, 0.097119	0.080684, 0.074666, 0.024601, 0.068921, 0.010681, 0.12657, 0.037328, 0.4059, 0.1172, 0.053447	0.070933, 0.057072, 0.027204, 0.04635, 0.017603, 0.12313, 0.046412, 0.41388, 0.155, 0.042411	0.049633, 0.062107, 0.034276, 0.044545, 0.020052, 0.11685, 0.027858, 0.47047, 0.12112, 0.05309	0.11663, 0.092453, 0.047685, 0.067291, 0.004181, 0.1354, 0.012568, 0.33903, 0.137, 0.047763	0.09634, 0.089048, 0.040627, 0.07581, 0.016262, 0.13357, 0.069663, 0.3164, 0.12618, 0.036093	0.11762, 0.10129, 0.048777, 0.057339, 0.025141, 0.12991, 0.054097, 0.31098, 0.10682, 0.04803	0.075234, 0.078485, 0.0273, 0.058982, 0.0026228, 0.12064, 0.040188, 0.41262, 0.12783, 0.056103	0.071978, 0.067184, 0.016419, 0.067939, 0.017893, 0.13785, 0.057689, 0.39212, 0.12089, 0.050037	0.35641, 0.10204, 0.053842, 0.013291, 0.072182, 0.27351, 0.066248, 0.047117, 0.010827, 0.0045372	0.12477, 0.11048, 0.062684, 0.060645, 0.013344, 0.14722, 0.052558, 0.28022, 0.096109, 0.051976	0.10286, 0.094704, 0.045834, 0.052921, 0.028214, 0.11754, 0.056014, 0.3356, 0.1102, 0.056118	0.15476, 0.10888, 0.046434, 0.065239, 0.017124, 0.12827, 0.045496, 0.28708, 0.10088, 0.045837	0.6813, 0.18118, 0.1051, 0.022042, 0.0052637, 0.001873, 0.00038655, 0.0010698, 0.001219, 0.00056051	0.035835, 0.0765, 0.022315, 0.095224, 0.031265, 0.31719, 0.077797, 0.23212, 0.056023, 0.055736	0.094473, 0.11753, 0.072965, 0.10326, 0.056912, 0.28176, 0.066508, 0.1499, 0.022438, 0.034257	0.10816, 0.065183, 0.023078, 0.086809, 0.0085071, 0.33496, 0.1209, 0.18414, 0.04661, 0.021651	0.1014, 0.088533, 0.049041, 0.12501, 0.024347, 0.28943, 0.051866, 0.14292, 0.068106, 0.059353	0.14097, 0.16986, 0.051288, 0.10148, 0.0012724, 0.21334, 0.07342, 0.14089, 0.059016, 0.048453	0.20138, 0.14401, 0.081059, 0.10079, 0.022975, 0.1731, 0.055182, 0.093394, 0.077646, 0.050464	0.25962, 0.072366, 0.046769, 0.023335, 0.035104, 0.047635, 0.054714, 0.14235, 0.24535, 0.072766	0.30235, 0.086036, 0.045477, 0.04663, 0.034724, 0.061186, 0.036735, 0.11746, 0.20362, 0.065786	0.29145, 0.081309, 0.035779, 0.038788, 0.03475, 0.049482, 0.041345, 0.14565, 0.1963, 0.085143
Methionine	3	292	0.68852, 0.16733, 0.097537, 0.021179, 0.0054069, 0.0017313, 0.0015311, 0.00050652, 0.016261	0.66507, 0.17279, 0.10025, 0.021355, 0.0092627, 0.0032262, 0.0021235, 0.00082525, 0.025092	0.11432, 0.037237, 0.11857, 0.11754, 0.058491, 0.063463, 0.047866, 0.0717, 0.37081	0.35493, 0.059203, 0.0045024, 0.096045, 0.052823, 0.032321, 0.012744, 0.01221, 0.37522	0.51493, 0.092839, 0.00087314, 0.079054, 0.03802, 0.020389, 0.013074, 0.0046375, 0.23618	0.66364, 0.11153, 0.026777, 0.040451, 0.016524, 0.012586, 0.0055003, 0.0096357, 0.11335	0.7451, 0.11536, 0.024606, 0.02777, 0.012753, 0.0043718, 0.0036976, 0.010752, 0.055585	0.74854, 0.12302, 0.026762, 0.027221, 0.0084135, 0.0064756, 0.0044327, 0.01056, 0.044576	0.55394, 0.15151, 0.090666, 0.029505, 0.023417, 0.011656, 0.0077098, 0.00062448, 0.13098	0.28395, 0.054189, 0.010286, 0.075042, 0.080877, 0.04765, 0.034828, 0.029828, 0.38335	0.52345, 0.082452, -0.0013454, 0.084358, 0.034199, 0.022594, 0.01171, 0.014454, 0.22813	0.65644, 0.11364, 0.0072265, 0.045261, 0.018982, 0.010511, 0.0046595, 0.0070829, 0.13619	0.72309, 0.11502, 0.021632, 0.027555, 0.013599, 0.00953, 0.004735, 0.012205, 0.072632	0.03229, -0.0017602, 0.01097, 0.021433, 0.0068277, 0.021423, 0.0060164, 0.0091883, 0.89361	0.15256, 0.039603, 0.16382, 0.11843, 0.083805, 0.07198, 0.073765, 0.030174, 0.26586	0.58545, 0.1455, 0.084637, 0.031226, 0.025535, 0.011004, 0.0029479, 0.0044254, 0.10927	0.28924, 0.068829, 0.0030816, 0.12776, 0.062478, 0.047843, 0.0054553, 0.014692, 0.38062	0.49899, 0.089288, 0.0043434, 0.065789, 0.03073, 0.048915, 0.025502, 0.011454, 0.22499	0.65735, 0.11099, 0.025228, 0.038782, 0.015825, 0.025165, 0.020649, 0.017243, 0.088767	0.73367, 0.11949, 0.027695, 0.024033, 0.0080243, 0.015297, 0.0081633, 0.017568, 0.046065	0.74531, 0.12765, 0.026644, 0.023564, 0.0098747, 0.012642, 0.0076526, 0.012943, 0.033718	0.76017, 0.12388, 0.029375, 0.024799, 0.0092156, 0.0064066, 0.0030395, 0.01591, 0.027209	0.14728, 0.063076, 0.12788, 0.14813, 0.027168, 0.12221, 0.050861, 0.06501, 0.24837	0.15734, 0.08131, 0.1312, 0.08319, 0.024011, 0.12825, 0.082662, 0.09668, 0.21536	0.12612, -0.0064903, 0.11695, 0.091122, 0.070743, 0.026275, 0.074293, 0.094146, 0.40684	0.57436, 0.097336, 0.02518, 0.054534, 0.026414, 0.012872, 0.0084074, 0.0079597, 0.19294	0.56766, 0.10718, 0.020964, 0.050816, 0.024127, 0.01716, 0.0083047, 0.0070557, 0.19673	0.55734, 0.1024, 0.006027, 0.07491, 0.024187, 0.015681, 0.0097581, 0.012801, 0.19689	0.58041, 0.098965, 0.030982, 0.046973, 0.027116, 0.018613, 0.0081905, 0.014194, 0.17456	0.6725, 0.10823, 0.028516, 0.025882, 0.012789, 0.010765, 0.0041125, 0.0094303, 0.12777	0.62511, 0.10722, 0.017115, 0.037632, 0.02082, 0.015616, 0.0095924, 0.010298, 0.15659	0.58308, 0.10362, 0.01292, 0.052327, 0.026753, 0.016252, 0.0079951, 0.0099253, 0.18713	0.5902, 0.10019, 0.01455, 0.04814, 0.023093, 0.016963, 0.0090536, 0.011523, 0.18628	0.35853, 0.09549, 0.055985, 0.073013, 0.28156, 0.062853, 0.038782, 0.006457, 0.027327	0.65926, 0.11859, 0.021201, 0.035716, 0.02065, 0.018657, 0.01102, 0.011634, 0.10327	0.68037, 0.12064, 0.018525, 0.044018, 0.014857, 0.011232, 0.0091514, 0.013579, 0.087627	0.69497, 0.1214, 0.018252, 0.038612, 0.020488, 0.012051, 0.0067547, 0.0091284, 0.078344	0.66739, 0.18997, 0.10918, 0.02154, 0.0058665, 0.001155, 0.00053523, 0.00038165, 0.003994	0.58073, 0.087644, 0.021097, 0.079505, 0.037613, 0.028392, 0.015149, 0.013212, 0.13666	0.72146, 0.13647, 0.024652, 0.043989, 0.0070531, 0.018506, 0.0059665, 0.011386, 0.030518	0.62467, 0.11255, 0.0078936, 0.10541, 0.034567, 0.02849, 0.025684, 0.02013, 0.040607	0.74948, 0.13451, 0.018326, 0.026485, 0.011017, 0.016923, 0.0089717, 0.013603, 0.020685	0.76394, 0.12741, 0.033367, 0.0258, 0.0084872, 0.0139, 0.0059192, 0.0092264, 0.01195	0.78208, 0.12795, 0.030301, 0.017705, 0.0059869, 0.010509, 0.0027589, 0.008424, 0.014282	0.12812, 0.062689, 0.15143, 0.14844, 0.046689, 0.093018, 0.083471, 0.023698, 0.26244	0.16763, 0.056121, 0.14082, 0.13888, 0.061248, 0.13773, 0.03622, 0.11732, 0.14403	-0.0093394, 0.22791, 0.13922, 0.21812, 0.12793, -0.0093394, -0.0093394, -0.0093394, 0.32419
Methionine	4	218	0.74057, 0.13902, 0.077923, 0.020276, 0.0083272, 0.0053642, 0.0015481, 0.0034841, 0.0034894	0.75231, 0.12981, 0.073139, 0.019253, 0.0056229, 0.0052463, 0.0041579, 0.005465, 0.0049952	0.62122, 0.12984, 0.13237, 0.059398, 0.021627, 0.013574, 0.010075, 0.0097885, 0.0021048	0.37047, 0.086017, 0.034091, 0.34317, 0.083851, 0.052473, 0.013694, 0.0093505, 0.0068829	0.3147, 0.099251, 0.0065053, 0.41447, 0.091309, 0.052638, 0.010732, 0.0063651, 0.0040311	0.23161, 0.095578, 0.0032768, 0.47694, 0.1078, 0.061451, 0.011437, 0.0065929, 0.0053095	0.13322, 0.10307, -0.0003182, 0.56227, 0.11564, 0.066494, 0.009742, 0.0069272, 0.0029483	0.091394, 0.10032, 0.0013506, 0.587, 0.12019, 0.072502, 0.013753, 0.0097942, 0.0037013	0.70642, 0.12401, 0.065892, 0.035637, 0.012622, 0.020296, 0.0091103, 0.017503, 0.0085129	0.33864, 0.083646, 0.024922, 0.32345, 0.094508, 0.055451, 0.019163, 0.027481, 0.032736	0.31481, 0.092868, 0.024121, 0.39639, 0.094703, 0.051874, 0.013497, 0.0070439, 0.0046917	0.24429, 0.096051, 0.00054882, 0.47523, 0.10251, 0.057751, 0.012264, 0.0069849, 0.0043733	0.13672, 0.093995, -0.00030724, 0.55641, 0.11733, 0.067169, 0.014599, 0.0095671, 0.0045194	0.6512, 0.12906, 0.14938, 0.033666, 0.012778, 0.007135, 0.006166, 0.0045975, 0.0060158	0.66269, 0.13097, 0.13792, 0.035149, 0.014341, 0.0073505, 0.0039383, 0.0044966, 0.0031431	0.71379, 0.13293, 0.069587, 0.033486, 0.0090831, 0.014576, 0.0071883, 0.011449, 0.0079109	0.35855, 0.08316, 0.047338, 0.35209, 0.083939, 0.052092, 0.0093602, 0.0071819, 0.0062903	0.28894, 0.10468, 0.055657, 0.38398, 0.091525, 0.04994, 0.01213, 0.0062346, 0.006913	0.20043, 0.11122, 0.048122, 0.45652, 0.10505, 0.059182, 0.0085348, 0.0070724, 0.0038694	0.12322, 0.11235, -0.00031567, 0.56732, 0.11257, 0.058924, 0.015328, 0.0068822, 0.0037221	0.086225, 0.10264, -0.00025612, 0.5947, 0.12031, 0.070213, 0.014504, 0.006691, 0.0049785	0.070219, 0.093215, -0.00025538, 0.61354, 0.1303, 0.069137, 0.013319, 0.0072241, 0.0032984	0.64126, 0.13299, 0.13799, 0.04575, 0.015979, 0.0096633, 0.0051967, 0.0074164, 0.0037491	0.63395, 0.12832, 0.13553, 0.059856, 0.017559, 0.010761, 0.0033372, 0.0056665, 0.0050235	0.639, 0.13014, 0.13643, 0.051647, 0.018413, 0.010844, 0.003247, 0.0057483, 0.0045345	0.29574, 0.095502, 0.041711, 0.39988, 0.091191, 0.052789, 0.013277, 0.0055683, 0.0043395	0.27838, 0.097562, 0.017901, 0.42738, 0.097975, 0.052164, 0.013382, 0.0078673, 0.007383	0.2906, 0.089418, 0.024651, 0.4225, 0.089485, 0.054478, 0.013963, 0.0088069, 0.0060945	0.25929, 0.10184, 0.00023135, 0.45849, 0.098553, 0.058067, 0.012132, 0.0071547, 0.0042388	0.22377, 0.10034, 0.00066771, 0.48855, 0.10476, 0.060169, 0.011882, 0.0053608, 0.0045043	0.25009, 0.10368, 0.0070386, 0.4629, 0.099776, 0.055036, 0.010984, 0.0067209, 0.00377	0.2673, 0.098167, 0.023493, 0.43188, 0.098169, 0.055578, 0.010622, 0.007867, 0.0069333	0.28519, 0.090879, 0.00023294, 0.44565, 0.096674, 0.056214, 0.012027, 0.0075973, 0.0055322	0.38186, 0.082821, 0.045655, 0.082995, 0.3136, 0.0518, 0.030589, 0.0073587, 0.0033214	0.19169, 0.10553, 0.00031054, 0.51351, 0.10398, 0.061139, 0.011879, 0.0078232, 0.0041374	0.18215, 0.099707, 0.0015438, 0.51777, 0.10731, 0.064967, 0.012877, 0.0086552, 0.0050259	0.19071, 0.10512, 0.0013802, 0.51466, 0.1055, 0.059819, 0.01104, 0.0074798, 0.0042862	0.76653, 0.13619, 0.0742, 0.01336, 0.0031308, 0.0028995, 0.00091903, 0.0019187, 0.00084621	0.18935, 0.083175, 0.003854, 0.49765, 0.12267, 0.066773, 0.018426, 0.011299, 0.006809	0.10277, 0.094937, 0.015933, 0.55573, 0.12263, 0.076612, 0.015919, 0.0093416, 0.0061273	0.080669, 0.0879, -0.00034408, 0.57231, 0.13224, 0.087819, 0.019991, 0.01584, 0.0035696	0.072882, 0.085981, -0.00027216, 0.60642, 0.1309, 0.072857, 0.015437, 0.0091025, 0.0066899	0.064769, 0.10279, 0.00032905, 0.61489, 0.1217, 0.067147, 0.014552, 0.009385, 0.004433	0.072938, 0.10709, 0.0017978, 0.60522, 0.11953, 0.071522, 0.011752, 0.0081965, 0.0019474	0.65788, 0.13087, 0.15515, 0.029022, 0.012276, 0.0056072, 0.0027586, 0.0035042, 0.0029271	0.63842, 0.14451, 0.14212, 0.034916, 0.015439, 0.0091571, 0.0050511, 0.0065062, 0.0038817	0.66232, 0.1269, 0.14158, 0.039294, 0.012236, 0.0056922, 0.0035056, 0.0051894, 0.0032841
Methionine	5	302	0.35954, 0.3407, 0.11789, 0.12318, 0.035227, 0.018593, 0.0048637	0.35638, 0.33616, 0.11265, 0.12965, 0.028844, 0.027496, 0.0088231	0.0051065, 0.020305, 0.076412, 0.69227, 0.13626, 0.059988, 0.0096656	0.62142, 0.17555, 0.15148, 0.034994, 0.012562, 0.0038222, 0.00017237	0.49905, 0.14537, 0.26305, 0.062665, 0.024192, 0.0048041, 0.00087361	0.33762, 0.10619, 0.40495, 0.10326, 0.038725, 0.0076441, 0.0016089	0.17328, 0.062538, 0.54695, 0.14399, 0.059197, 0.011418, 0.0026259	0.079245, 0.048477, 0.62286, 0.16436, 0.068899, 0.012944, 0.0032128	0.30874, 0.27557, 0.11608, 0.14535, 0.04694, 0.065741, 0.041573	0.62585, 0.18115, 0.14187, 0.032729, 0.012094, 0.0036674, 0.0026348	0.53442, 0.14705, 0.23404, 0.058329, 0.020473, 0.0046854, 0.0010051	0.364, 0.10931, 0.38586, 0.093715, 0.03779, 0.0073917, 0.0019448	0.19402, 0.073742, 0.52958, 0.13458, 0.053984, 0.010752, 0.003336	0.018643, 0.031784, 0.084336, 0.66815, 0.12932, 0.057082, 0.010685	0.0075898, 0.024073, 0.085464, 0.67359, 0.1381, 0.060293, 0.010897	0.4853, 0.25245, 0.10216, 0.097345, 0.025768, 0.024794, 0.012191	0.6249, 0.17737, 0.14949, 0.032289, 0.012514, 0.0029659, 0.00047205	0.51478, 0.14778, 0.24778, 0.06114, 0.022592, 0.0044166, 0.0015155	0.34229, 0.11189, 0.39956, 0.097541, 0.039828, 0.0074098, 0.0014896	0.18129, 0.04851, 0.55238, 0.14262, 0.06097, 0.011055, 0.003174	0.093477, 0.056516, 0.61414, 0.15844, 0.063197, 0.011243, 0.0029832	0.040612, 0.041181, 0.66991, 0.16452, 0.067954, 0.012362, 0.0034605	0.0020957, 0.015443, 0.090671, 0.67472, 0.13806, 0.067564, 0.011448	0.0037642, 0.011714, 0.07896, 0.69947, 0.1339, 0.065314, 0.0068713	0.00775, 0.011974, 0.090244, 0.67242, 0.15007, 0.05452, 0.01302	0.47657, 0.13517, 0.28583, 0.068417, 0.026524, 0.0060703, 0.0014114	0.45177, 0.1284, 0.30877, 0.074239, 0.029278, 0.0059241, 0.0016078	0.4746, 0.13606, 0.28466, 0.070456, 0.027411, 0.005456, 0.0013573	0.36157, 0.11416, 0.37932, 0.097003, 0.03757, 0.007822, 0.0025585	0.32892, 0.10252, 0.41389, 0.10306, 0.041372, 0.0081725, 0.0020632	0.35149, 0.11261, 0.38766, 0.09808, 0.039177, 0.0086565, 0.0023197	0.4273, 0.12481, 0.32789, 0.080509, 0.03176, 0.0060219, 0.0016995	0.42287, 0.12616, 0.3291, 0.081045, 0.0318, 0.0075668, 0.0014644	0.19384, 0.17969, 0.19791, 0.29198, 0.077162, 0.036986, 0.022427	0.25709, 0.086449, 0.46835, 0.1234, 0.050346, 0.011523, 0.0028403	0.25181, 0.087459, 0.47139, 0.12391, 0.052508, 0.0095403, 0.0033791	0.25224, 0.08937, 0.46311, 0.12986, 0.05104, 0.011016, 0.0033623	0.34841, 0.34621, 0.11732, 0.12403, 0.036947, 0.017755, 0.0093275	0.41477, 0.12199, 0.34343, 0.079119, 0.030994, 0.0082831, 0.001407	0.12373, 0.061567, 0.58442, 0.1515, 0.060828, 0.014592, 0.0033638	0.15657, 0.054547, 0.57349, 0.14556, 0.058084, 0.0081472, 0.0036055	0.05896, 0.044246, 0.65008, 0.16048, 0.070787, 0.011921, 0.003529	0.033118, 0.033951, 0.67472, 0.17117, 0.071293, 0.01227, 0.003476	0.022845, 0.039582, 0.67594, 0.17354, 0.072821, 0.012099, 0.0031792	0.0049316, 0.013294, 0.12896, 0.64902, 0.13469, 0.059807, 0.0092982	0.0046888, 0.018492, 0.15175, 0.62791, 0.12061, 0.063016, 0.013533	0.007152, 0.016626, 0.14157, 0.63559, 0.12638, 0.060275, 0.012402
Phenylalanine	1	378	0.65358, 0.20463, 0.080972, 0.020891, 0.00552, 0.0164, 0.0057251, 0.0033595, 0.0024584, 0.0041401, 0.0023222	0.60155, 0.21104, 0.085917, 0.019655, 0.0023949, 0.040662, 0.012501, 0.014908, 0.005743, 0.003175, 0.0024551	0.00995, 0.021431, 0.011379, 0.007556, 0.0023725, 0.040621, 0.021539, 0.021718, 0.069851, 0.64357, 0.15001	0.52557, 0.18813, 0.077691, 0.020525, 0.0089458, 0.039402, 0.016478, 0.013789, 0.012235, 0.07394, 0.02329	0.44181, 0.1494, 0.060604, 0.019466, 0.0061379, 0.048053, 0.015625, 0.015726, 0.020026, 0.17875, 0.044402	0.28644, 0.11023, 0.048688, 0.015645, 0.0066501, 0.044205, 0.023463, 0.022872, 0.032249, 0.33224, 0.077319	0.14165, 0.05543, 0.024321, 0.0099886, 0.00069511, 0.04864, 0.027089, 0.02472, 0.051017, 0.50128, 0.11517	0.067004, 0.03665, 0.017051, 0.0064522, -0.00047847, 0.050501, 0.026348, 0.027299, 0.061, 0.56581, 0.14236	0.58998, 0.20184, 0.08533, 0.024777, 0.0012974, 0.046062, 0.016801, 0.017591, 0.0068643, 0.0076709, 0.0017852	0.49842, 0.17379, 0.071554, 0.028371, 0.0087167, 0.080532, 0.028234, 0.016573, 0.01494, 0.056197, 0.022669	0.44264, 0.15733, 0.064985, 0.019772, 0.0072148, 0.043921, 0.023709, 0.011798, 0.023689, 0.1584, 0.046545	0.30884, 0.10569, 0.050197, 0.013866, 0.0024179, 0.049921, 0.024137, 0.020846, 0.03555, 0.30837, 0.080177	0.16991, 0.059278, 0.027766, 0.010524, 0.0038229, 0.045066, 0.020885, 0.023499, 0.0509, 0.48302, 0.10533	0.077469, 0.035122, 0.017305, 0.0077733, 0.0017141, 0.050337, 0.021487, 0.024398, 0.059652, 0.56609, 0.13865	0.011558, 0.022019, 0.0096676, 0.0081147, 0.00018684, 0.058673, 0.028681, 0.021708, 0.059219, 0.63213, 0.14805	0.57491, 0.2079, 0.07131, 0.017964, 0.0029048, 0.059762, 0.024038, 0.018818, 0.0065716, 0.0081068, 0.0077151	0.38942, 0.14631, 0.11568, 0.10724, 0.066773, 0.095352, 0.030263, 0.028317, 0.011223, 0.0060744, 0.003346	0.21496, 0.10774, 0.12151, 0.14349, 0.11908, 0.11604, 0.07416, 0.049794, 0.02395, 0.018505, 0.010781	0.059007, 0.036177, 0.07218, 0.11303, 0.094385, 0.17308, 0.15693, 0.12121, 0.052357, 0.095138, 0.026506	0.017374, 0.01389, 0.024691, 0.041741, 0.054201, 0.12207, 0.1562, 0.1277, 0.092539, 0.27877, 0.070827	0.019461, 0.018276, 0.013724, 0.015888, 0.011226, 0.10418, 0.1007, 0.079415, 0.087684, 0.43955, 0.1099	0.027152, 0.021893, 0.010914, 0.0035576, 0.00019326, 0.068924, 0.030572, 0.022706, 0.067673, 0.58978, 0.15664	0.011689, 0.020024, 0.0043949, 0.0061513, -0.0012237, 0.055564, 0.019318, 0.023018, 0.061008, 0.63977, 0.16028	0.0065648, 0.031306, 0.011702, 0.010386, 0.0012906, 0.047695, 0.022868, 0.021208, 0.05863, 0.62956, 0.15879	0.015448, 0.01519, 0.0073155, 0.010365, 0.0014025, 0.043441, 0.018985, 0.019226, 0.060512, 0.64648, 0.16164	0.39917, 0.13982, 0.05815, 0.016955, 0.0043345, 0.04743, 0.016587, 0.020648, 0.027541, 0.21928, 0.050083	0.39619, 0.1301, 0.054603, 0.016636, 0.0031049, 0.036816, 0.012448, 0.013799, 0.02774, 0.25002, 0.058545	0.38905, 0.13916, 0.059965, 0.01644, 0.0053438, 0.048552, 0.018306, 0.017609, 0.020024, 0.23009, 0.055467	0.31699, 0.11374, 0.041964, 0.012614, 0.0052505, 0.033538, 0.014018, 0.010875, 0.03529, 0.33156, 0.084165	0.27049, 0.10128, 0.046256, 0.013164, 0.0014003, 0.035246, 0.013861, 0.016245, 0.037563, 0.36638, 0.098117	0.31387, 0.11809, 0.044424, 0.011413, -6.4002e-05, 0.03376, 0.013199, 0.013244, 0.03616, 0.33162, 0.084289	0.34392, 0.11542, 0.048896, 0.016963, 0.0026067, 0.048769, 0.014768, 0.018327, 0.034294, 0.28186, 0.074178	0.3543, 0.12523, 0.046412, 0.013277, 0.00037538, 0.052717, 0.023901, 0.016461, 0.033669, 0.26805, 0.065613	0.35152, 0.12566, 0.050248, 0.012548, 0.0013529, 0.049755, 0.016172, 0.011426, 0.027848, 0.2834, 0.070075	0.24043, 0.08838, 0.035023, 0.0084544, 0.00090193, 0.05012, 0.022646, 0.020979, 0.047557, 0.39396, 0.091546	0.23434, 0.085656, 0.035926, 0.012719, 0.00020043, 0.054631, 0.027878, 0.024302, 0.042174, 0.38524, 0.096939	0.23943, 0.08234, 0.035884, 0.0086559, 0.00077275, 0.056579, 0.028724, 0.026152, 0.043773, 0.38238, 0.095308	0.62627, 0.21865, 0.08765, 0.025819, 0.003251, 0.0094627, 0.0085623, 0.0093288, 0.0051425, 0.0023738, 0.0034912	0.31776, 0.10382, 0.065861, -0.00023918, 0.027396, 0.072233, 0.011393, 0.018303, 0.066091, 0.22774, 0.089644	0.11028, 0.042779, 0.029759, 0.0059622, 0.0079252, 0.049618, 0.027409, 0.026017, 0.064643, 0.50827, 0.12734	0.093513, 0.044602, 0.049846, 0.050016, 0.043039, 0.13159, 0.042122, 0.07911, 0.064784, 0.31674, 0.084636	0.062092, 0.03602, 0.022227, 0.019234, 0.011174, 0.0884, 0.03499, 0.03869, 0.050832, 0.5095, 0.12684	0.029773, 0.023224, 0.021874, 0.0078471, 0.0048151, 0.051657, 0.023888, 0.022053, 0.078867, 0.59053, 0.14548	0.029399, 0.019638, 0.011541, 0.005304, 0.0024598, 0.054386, 0.023746, 0.021618, 0.055875, 0.62988, 0.14615	0.013704, 0.014925, 0.005681, 0.0053902, 0.0028712, 0.040167, 0.016854, 0.0084316, 0.064415, 0.6642, 0.16336	0.014955, 0.017061, 0.010558, 0.0046265, 0.0022874, 0.056366, 0.029366, 0.014376, 0.069155, 0.63098, 0.15027	0.013548, 0.02001, 0.0062395, 0.0074959, 0.0014696, 0.045061, 0.02196, 0.014466, 0.06784, 0.64748, 0.15443
Phenylalanine	2	336	0.64803, 0.2048, 0.07702, 0.015213, 0.0031073, 0.018694, 0.019556, 0.0073878, 0.0028888, 0.0020515, 0.0012573	0.63175, 0.20864, 0.080987, 0.018108, 0.0035228, 0.019756, 0.022109, 0.0090552, 0.0035234, 0.0016897, 0.00085488	0.006818, 0.0023396, 0.0016874, 0.0016656, 0.0013902, 0.023357, 0.027684, 0.018286, 0.063439, 0.70537, 0.14796	0.56773, 0.18272, 0.070794, 0.019028, 0.005696, 0.019935, 0.019293, 0.0097379, 0.007833, 0.080366, 0.016863	0.45159, 0.14039, 0.056988, 0.016446, 0.0082255, 0.024429, 0.026799, 0.01371, 0.02053, 0.19742, 0.043475	0.32297, 0.099354, 0.041387, 0.013437, 0.0069374, 0.017432, 0.020446, 0.013425, 0.034928, 0.35489, 0.074797	0.15898, 0.048388, 0.019798, 0.0080353, 0.0032864, 0.039416, 0.04577, 0.02343, 0.049099, 0.50073, 0.10308	0.061115, 0.019178, 0.008733, 0.0029777, 0.0021552, 0.02572, 0.034086, 0.019742, 0.057649, 0.63222, 0.13643	0.63896, 0.18933, 0.074337, 0.016069, 0.003729, 0.027473, 0.02943, 0.014142, 0.0038817, 0.001423, 0.001229	0.56903, 0.17302, 0.066931, 0.019259, 0.0048391, 0.025617, 0.027139, 0.010249, 0.011113, 0.074938, 0.017866	0.48795, 0.15292, 0.061283, 0.016444, 0.0053037, 0.019922, 0.021119, 0.010658, 0.016998, 0.17137, 0.036034	0.34507, 0.10833, 0.041989, 0.01174, 0.0051776, 0.014407, 0.017223, 0.012348, 0.033869, 0.33761, 0.072247	0.19167, 0.056428, 0.022068, 0.0053808, 0.0028944, 0.013723, 0.019699, 0.014477, 0.048356, 0.51811, 0.1072	0.079027, 0.025333, 0.0098442, 0.0042164, -9.1458e-05, 0.022576, 0.027854, 0.017231, 0.058754, 0.61646, 0.13879	0.0075376, 0.0058368, 0.002254, 0.0034828, 0.0012752, 0.05537, 0.062318, 0.026791, 0.061663, 0.64224, 0.13124	0.64656, 0.2073, 0.079348, 0.016752, 0.0026848, 0.016224, 0.018547, 0.0081728, 0.0020379, 0.0014631, 0.00090536	0.43849, 0.15722, 0.11523, 0.11357, 0.069142, 0.045645, 0.034149, 0.016134, 0.0061257, 0.0029887, 0.0013018	0.22867, 0.10544, 0.12194, 0.16795, 0.12556, 0.090451, 0.077396, 0.04594, 0.018082, 0.014595, 0.0039826	0.064051, 0.038081, 0.074571, 0.1215, 0.11741, 0.14264, 0.16159, 0.11301, 0.057342, 0.088368, 0.021432	0.011744, 0.0075955, 0.022981, 0.042114, 0.052962, 0.10469, 0.16896, 0.13446, 0.096234, 0.29145, 0.066802	0.01516, 0.0052667, 0.0066894, 0.0093105, 0.012466, 0.056873, 0.10952, 0.082206, 0.086855, 0.51291, 0.10274	0.015157, 0.0054042, 0.0022864, 0.0018224, 0.00089637, 0.025546, 0.032052, 0.017587, 0.061121, 0.69111, 0.14702	0.0036611, 0.0029722, 0.0018673, 0.0023699, 0.0008571, 0.032088, 0.034112, 0.015484, 0.064534, 0.68812, 0.15393	0.0029387, 0.001502, 0.0014497, 0.0012838, 0.0012421, 0.015612, 0.019023, 0.0092832, 0.06433, 0.73061, 0.15272	0.010387, 0.003461, 0.0015338, 0.0014749, 0.0011563, 0.019551, 0.026274, 0.0095831, 0.065722, 0.70414, 0.15671	0.43511, 0.13105, 0.051813, 0.013693, 0.0039637, 0.016678, 0.019856, 0.0074163, 0.023425, 0.24539, 0.051604	0.40486, 0.12309, 0.047491, 0.01261, 0.0044413, 0.014397, 0.017229, 0.0081929, 0.024957, 0.28346, 0.059283	0.44022, 0.13273, 0.054506, 0.011372, 0.0041994, 0.010836, 0.015292, 0.0050779, 0.02378, 0.25057, 0.05141	0.34534, 0.11038, 0.04295, 0.010964, 0.0033471, 0.013406, 0.013718, 0.0075316, 0.032219, 0.34471, 0.075432	0.3113, 0.096274, 0.039359, 0.010687, 0.0040876, 0.012018, 0.013364, 0.0078282, 0.037752, 0.3822, 0.085127	0.35347, 0.1085, 0.043191, 0.010729, 0.0033627, 0.016114, 0.019285, 0.008861, 0.029748, 0.33626, 0.070479	0.38467, 0.12139, 0.049172, 0.010537, 0.0034332, 0.011394, 0.013933, 0.0063562, 0.026968, 0.3074, 0.064749	0.38848, 0.11998, 0.046903, 0.01052, 0.0024221, 0.010909, 0.011818, 0.0069703, 0.027909, 0.30911, 0.064968	0.36851, 0.12495, 0.048648, 0.01077, 0.0023265, 0.011286, 0.014383, 0.007164, 0.029142, 0.31615, 0.066677	0.29546, 0.085824, 0.034612, 0.0078043, 0.0017547, 0.021623, 0.029393, 0.01755, 0.039017, 0.38389, 0.083071	0.27073, 0.080132, 0.032725, 0.0075053, 0.002708, 0.016679, 0.023722, 0.014613, 0.042935, 0.41202, 0.096239	0.27136, 0.079083, 0.032233, 0.0075639, 0.0028981, 0.030402, 0.037442, 0.019219, 0.040434, 0.39664, 0.082719	0.66223, 0.20166, 0.080526, 0.016166, 0.0025264, 0.014014, 0.014649, 0.0056369, 0.0021528, 0.00038023, 6.7116e-05	0.30824, 0.095854, 0.036204, 0.011618, 0.00074481, 0.090682, 0.088738, 0.036206, 0.0245, 0.25095, 0.056255	0.12274, 0.037978, 0.017269, 0.0035913, 0.0016294, 0.032364, 0.030544, 0.016416, 0.050749, 0.57026, 0.11646	0.072648, 0.025202, 0.013061, 0.0096885, 0.00030496, 0.17639, 0.17843, 0.059652, 0.041717, 0.34927, 0.073634	0.037597, 0.013766, 0.0071719, 0.0038431, 0.0011603, 0.050522, 0.048842, 0.017687, 0.061342, 0.63324, 0.12482	0.023187, 0.0084456, 0.0037988, 0.00223, 0.00076885, 0.030997, 0.031016, 0.014667, 0.063641, 0.67462, 0.14663	0.013141, 0.0051487, 0.0022088, 0.0016713, 0.00042198, 0.018266, 0.019433, 0.012077, 0.069261, 0.70711, 0.15126	0.0066857, 0.0026665, 0.0017861, 0.0013912, -4.5851e-05, 0.029559, 0.029556, 0.010867, 0.055315, 0.70901, 0.15321	0.0049642, 0.003096, 0.0019158, 0.0024121, 0.00024662, 0.024271, 0.02755, 0.013911, 0.067197, 0.70645, 0.14798	0.0062883, 0.0040843, 0.0023937, 0.0024738, 0.00073443, 0.03026, 0.033093, 0.011293, 0.061085, 0.70032, 0.14798
Phenylalanine	3	308	0.64533, 0.19372, 0.072173, 0.040085, 0.010182, 0.017995, 0.0076682, 0.0040124, 0.00099461, 0.0020336, 0.0058089	0.62662, 0.1918, 0.073543, 0.040686, 0.013801, 0.022506, 0.0098579, 0.0048635, 0.0030084, 0.0070942, 0.0062149	0.010664, 0.0064164, 0.0022307, 0.013825, 0.0083212, 0.014603, 0.015561, 0.061028, 0.66813, 0.14139, 0.057839	0.573, 0.17928, 0.070939, 0.02708, 0.0093586, 0.010618, 0.0062353, 0.0085907, 0.082783, 0.021041, 0.01108	0.4553, 0.1483, 0.058835, 0.022885, 0.010496, 0.010543, 0.0083147, 0.019528, 0.20024, 0.044993, 0.020557	0.31641, 0.093706, 0.038542, 0.018204, 0.010952, 0.013738, 0.015238, 0.029811, 0.35463, 0.075624, 0.03314	0.17563, 0.05043, 0.020475, 0.019463, 0.01243, 0.016318, 0.01977, 0.044085, 0.49466, 0.1041, 0.042638	0.077628, 0.025211, 0.010234, 0.021817, 0.010827, 0.018478, 0.018317, 0.048445, 0.59464, 0.12193, 0.052476	0.66329, 0.20218, 0.077078, 0.025938, 0.0075595, 0.0092181, 0.0033298, 0.0032885, 0.0017798, 0.0028511, 0.0034922	0.56987, 0.18637, 0.076687, 0.02774, 0.0097017, 0.011651, 0.0064718, 0.0085537, 0.076184, 0.017326, 0.0094394	0.49145, 0.14636, 0.058841, 0.02429, 0.010944, 0.011986, 0.0073513, 0.015087, 0.17562, 0.039156, 0.018916	0.33176, 0.098731, 0.040898, 0.017775, 0.010707, 0.010878, 0.012538, 0.028863, 0.34086, 0.074838, 0.032154	0.19411, 0.058369, 0.0223, 0.01042, 0.0074962, 0.0089281, 0.014578, 0.041441, 0.49026, 0.10536, 0.046737	0.092424, 0.028691, 0.011477, 0.019313, 0.0090526, 0.015019, 0.01373, 0.050783, 0.58515, 0.12367, 0.050688	0.01497, 0.0099337, 0.00023491, 0.024199, 0.0093839, 0.022531, 0.015046, 0.058871, 0.65133, 0.13384, 0.059655	0.65753, 0.19336, 0.079512, 0.030652, 0.0075385, 0.012799, 0.0046749, 0.0035452, 0.0029085, 0.002754, 0.0047338	0.46061, 0.16252, 0.17184, 0.081759, 0.066016, 0.027393, 0.017522, 0.0049823, 0.0031327, 0.0017714, 0.0024527	0.23643, 0.10853, 0.21004, 0.12355, 0.13556, 0.069946, 0.068942, 0.022812, 0.016829, 0.0047013, 0.0026578	0.070816, 0.042248, 0.13411, 0.10425, 0.16118, 0.1171, 0.17173, 0.066099, 0.10187, 0.021989, 0.0086089	0.015541, 0.0096813, 0.042888, 0.044038, 0.10375, 0.097044, 0.19266, 0.099054, 0.3008, 0.066341, 0.028201	0.016669, 0.0074177, 0.0091368, 0.01719, 0.042064, 0.049792, 0.11793, 0.089493, 0.49548, 0.10817, 0.046655	0.020249, 0.008623, 0.0028819, 0.011145, 0.0055172, 0.0094582, 0.013147, 0.056735, 0.66483, 0.14541, 0.062002	0.0079219, 0.011579, 0.00073409, 0.027132, 0.0099787, 0.021677, 0.0070517, 0.053512, 0.65477, 0.14345, 0.062188	0.0052861, 0.0085945, 0.0012946, 0.01823, 0.007164, 0.014427, 0.003904, 0.055349, 0.67827, 0.14221, 0.065272	0.017807, 0.011772, 0.0018922, 0.027885, 0.0096422, 0.019584, 0.0083823, 0.053344, 0.65396, 0.13648, 0.059247	0.42572, 0.1389, 0.051992, 0.017132, 0.0059942, 0.0062232, 0.003543, 0.020775, 0.2509, 0.054697, 0.024126	0.41251, 0.1233, 0.047916, 0.016505, 0.0053212, 0.0046718, 0.0027174, 0.022385, 0.27824, 0.0595, 0.026926	0.42184, 0.13132, 0.052034, 0.017617, 0.0060947, 0.006617, 0.0029339, 0.020646, 0.25953, 0.056021, 0.025356	0.33715, 0.10096, 0.038558, 0.028095, 0.0099066, 0.014412, 0.0063052, 0.028656, 0.33103, 0.072382, 0.032551	0.30386, 0.090446, 0.035388, 0.01537, 0.0053785, 0.0078736, 0.0037788, 0.030417, 0.38568, 0.083325, 0.038479	0.31113, 0.095497, 0.038824, 0.022291, 0.0078257, 0.013202, 0.00623, 0.030068, 0.36139, 0.074915, 0.038622	0.38544, 0.11494, 0.042187, 0.019538, 0.004572, 0.0093455, 0.0045585, 0.024138, 0.29897, 0.066547, 0.029775	0.37771, 0.11305, 0.043192, 0.019542, 0.0047107, 0.0083748, 0.0032656, 0.024018, 0.30938, 0.065442, 0.031321	0.3767, 0.10974, 0.045607, 0.024473, 0.0079794, 0.016006, 0.0062293, 0.024325, 0.29404, 0.066138, 0.028763	0.25748, 0.073968, 0.029629, 0.023351, 0.0099688, 0.018062, 0.016389, 0.037955, 0.39894, 0.091762, 0.042501	0.26842, 0.080902, 0.033944, 0.023952, 0.010176, 0.017362, 0.016796, 0.036891, 0.39506, 0.081084, 0.035412	0.28223, 0.081636, 0.031232, 0.018659, 0.0087371, 0.013284, 0.016261, 0.035431, 0.39457, 0.081684, 0.036273	0.67451, 0.20735, 0.078426, 0.021021, 0.005056, 0.0051745, 0.0022103, 0.0014609, 0.00065263, 0.00085858, 0.0032762	0.35616, 0.10789, 0.038951, 0.046291, 0.016702, 0.032647, 0.011917, 0.025681, 0.26895, 0.06729, 0.027517	0.13365, 0.040516, 0.016515, 0.016476, 0.0049337, 0.011333, 0.0065576, 0.043168, 0.55764, 0.11667, 0.052541	0.10277, 0.054716, 0.013954, 0.097032, 0.036267, 0.075742, 0.031265, 0.0459, 0.41358, 0.088924, 0.039848	0.047679, 0.019051, 0.003902, 0.024598, 0.0072432, 0.01879, 0.008698, 0.045297, 0.62836, 0.13626, 0.060126	0.025408, 0.011257, 0.0035464, 0.014457, 0.0050617, 0.010073, 0.0058623, 0.05247, 0.66977, 0.13859, 0.06351	0.0181, 0.0078408, 0.0029067, 0.012507, 0.0049391, 0.0092896, 0.0065748, 0.055423, 0.66572, 0.15199, 0.064707	0.011297, 0.0059409, 0.00041598, 0.012359, 0.0051231, 0.0092211, 0.0068004, 0.054823, 0.68362, 0.14759, 0.062806	0.011504, 0.0067266, 0.0025558, 0.018832, 0.0054824, 0.014884, 0.0076272, 0.050442, 0.6655, 0.15259, 0.063858	0.01106, 0.0088588, 0.0035919, 0.024061, 0.0076474, 0.018959, 0.0062669, 0.054182, 0.65834, 0.14319, 0.063842
Phenylalanine	4	234	0.63468, 0.13477, 0.034461, 0.0062246, 0.001421, 0.0034188, 0.00026628, 0.099604, 0.023673, 0.048142, 0.013333	0.57626, 0.13473, 0.035125, 0.0079293, 0.0016651, 0.0043731, 0.0013545, 0.12679, 0.0343, 0.059262, 0.01821	0.0070766, 0.0022797, 0.0015645, 0.0020814, 0.0029688, 0.0056856, 0.009953, 0.16214, 0.6345, 0.13432, 0.037433	0.4883, 0.10863, 0.034035, 0.0077953, 0.003317, 0.0044204, 0.0013588, 0.1445, 0.10248, 0.08421, 0.020952	0.40755, 0.091677, 0.031942, 0.0074504, 0.005653, 0.0053845, 0.0057526, 0.13064, 0.20184, 0.089069, 0.023042	0.27069, 0.055999, 0.021626, 0.0071991, 0.0082227, 0.0067869, 0.010057, 0.1586, 0.32607, 0.10693, 0.027823	0.13418, 0.028078, 0.010067, 0.0033115, 0.005688, 0.0073352, 0.014839, 0.1567, 0.4835, 0.12113, 0.035177	0.052657, 0.011338, 0.0048318, 0.0019538, 0.0044089, 0.0053344, 0.012811, 0.17099, 0.55932, 0.13748, 0.038869	0.53698, 0.11522, 0.031225, 0.0056484, 0.0019191, 0.0049733, 0.00034325, 0.15934, 0.038616, 0.083918, 0.021813	0.51149, 0.10513, 0.033774, 0.0077016, 0.0045109, 0.0066656, 0.0061869, 0.13302, 0.093803, 0.076578, 0.021139	0.41685, 0.090268, 0.028613, 0.0069705, 0.0050985, 0.004885, 0.0031885, 0.14944, 0.17905, 0.091585, 0.024057	0.29111, 0.066451, 0.021583, 0.0063022, 0.006419, 0.0070616, 0.0099811, 0.1335, 0.33421, 0.095042, 0.028334	0.20571, 0.044121, 0.012948, 0.003317, 0.004846, 0.0055159, 0.01369, 0.10499, 0.48135, 0.094544, 0.02896	0.069048, 0.015847, 0.005735, 0.0027247, 0.0031558, 0.0054231, 0.012534, 0.15289, 0.56227, 0.13011, 0.040266	0.0088596, 0.0053469, 0.0027913, 0.0033121, 0.0031685, 0.0074796, 0.0017964, 0.30715, 0.4242, 0.18879, 0.04711	0.5021, 0.10523, 0.03076, 0.0063199, 0.0014164, 0.0059443, 0.00031537, 0.18616, 0.044849, 0.096097, 0.020805	0.44115, 0.12642, 0.14595, 0.060754, 0.053384, 0.018857, 0.012197, 0.07402, 0.020732, 0.035758, 0.010779	0.23879, 0.090039, 0.20611, 0.10212, 0.12042, 0.058076, 0.06353, 0.06132, 0.026153, 0.02576, 0.0076791	0.070259, 0.036623, 0.13934, 0.092726, 0.1581, 0.10151, 0.16027, 0.097497, 0.10129, 0.033634, 0.0087582	0.012601, 0.0066622, 0.034625, 0.030909, 0.08538, 0.072581, 0.16445, 0.18278, 0.29364, 0.093417, 0.022953	0.013417, 0.004212, 0.0080728, 0.0088665, 0.036583, 0.037632, 0.098734, 0.19353, 0.44948, 0.11719, 0.032291	0.015474, 0.004694, 0.0012546, 0.0022414, 0.0021991, 0.0058646, 0.0079181, 0.18902, 0.58436, 0.14989, 0.037084	0.003845, 0.0025826, 0.0016429, 0.0021778, 0.0014864, 0.0046449, 0.0037065, 0.21175, 0.5703, 0.15761, 0.040248	0.0023093, 0.0024932, 0.0023958, 0.0022285, 0.00069853, 0.0034995, 0.0033618, 0.14458, 0.66271, 0.13698, 0.038738	0.0078658, 0.0037143, 0.00085019, 0.0020305, 0.001671, 0.0040812, 0.0027426, 0.20099, 0.5799, 0.15379, 0.042369	0.30767, 0.066077, 0.019776, 0.0061873, 0.0027747, 0.0050333, 0.0014654, 0.19792, 0.23728, 0.12536, 0.030459	0.38882, 0.084095, 0.026092, 0.0065623, 0.0035848, 0.002801, 0.0017294, 0.10386, 0.28302, 0.076626, 0.022808	0.39584, 0.091321, 0.027065, 0.0050264, 0.0023746, 0.00221, 0.0024821, 0.089473, 0.2891, 0.074803, 0.020304	0.25835, 0.061551, 0.01983, 0.0049431, 0.0024712, 0.0032362, 0.0027135, 0.11179, 0.40338, 0.10008, 0.031654	0.28676, 0.060759, 0.016858, 0.0048276, 0.0020519, 0.0027468, 0.0033616, 0.12547, 0.37467, 0.095477, 0.027017	0.26734, 0.060428, 0.019099, 0.004035, 0.0013127, 0.0031036, 0.003677, 0.085895, 0.43619, 0.090636, 0.028282	0.31122, 0.070423, 0.019715, 0.0058906, 0.001971, 0.0037104, 0.0017284, 0.1588, 0.29447, 0.10381, 0.028257	0.30743, 0.067697, 0.020146, 0.0038886, 0.0013242, 0.0039459, 0.0016171, 0.14848, 0.31428, 0.10428, 0.026909	0.30368, 0.070066, 0.019161, 0.0043984, 0.0018534, 0.0029812, 0.0025067, 0.098644, 0.37417, 0.09314, 0.029404	0.20323, 0.04631, 0.012872, 0.0037957, 0.0051428, 0.0054318, 0.01309, 0.11686, 0.45512, 0.10444, 0.033699	0.20733, 0.043074, 0.011547, 0.0031195, 0.003169, 0.0065228, 0.011992, 0.1549, 0.40794, 0.12014, 0.030254	0.23836, 0.050867, 0.013871, 0.0032548, 0.0036716, 0.0045532, 0.010546, 0.13153, 0.40872, 0.10478, 0.029844	0.63178, 0.14511, 0.03684, 0.0064099, 0.0014436, 0.0025655, 0.00017565, 0.093579, 0.022309, 0.048803, 0.010978	0.31508, 0.066345, 0.01809, 0.0043207, 0.0011692, 0.0027533, 0.0039868, 0.1698, 0.27733, 0.11353, 0.027604	0.12419, 0.028051, 0.0064371, 0.0017555, 0.001009, 0.0027893, 0.0048857, 0.12165, 0.56185, 0.11432, 0.033058	0.059703, 0.014963, 0.0037289, 0.0029271, 0.0010467, 0.0044965, 0.0030233, 0.32169, 0.35155, 0.19175, 0.045115	0.037028, 0.009012, 0.0026852, 0.0013934, 0.00090548, 0.0023367, 0.0055283, 0.14348, 0.62812, 0.12949, 0.04002	0.016834, 0.0043601, 0.0015558, 0.0017948, 0.00070394, 0.003638, 0.0037264, 0.23405, 0.52492, 0.16711, 0.041302	0.012107, 0.0044569, 0.0013557, 0.0021363, 0.001505, 0.0029049, 0.0040502, 0.24422, 0.51425, 0.17068, 0.042333	0.0070367, 0.0038372, 0.00047711, 0.0018237, 0.00073207, 0.0036878, 0.0016958, 0.2211, 0.5467, 0.17145, 0.04146	0.008759, 0.0037804, 0.0029123, 0.002666, 0.0024523, 0.0054371, 0.002954, 0.26338, 0.47924, 0.18343, 0.044982	0.0065415, 0.0041614, 0.0026616, 0.0038401, 0.00075929, 0.0061315, 0.0023073, 0.31199, 0.42578, 0.19236, 0.043465
Phenylalanine	5	302	0.51686, 0.14085, 0.054828, 0.011592, 0.0038738, 0.0010945, 0.2709	0.52372, 0.1402, 0.05558, 0.011156, 0.004116, 0.0011712, 0.26406	0.012479, 0.013848, 0.68702, 0.18956, 0.07344, 0.017766, 0.0058816	0.46979, 0.12831, 0.12806, 0.029553, 0.011624, -0.00013153, 0.2328	0.39247, 0.1097, 0.2232, 0.057773, 0.023444, 0.0012674, 0.19214	0.27428, 0.085688, 0.36549, 0.098167, 0.040664, -0.00015942, 0.13586	0.14413, 0.027655, 0.53576, 0.15288, 0.063231, 0.0016506, 0.074696	0.069125, -0.00016966, 0.63953, 0.17573, 0.070058, 0.012441, 0.033284	0.52175, 0.14221, 0.059357, 0.01283, 0.0048892, 0.0019664, 0.25701	0.47995, 0.12914, 0.11537, 0.028536, 0.011705, 0.0010088, 0.23429	0.40788, 0.11355, 0.20602, 0.048925, 0.021076, 0.00127, 0.20128	0.30585, 0.094314, 0.32035, 0.07989, 0.032046, -8.4227e-05, 0.16763	0.18908, 0.04065, 0.49747, 0.12526, 0.048377, -9.0032e-05, 0.099255	0.075772, 0.019353, 0.61493, 0.17112, 0.068865, 0.011527, 0.038437	0.023634, 0.023304, 0.63826, 0.18777, 0.085994, 0.026965, 0.014071	0.51982, 0.15099, 0.058027, 0.012237, 0.0065941, -0.00016353, 0.25249	0.49047, 0.1453, 0.12186, 0.028155, 0.0095053, 0.00053682, 0.20417	0.44547, 0.13598, 0.22631, 0.053169, 0.019951, -8.5225e-05, 0.11921	0.33764, 0.10605, 0.38322, 0.094284, 0.037955, 0.0022429, 0.038602	0.16753, 0.020392, 0.57497, 0.15293, 0.062245, 0.013295, 0.0086417	0.083042, 0.020775, 0.64014, 0.162, 0.068064, 0.014143, 0.011842	0.024999, 0.00951, 0.69276, 0.17058, 0.074234, 0.015574, 0.012345	0.0048335, 0.018472, 0.68346, 0.19292, 0.079849, 0.015832, 0.0046269	0.0037041, 0.015044, 0.70379, 0.18557, 0.075621, 0.013489, 0.0027737	0.014707, 0.0041538, 0.6985, 0.18121, 0.076759, 0.014471, 0.010191	0.35807, 0.10687, 0.25488, 0.062502, 0.024474, 0.00044824, 0.19276	0.34472, 0.097079, 0.2835, 0.072565, 0.032697, 0.00086811, 0.16856	0.35741, 0.10867, 0.25433, 0.059481, 0.024524, 0.00038537, 0.1952	0.30061, 0.089389, 0.33705, 0.080954, 0.032537, 0.00063915, 0.15882	0.26686, 0.07965, 0.38666, 0.097571, 0.03877, 0.0011134, 0.12938	0.30155, 0.086506, 0.3391, 0.091464, 0.036852, 0.00076147, 0.14377	0.31607, 0.099937, 0.30824, 0.074669, 0.032726, 0.0013378, 0.16701	0.33863, 0.10035, 0.28396, 0.066881, 0.028819, -7.9591e-05, 0.18144	0.3296, 0.096037, 0.29832, 0.073662, 0.029922, -0.00018374, 0.17264	0.24747, 0.074344, 0.40098, 0.10878, 0.043105, 0.0012574, 0.12406	0.20846, 0.063074, 0.44956, 0.12265, 0.047741, 0.0028964, 0.10562	0.22552, 0.068026, 0.42668, 0.11659, 0.048475, -0.00019021, 0.1149	0.52182, 0.13915, 0.056585, 0.011328, 0.0042266, -3.2734e-05, 0.26692	0.33885, 0.096585, 0.29024, 0.072647, 0.030957, -8.5469e-05, 0.17081	0.12763, 0.042354, 0.56075, 0.13963, 0.057424, 0.0032972, 0.068904	0.12335, 0.037311, 0.55179, 0.13865, 0.063397, 0.01956, 0.065951	0.045016, 0.018674, 0.66377, 0.16187, 0.07135, 0.012989, 0.026333	0.030542, 0.012853, 0.68697, 0.16856, 0.069983, 0.014489, 0.016604	0.015401, 0.0075556, 0.68957, 0.18303, 0.077617, 0.016223, 0.010607	0.014029, 0.02212, 0.67114, 0.18762, 0.076348, 0.02148, 0.0072651	0.0099308, 0.023401, 0.68921, 0.17803, 0.072678, 0.017335, 0.0094146	0.011063, 0.022642, 0.6862, 0.17975, 0.07573, 0.016478, 0.0081332
Proline	1	328	0.65457, 0.20455, 0.077809, 0.025293, 0.0063304, 0.0046543, 0.0069788, 0.0055733, 0.0075976, 0.0066377	0.65159, 0.2014, 0.085804, 0.018946, 0.0069948, 0.00035149, 0.010638, 0.0073239, 0.0078119, 0.0091379	0.10121, 0.64398, 0.15704, 0.066497, 0.011795, 0.0054701, 0.0012307, 0.0084221, 0.0018186, 0.002532	0.58754, 0.17868, 0.067713, 0.021292, 0.0085046, 0.076441, 0.025575, 0.018121, 0.0045176, 0.011611	0.44983, 0.15467, 0.071501, 0.020736, 0.033886, 0.17493, 0.051032, 0.02667, 0.0059938, 0.010751	0.32664, 0.10734, 0.04339, 0.014715, 0.044968, 0.32215, 0.08145, 0.03903, 0.0088212, 0.011498	0.16252, 0.066467, 0.029383, 0.023084, 0.064614, 0.45125, 0.12227, 0.051221, 0.01734, 0.011862	0.093017, 0.053642, 0.022468, 0.029084, 0.069605, 0.5335, 0.12923, 0.042438, 0.014141, 0.012884	0.65, 0.20886, 0.076264, 0.020329, 0.012896, -1.1622e-05, 0.0073807, 0.006884, 0.0066182, 0.010779	0.55949, 0.16041, 0.074215, 0.030304, 0.038338, 0.07568, 0.027491, 0.014655, 0.011116, 0.0082981	0.48292, 0.16377, 0.072235, 0.018242, 0.027989, 0.153, 0.043485, 0.017954, 0.0077214, 0.012683	0.34402, 0.10994, 0.047245, 0.021753, 0.049284, 0.29559, 0.075958, 0.037059, 0.0080654, 0.011083	0.19859, 0.084774, 0.024912, 0.025574, 0.066205, 0.4278, 0.10007, 0.048955, 0.0086587, 0.014467	0.094863, 0.047346, 0.023391, 0.026084, 0.078728, 0.51635, 0.12734, 0.059358, 0.015702, 0.010846	0.1226, 0.61022, 0.15301, 0.073414, 0.014613, 0.0057825, 0.0022287, 0.011209, 0.0039601, 0.0029585	0.6598, 0.19348, 0.084916, 0.016035, 0.0045397, 0.010295, 0.0051347, 0.0058365, 0.0070704, 0.012897	0.49181, 0.18011, 0.17289, 0.072183, 0.032989, 0.017905, 0.0015773, 0.010103, 0.0044282, 0.016004	0.29533, 0.15281, 0.23891, 0.14214, 0.077437, 0.047382, 0.016976, 0.0099181, 0.0064073, 0.012696	0.14349, 0.11038, 0.20254, 0.19539, 0.14779, 0.12007, 0.031689, 0.021931, 0.0084616, 0.018271	0.3762, 0.42801, 0.1154, 0.050164, 0.011501, 0.0038459, 0.0020738, 0.0071087, 0.0037826, 0.0019165	0.29967, 0.47891, 0.12734, 0.060102, 0.014179, 0.003344, 0.0050189, 0.0042914, 0.0052812, 0.0018543	0.23718, 0.53464, 0.13365, 0.072911, 0.011769, 0.0055392, -0.00018051, 0.0047649, 0.00024825, -0.00052437	0.12639, 0.6195, 0.14688, 0.067753, 0.012758, 0.011921, 0.0044057, 0.0060505, 0.0027465, 0.0015929	0.11783, 0.61717, 0.14814, 0.075752, 0.014462, 0.01148, 0.0032596, 0.0060794, 0.004199, 0.0016318	0.12745, 0.62201, 0.15307, 0.070382, 0.013106, 0.0038299, 0.00068915, 0.0048336, 0.0014893, 0.0031431	0.35674, 0.14967, 0.056565, 0.03782, 0.0436, 0.23502, 0.064376, 0.025879, 0.010745, 0.019587	0.35104, 0.11124, 0.056796, 0.028325, 0.045484, 0.28198, 0.061716, 0.037573, 0.012374, 0.013477	0.37435, 0.12838, 0.061222, 0.026443, 0.051503, 0.24361, 0.061758, 0.032767, 0.0036416, 0.016332	0.29577, 0.11196, 0.056873, 0.031909, 0.052688, 0.31456, 0.07806, 0.034688, 0.014144, 0.0093386	0.25822, 0.1082, 0.054373, 0.032588, 0.06475, 0.3395, 0.084116, 0.035087, 0.014372, 0.0087985	0.29843, 0.1102, 0.056349, 0.030375, 0.049747, 0.31646, 0.081954, 0.038703, 0.012361, 0.0054255	0.32351, 0.1123, 0.045304, 0.013861, 0.049284, 0.3108, 0.079644, 0.039185, 0.013211, 0.012902	0.30667, 0.099694, 0.04969, 0.014951, 0.052379, 0.33317, 0.082195, 0.038357, 0.008867, 0.014027	0.30813, 0.10321, 0.049075, 0.024025, 0.051249, 0.32409, 0.083043, 0.039038, 0.013693, 0.0044473	0.27304, 0.09961, 0.04676, 0.042246, 0.075342, 0.32225, 0.084428, 0.0342, 0.013039, 0.0090859	0.25712, 0.10257, 0.049431, 0.047821, 0.073684, 0.3225, 0.088325, 0.038021, 0.011119, 0.0094074	0.2631, 0.10023, 0.044432, 0.041585, 0.077368, 0.32563, 0.082516, 0.039965, 0.013989, 0.011189	0.65221, 0.20575, 0.075153, 0.028794, 0.007058, -0.0011143, 0.0054113, 0.010609, 0.0061355, 0.0099874	0.42215, 0.13271, 0.03373, 0.033236, 0.033286, 0.17956, 0.054571, 0.026383, 0.016618, 0.067761	0.19405, 0.052526, 0.028576, 0.024471, 0.095411, 0.41122, 0.10214, 0.042735, 0.016388, 0.032486	0.23078, 0.080858, 0.016481, 0.032605, 0.12232, 0.3414, 0.032698, 0.047185, 0.02396, 0.07172	0.21478, 0.53355, 0.13506, 0.070114, 0.018702, 0.0031716, 0.0036822, 0.01462, 0.0052585, 0.0010566	0.21068, 0.52855, 0.14914, 0.07797, 0.015566, 0.0035635, 0.0011955, 0.0083894, 0.0010623, 0.0038866	0.22525, 0.53912, 0.14019, 0.063487, 0.015566, 0.0052796, 0.0038789, 0.0035049, 0.0028155, 0.00090768	0.2224, 0.53773, 0.13295, 0.059173, 0.012495, 0.0041497, 0.0029161, 0.019848, 0.0041185, 0.004225	0.22653, 0.522, 0.13654, 0.056606, 0.017189, 0.015107, 0.006837, 0.012553, 0.0022712, 0.0043653	0.24802, 0.5138, 0.13312, 0.058457, 0.012294, 0.0075645, 0.0050475, 0.014602, 0.0047992, 0.0022956
Proline	2	286	0.71439, 0.18475, 0.073527, 0.013388, 0.0034439, 0.0012946, 0.0010138, 0.0025746, 0.0015096, 0.0041137	0.70826, 0.18446, 0.074387, 0.015807, 0.0056256, 0.0010572, 0.0016021, 0.0026853, 0.0022998, 0.0038179	0.092865, 0.59655, 0.12525, 0.076363, 0.012991, 0.0212, 0.0066733, 0.050873, 0.010965, 0.0062696	0.60876, 0.17629, 0.067914, 0.015417, 0.013322, 0.083915, 0.018803, 0.0092147, 0.002451, 0.0039161	0.46199, 0.1618, 0.061239, 0.018379, 0.026592, 0.20312, 0.041648, 0.018114, 0.0037407, 0.0033751	0.33512, 0.10094, 0.03994, 0.018971, 0.044152, 0.34912, 0.072272, 0.031083, 0.0057514, 0.0026534	0.15682, 0.091545, 0.02828, 0.022725, 0.064257, 0.47554, 0.10007, 0.045617, 0.008888, 0.0062531	0.077546, 0.060526, 0.019859, 0.024269, 0.073382, 0.55072, 0.11599, 0.058294, 0.010762, 0.0086506	0.71494, 0.18106, 0.077928, 0.012303, 0.0031399, 0.0019608, 0.00025341, 0.0026217, 0.0018362, 0.0039494	0.62512, 0.16932, 0.070617, 0.017497, 0.015347, 0.066738, 0.014977, 0.0098055, 0.0028609, 0.0077213	0.51902, 0.15207, 0.05976, 0.01611, 0.027981, 0.16805, 0.033775, 0.017085, 0.0033902, 0.0027626	0.35685, 0.1031, 0.041009, 0.01726, 0.048168, 0.32981, 0.066402, 0.029601, 0.0053205, 0.0024779	0.19304, 0.066324, 0.024521, 0.017677, 0.069024, 0.48051, 0.093977, 0.044776, 0.0072372, 0.002915	0.088836, 0.053423, 0.018365, 0.021603, 0.081175, 0.55529, 0.11661, 0.051611, 0.0075704, 0.0055116	0.10216, 0.56284, 0.12061, 0.073183, 0.015288, 0.024569, 0.0089429, 0.072465, 0.013761, 0.0061804	0.70595, 0.18875, 0.07336, 0.015774, 0.0044008, 0.0011668, 0.00074972, 0.0033815, 0.0030954, 0.003373	0.52972, 0.18096, 0.18025, 0.065537, 0.025962, 0.0083461, 0.0024396, 0.0027456, 0.0019896, 0.0020515	0.30847, 0.15749, 0.26226, 0.1371, 0.078908, 0.03808, 0.009794, 0.0043938, 0.0018971, 0.0016026	0.11919, 0.091002, 0.23351, 0.2051, 0.15839, 0.13861, 0.032993, 0.013644, 0.0035273, 0.0040253	0.32707, 0.39705, 0.09764, 0.070816, 0.021861, 0.021526, 0.0098226, 0.041004, 0.0086157, 0.0045849	0.29548, 0.47921, 0.10698, 0.063047, 0.014593, 0.012167, 0.0028909, 0.018809, 0.0039131, 0.0029145	0.23258, 0.5435, 0.122, 0.06533, 0.01031, 0.0043685, 0.00094647, 0.015438, 0.0032859, 0.0022489	0.10065, 0.53056, 0.12002, 0.068463, 0.022532, 0.084147, 0.020358, 0.040155, 0.0081422, 0.0049826	0.095969, 0.55757, 0.11698, 0.068154, 0.018382, 0.077136, 0.017085, 0.036398, 0.008398, 0.0039248	0.10836, 0.6041, 0.13249, 0.081715, 0.014062, 0.004251, 0.002753, 0.040376, 0.0083403, 0.0035563	0.38989, 0.13162, 0.057925, 0.026927, 0.043622, 0.2612, 0.054672, 0.025871, 0.0045652, 0.0036997	0.35935, 0.12, 0.05406, 0.027264, 0.049603, 0.29378, 0.061713, 0.027107, 0.0049273, 0.002192	0.39335, 0.125, 0.056003, 0.025632, 0.04397, 0.26729, 0.056532, 0.024497, 0.0045226, 0.0032019	0.30942, 0.12804, 0.052043, 0.026632, 0.050878, 0.32373, 0.069249, 0.031879, 0.0059165, 0.0022154	0.26538, 0.10796, 0.046645, 0.027606, 0.062079, 0.36888, 0.079461, 0.033484, 0.0058536, 0.0026521	0.30758, 0.12771, 0.050747, 0.027338, 0.051669, 0.32516, 0.069059, 0.032322, 0.0051953, 0.0032315	0.33862, 0.097822, 0.041306, 0.01541, 0.05075, 0.34609, 0.07074, 0.031843, 0.0049469, 0.0024768	0.3343, 0.095797, 0.039332, 0.014164, 0.048151, 0.35648, 0.0706, 0.032742, 0.0057503, 0.0026859	0.30266, 0.14056, 0.048699, 0.020527, 0.046379, 0.33102, 0.070151, 0.030563, 0.0048407, 0.0046038	0.28818, 0.13164, 0.052664, 0.037622, 0.068547, 0.31771, 0.065137, 0.030006, 0.0055831, 0.0029145	0.27833, 0.096207, 0.047573, 0.035645, 0.074026, 0.3501, 0.076338, 0.033702, 0.0061299, 0.0019467	0.2749, 0.1159, 0.048681, 0.035908, 0.071105, 0.34321, 0.068687, 0.032298, 0.0060696, 0.0032389	0.72278, 0.18248, 0.073628, 0.013616, 0.0027663, 0.00086013, 0.00019788, 0.00071644, 0.001221, 0.0017347	0.43044, 0.12591, 0.046579, 0.024319, 0.055721, 0.20059, 0.048623, 0.030471, 0.013604, 0.023742	0.15793, 0.059055, 0.022884, 0.018867, 0.1069, 0.47059, 0.099712, 0.044619, 0.009023, 0.01041	0.13325, 0.053828, 0.01923, 0.028596, 0.13443, 0.41791, 0.097377, 0.059708, 0.019173, 0.036502	0.23886, 0.55424, 0.12551, 0.055962, 0.008301, 0.0027322, 0.0011514, 0.0093147, 0.0025459, 0.0013805	0.24697, 0.54112, 0.13254, 0.058714, 0.0094317, 0.002065, 0.00069334, 0.0059095, 0.0015173, 0.0010382	0.23644, 0.54735, 0.12561, 0.055736, 0.0097422, 0.0061925, 0.0024338, 0.012182, 0.0029192, 0.00139	0.21304, 0.47717, 0.10537, 0.052965, 0.01058, 0.011731, 0.0080821, 0.092053, 0.019781, 0.0092233	0.19884, 0.48237, 0.11221, 0.054795, 0.019142, 0.050149, 0.01411, 0.051337, 0.011834, 0.0052083	0.22627, 0.46997, 0.11604, 0.052114, 0.016009, 0.032172, 0.0098655, 0.058992, 0.012425, 0.0061431
Proline	3	258	0.72208, 0.18129, 0.069349, 0.013122, 0.0034728, 0.0020794, 0.0012679, 0.0059816, 0.0013657	0.7198, 0.17532, 0.076557, 0.011838, 0.0035151, 0.0031543, 0.0016652, 0.0062413, 0.0019141	0.065706, 0.033834, 0.066206, 0.03307, 0.53858, 0.15617, 0.055376, 0.037106, 0.013952	0.63801, 0.15644, 0.065325, 0.010217, 0.092691, 0.021679, 0.0095043, 0.004735, 0.0013984	0.50069, 0.12233, 0.056005, 0.018126, 0.23019, 0.046671, 0.019693, 0.0054906, 0.00080572	0.37116, 0.088567, 0.046316, 0.009738, 0.37037, 0.074101, 0.032746, 0.0056513, 0.0013547	0.20941, 0.048366, 0.038, 0.028474, 0.50735, 0.10811, 0.046462, 0.010203, 0.0036192	0.12939, 0.030872, 0.029189, 0.031214, 0.60727, 0.1144, 0.047629, 0.0088152, 0.0012241	0.71984, 0.18429, 0.073002, 0.013581, 0.0027832, 0.0019773, 0.00036793, 0.0025976, 0.0015574	0.63107, 0.16973, 0.066575, 0.010369, 0.084424, 0.021458, 0.007958, 0.0064442, 0.0019675	0.54954, 0.13359, 0.060414, 0.0039106, 0.18943, 0.041399, 0.017279, 0.003885, 0.00054867	0.39142, 0.093619, 0.047531, 0.011605, 0.34973, 0.067715, 0.032396, 0.0056003, 0.00039247	0.21403, 0.049662, 0.035272, 0.024059, 0.52302, 0.10221, 0.042788, 0.0076578, 0.0013082	0.13935, 0.031768, 0.027513, 0.030555, 0.5965, 0.11298, 0.049584, 0.0087566, 0.0029893	0.048616, 0.023439, 0.071728, 0.050286, 0.54347, 0.16979, 0.058781, 0.021053, 0.012833	0.73152, 0.17749, 0.069492, 0.012265, 0.0030595, 0.0017186, 0.00060819, 0.0026451, 0.0012065	0.58304, 0.14403, 0.19452, 0.042242, 0.024285, 0.0064107, 0.0016549, 0.0026301, 0.0011888	0.39144, 0.10207, 0.32697, 0.072297, 0.082136, 0.014721, 0.0068043, 0.0023754, 0.0011822	0.18538, 0.050928, 0.37138, 0.091195, 0.23404, 0.04447, 0.018855, 0.0030227, 0.00073536	0.094107, 0.038321, 0.23389, 0.037897, 0.3944, 0.11631, 0.037281, 0.023288, 0.02451	0.067685, 0.022898, 0.14329, 0.072304, 0.40618, 0.16265, 0.066018, 0.04703, 0.011935	0.064718, 0.052658, 0.10006, 0.042874, 0.34679, 0.24787, 0.059525, 0.06013, 0.025378	0.021467, 0.010275, 0.022633, 0.030552, 0.66632, 0.1607, 0.06803, 0.015135, 0.0048885	0.021688, 0.013245, 0.027424, 0.021473, 0.67868, 0.14802, 0.062514, 0.019711, 0.0072386	0.14661, 0.069952, 0.095045, 0.0493, 0.34227, 0.18662, 0.032368, 0.07738, 0.00046378	0.4268, 0.11583, 0.061115, 0.019881, 0.2867, 0.057797, 0.025406, 0.0046509, 0.0018184	0.37379, 0.11424, 0.063718, 0.022377, 0.32046, 0.068925, 0.030041, 0.0049993, 0.0014507	0.4091, 0.11598, 0.062463, 0.021879, 0.3016, 0.058792, 0.024722, 0.0044918, 0.00096882	0.32893, 0.098843, 0.055925, 0.027553, 0.37083, 0.07713, 0.033553, 0.0055133, 0.001726	0.29157, 0.090976, 0.052174, 0.028988, 0.40979, 0.083734, 0.03549, 0.0059134, 0.0013625	0.31639, 0.096641, 0.054813, 0.026226, 0.38728, 0.076681, 0.033845, 0.0059489, 0.0021756	0.35613, 0.086217, 0.042623, 0.023588, 0.3732, 0.076348, 0.034525, 0.00524, 0.0021237	0.35408, 0.086055, 0.04439, 0.0072833, 0.38943, 0.077558, 0.033728, 0.0054903, 0.001988	0.38218, 0.08912, 0.04607, 0.021718, 0.34855, 0.072377, 0.032744, 0.0051099, 0.0021316	0.31758, 0.075813, 0.061177, 0.04755, 0.3811, 0.074421, 0.034002, 0.0059607, 0.0024026	0.28892, 0.07272, 0.059474, 0.046404, 0.40524, 0.08396, 0.034639, 0.0062793, 0.0023664	0.29043, 0.073019, 0.059181, 0.045015, 0.39986, 0.085581, 0.037205, 0.0082554, 0.0014525	0.72061, 0.18526, 0.073904, 0.013851, 0.0026879, 0.0015909, 0.00025034, 0.0010229, 0.00082432	0.50573, 0.11265, 0.061739, 0.015132, 0.23259, 0.044505, 0.019993, 0.0060558, 0.00161	0.18521, 0.044869, 0.031063, 0.028327, 0.54283, 0.10982, 0.047974, 0.0078813, 0.0020185	0.24377, 0.051576, 0.033008, 0.028684, 0.49286, 0.096275, 0.038357, 0.012052, 0.0034165	0.094035, 0.081664, 0.10093, 0.09669, 0.20086, 0.26752, 0.052859, 0.075711, 0.029738	0.072425, 0.035278, 0.10707, 0.076787, 0.31196, 0.22158, 0.058072, 0.10927, 0.0075499	0.058651, 0.020024, 0.087695, 0.040765, 0.50412, 0.18139, 0.054248, 0.039225, 0.013878	0.028919, 0.013928, 0.052426, 0.022763, 0.6282, 0.16513, 0.062368, 0.021439, 0.0048255	0.013997, 0.0063722, 0.038692, 0.03292, 0.66324, 0.14958, 0.071876, 0.018917, 0.0044023	0.020501, 0.012705, 0.034861, 0.043502, 0.62933, 0.16068, 0.071938, 0.01939, 0.007095
Proline	4	184	0.76227, 0.14842, 0.049558, 0.009401, 0.0022644, 0.0093609, 0.00080009, 0.01461, 0.0033104	0.75467, 0.13906, 0.065055, 0.010649, 0.0050194, 0.0088655, 0.002604, 0.012838, 0.001232	0.01751, 0.048062, 0.42493, 0.23983, 0.17456, 0.051165, 0.014347, 0.024792, 0.0048098	0.67084, 0.12209, 0.047431, 0.0036649, 0.11771, 0.020612, 0.0082364, 0.0086812, 0.00074044	0.54191, 0.099139, 0.056866, 0.023239, 0.21005, 0.038457, 0.0095162, 0.019458, 0.0013621	0.34313, 0.061316, 0.035514, 0.020863, 0.4372, 0.064729, 0.019581, 0.017765, -0.0001034	0.23316, 0.045647, 0.034163, 0.032413, 0.48504, 0.074959, 0.032808, 0.062166, -0.00035221	0.12377, 0.026423, 0.032123, 0.038554, 0.5542, 0.091181, 0.028005, 0.097459, 0.0082896	0.77687, 0.14224, 0.049473, 0.0098155, 0.0017221, 0.0074248, 0.0014442, 0.010241, 0.0007697	0.686, 0.12597, 0.050413, 0.0050494, 0.077566, 0.028449, 0.0098473, 0.014022, 0.0026802	0.54561, 0.093472, 0.058265, 0.015499, 0.20712, 0.043522, 0.012421, 0.024312, -0.0002287	0.3731, 0.06405, 0.038178, 0.0046915, 0.43012, 0.058552, 0.021813, 0.0095723, -7.6781e-05	0.28174, 0.046756, 0.027439, 0.026204, 0.51176, 0.063012, 0.022281, 0.020886, -7.8392e-05	0.14635, 0.027767, 0.037268, 0.035008, 0.55854, 0.08831, 0.038573, 0.068643, -0.00045857	0.018534, 0.049762, 0.40066, 0.22068, 0.20061, 0.056502, 0.018358, 0.027824, 0.0070752	0.72318, 0.1378, 0.056724, 0.012451, 0.0072495, 0.019003, 0.0058113, 0.030767, 0.0070127	0.62099, 0.11181, 0.19427, 0.029391, 0.019531, 0.007934, 0.0013121, 0.012549, 0.002206	0.43347, 0.071731, 0.34185, 0.051533, 0.076889, 0.012901, 0.0045374, 0.0067521, 0.00033573	0.24644, 0.0019852, 0.4345, 0.0056518, 0.22487, 0.039877, 0.0083586, 0.032786, 0.0055266	0.10254, 0.17158, 0.37681, 0.15151, 0.1216, 0.040397, 0.014332, 0.016051, 0.0051769	0.067976, 0.12158, 0.35822, 0.14635, 0.17942, 0.058744, 0.021909, 0.038465, 0.0073365	0.038496, 0.12511, 0.43343, 0.20488, 0.084064, 0.042655, 0.021322, 0.043346, 0.0066943	0.015379, 0.052848, 0.42102, 0.23077, 0.1863, 0.050521, 0.015204, 0.024618, 0.0033382	0.019376, 0.050188, 0.4254, 0.23128, 0.18155, 0.050148, 0.015231, 0.024634, 0.0021932	0.017015, 0.059061, 0.4842, 0.27272, 0.08767, 0.039271, 0.011024, 0.022536, 0.0064958	0.43996, 0.091698, 0.051891, 0.011, 0.32427, 0.047884, 0.016156, 0.016019, 0.0011227	0.39145, 0.085224, 0.056828, 0.020331, 0.35956, 0.05538, 0.018861, 0.012477, -0.0001085	0.42129, 0.088973, 0.050917, 0.0235, 0.32853, 0.048962, 0.013053, 0.024881, -0.00010173	0.42756, 0.094182, 0.048583, 0.030303, 0.32037, 0.042439, 0.020092, 0.016674, -0.00019519	0.3635, 0.082446, 0.053928, 0.032325, 0.36894, 0.049038, 0.015726, 0.034322, -0.00022508	0.42314, 0.089934, 0.054605, 0.030673, 0.3157, 0.043641, 0.022109, 0.01637, 0.0038312	0.43822, 0.072746, 0.035836, 0.028409, 0.33093, 0.044407, 0.015099, 0.034571, -0.0002105	0.45801, 0.07315, 0.034262, 0.017779, 0.33733, 0.047261, 0.018456, 0.013824, -6.8586e-05	0.45109, 0.070918, 0.046291, 0.0075523, 0.34108, 0.045552, 0.021734, 0.014314, 0.0014695	0.38555, 0.065604, 0.059844, 0.046023, 0.34029, 0.051575, 0.020333, 0.025143, 0.0056394	0.35427, 0.065147, 0.049873, 0.049406, 0.36358, 0.055574, 0.024988, 0.037423, -0.00025929	0.36749, 0.055819, 0.056215, 0.050437, 0.34889, 0.05343, 0.025634, 0.034045, 0.0080435	0.77696, 0.13798, 0.048887, 0.0073304, 0.0020671, 0.0080065, 0.0030984, 0.011787, 0.0038857	0.51784, 0.084107, 0.045318, 0.00098079, 0.28133, 0.041328, 0.014623, 0.012076, 0.0023999	0.23308, 0.037908, 0.030945, 0.030825, 0.51402, 0.073928, 0.025917, 0.052154, 0.0012216	0.15359, 0.027466, 0.022073, 0.026523, 0.63106, 0.085731, 0.028169, 0.022503, 0.0028847	0.060149, 0.11596, 0.40946, 0.17999, 0.066434, 0.05361, 0.028643, 0.074837, 0.010911	0.035216, 0.11092, 0.42607, 0.20703, 0.078332, 0.045148, 0.024369, 0.05914, 0.013775	0.022904, 0.09965, 0.4117, 0.20474, 0.15182, 0.044657, 0.021275, 0.036451, 0.0067983	0.014446, 0.10285, 0.42329, 0.20439, 0.12822, 0.056436, 0.02324, 0.036338, 0.010792	0.013426, 0.059336, 0.24741, 0.12758, 0.40573, 0.076976, 0.034334, 0.028458, 0.0067413	0.012991, 0.08226, 0.29254, 0.14999, 0.33139, 0.074507, 0.025521, 0.024871, 0.0059287
Proline	5	302	0.49943, 0.18827, 0.12977, 0.021874, 0.027216, 0.094521, 0.038921	0.47678, 0.23846, 0.1048, 0.049163, 0.022937, 0.072073, 0.035793	0.13405, 0.14935, 0.20673, 0.091676, 0.042013, 0.16798, 0.2082	0.31377, 0.1529, 0.30434, 0.11093, 0.02436, 0.07068, 0.023026	0.17195, 0.11722, 0.46308, 0.12534, 0.068893, 0.041888, 0.011631	0.10991, 0.0572, 0.56023, 0.14116, 0.081511, 0.030888, 0.019093	0.069775, 0.049335, 0.60438, 0.14697, 0.080046, 0.028854, 0.020631	0.051524, 0.057146, 0.61794, 0.15222, 0.072055, 0.026467, 0.022645	0.45479, 0.25431, 0.1043, 0.073077, 0.035474, 0.064678, 0.013369	0.21772, 0.2892, 0.15264, 0.14372, 0.053854, 0.11027, 0.032597	0.23905, 0.06552, 0.43817, 0.13748, 0.070278, 0.036525, 0.012977	0.10484, 0.061373, 0.57165, 0.14873, 0.071102, 0.026574, 0.015732	0.06174, 0.072256, 0.58727, 0.16695, 0.070238, 0.034239, 0.0073033	0.043906, 0.039454, 0.63376, 0.16423, 0.083879, 0.015777, 0.018992	0.14174, 0.16594, 0.19089, 0.14931, 0.025327, 0.16243, 0.16436	0.42218, 0.25388, 0.10985, 0.062992, 0.021247, 0.096799, 0.033055	0.56572, 0.16019, 0.14149, 0.04822, 0.022282, 0.045558, 0.016541	0.53283, 0.15979, 0.17043, 0.054625, 0.033622, 0.030222, 0.018477	0.43627, 0.13503, 0.28856, 0.063537, 0.036965, 0.026996, 0.012637	0.18939, 0.18025, 0.17833, 0.13012, 0.063809, 0.12798, 0.13013	0.24777, 0.10836, 0.21366, 0.12297, 0.087045, 0.10805, 0.11214	0.14733, 0.1436, 0.13736, 0.15216, 0.088957, 0.12429, 0.2063	0.14777, 0.10282, 0.30894, 0.15787, 0.035757, 0.1017, 0.14514	0.12878, 0.1365, 0.25809, 0.18924, 0.076466, 0.059962, 0.15097	0.12184, 0.1247, 0.1875, 0.16348, 0.051044, 0.11005, 0.24139	0.18092, 0.04072, 0.51837, 0.13309, 0.076521, 0.034053, 0.016321	0.15783, 0.04024, 0.5201, 0.15026, 0.074622, 0.027506, 0.029443	0.15056, 0.071392, 0.53342, 0.15469, 0.04697, 0.01541, 0.02756	0.12185, 0.047569, 0.54724, 0.14404, 0.069792, 0.040428, 0.029077	0.10133, 0.059465, 0.58651, 0.13312, 0.067364, 0.032016, 0.020201	0.11576, 0.041185, 0.5684, 0.14207, 0.07765, 0.035137, 0.019792	0.11225, 0.0562, 0.58511, 0.12714, 0.076108, 0.031729, 0.011466	0.11487, 0.055449, 0.56509, 0.14309, 0.075462, 0.030182, 0.015854	0.10149, 0.062412, 0.57505, 0.14065, 0.071453, 0.02947, 0.019481	0.12472, 0.071458, 0.53426, 0.14422, 0.062996, 0.035931, 0.026406	0.11679, 0.079205, 0.55118, 0.14391, 0.063374, 0.018794, 0.026748	0.11365, 0.088334, 0.52983, 0.13325, 0.07568, 0.026237, 0.033022	0.4601, 0.18636, 0.094349, 0.070894, 0.065138, 0.066245, 0.056919	0.12121, 0.14983, 0.51653, 0.052067, 0.067855, 0.051749, 0.04076	0.098697, 0.04092, 0.57383, 0.15769, 0.068098, 0.04157, 0.019191	0.16173, 0.12822, 0.52654, 0.091586, 0.030132, 0.062965, -0.0011714	0.12389, 0.12447, 0.26502, 0.080055, 0.071758, 0.26969, 0.065113	0.16965, 0.046745, 0.078014, 0.26174, 0.068697, 0.22472, 0.15044	0.16321, 0.17092, 0.1045, 0.2386, 0.12445, 0.11017, 0.088145	0.12536, 0.11791, 0.20345, 0.1347, 0.10218, 0.10814, 0.20827	0.11476, 0.071764, 0.37814, 0.10464, 0.047747, 0.10736, 0.17559	0.162, 0.083141, 0.20604, 0.16189, 0.11571, 0.10564, 0.16558
Serine	1	432	0.61136, 0.23566, 0.12001, 0.018538, 0.0086987, 0.0036819, -0.00025312, 0.0023129	0.60957, 0.23114, 0.10944, 0.033944, 0.0094694, 0.00036783, 0.0030571, 0.0030143	0.012607, 0.0038784, 0.017619, 0.62686, 0.21062, 0.099687, 0.021643, 0.007086	0.53831, 0.20409, 0.10337, 0.095917, 0.037564, 0.015998, 0.00026716, 0.0044827	0.43233, 0.17038, 0.089854, 0.19897, 0.067907, 0.032939, 0.0051345, 0.0024821	0.28886, 0.11619, 0.066908, 0.34043, 0.11585, 0.054519, 0.010632, 0.006611	0.14058, 0.0599, 0.045799, 0.47197, 0.16757, 0.082527, 0.022467, 0.0091813	0.059061, 0.021391, 0.031828, 0.57512, 0.19891, 0.086504, 0.020904, 0.0062816	0.61191, 0.24311, 0.10425, 0.02973, 0.0072402, 0.00016442, 0.001386, 0.0022175	0.5391, 0.21786, 0.1107, 0.093195, 0.024593, 0.011684, 0.0017565, 0.0011129	0.44057, 0.18041, 0.091433, 0.18744, 0.064455, 0.028481, 0.0034195, 0.0037951	0.30395, 0.12176, 0.074375, 0.30849, 0.11478, 0.057583, 0.013087, 0.0059626	0.15086, 0.071588, 0.050639, 0.45781, 0.16491, 0.073937, 0.021407, 0.0088512	0.07402, 0.036821, 0.032663, 0.55627, 0.18078, 0.086791, 0.023329, 0.0093315	0.01167, 0.0050351, 0.026512, 0.6137, 0.21244, 0.098622, 0.025162, 0.0068612	0.60434, 0.2396, 0.11387, 0.03062, 0.0058326, 0.0015417, 0.00077336, 0.0034192	0.52683, 0.21523, 0.12229, 0.091709, 0.027199, 0.010578, 0.0010878, 0.0050756	0.39714, 0.2048, 0.1213, 0.17718, 0.066425, 0.029326, 0.0047988, -0.00096879	0.24794, 0.14198, 0.12721, 0.31357, 0.10881, 0.046509, 0.012444, 0.0015179	0.11561, 0.078891, 0.080382, 0.46084, 0.15843, 0.076476, 0.021352, 0.0080193	0.063757, 0.037845, 0.046185, 0.54808, 0.19193, 0.089532, 0.017393, 0.0052796	0.032429, 0.019062, 0.025014, 0.5573, 0.23213, 0.10821, 0.016632, 0.0092196	0.0049926, 0.0019116, 0.021852, 0.62143, 0.21245, 0.10996, 0.022789, 0.0046229	0.0067275, -0.00088276, 0.025692, 0.60342, 0.22142, 0.1102, 0.029101, 0.0043194	0.023214, 0.0094659, 0.020829, 0.60022, 0.20793, 0.10785, 0.02404, 0.006457	0.40636, 0.16071, 0.081109, 0.22886, 0.077936, 0.035085, 0.0074959, 0.0024502	0.38373, 0.15606, 0.084468, 0.24738, 0.080217, 0.032084, 0.011533, 0.0045317	0.38934, 0.15348, 0.10074, 0.22934, 0.078846, 0.031234, 0.01063, 0.006389	0.30162, 0.12811, 0.082389, 0.31094, 0.11199, 0.048785, 0.01134, 0.0048283	0.26665, 0.1205, 0.074726, 0.33721, 0.12526, 0.0539, 0.015272, 0.0064783	0.2983, 0.12542, 0.072407, 0.31966, 0.11123, 0.052763, 0.014277, 0.0059404	0.35016, 0.14945, 0.076646, 0.26415, 0.09078, 0.049642, 0.012701, 0.0064726	0.3785, 0.13512, 0.076099, 0.25776, 0.094321, 0.045018, 0.0097152, 0.0034657	0.36212, 0.13826, 0.070439, 0.26653, 0.098465, 0.048036, 0.0092939, 0.0068567	0.20088, 0.087549, 0.057978, 0.41937, 0.1412, 0.06694, 0.019281, 0.0067964	0.20215, 0.088099, 0.0574, 0.41338, 0.14221, 0.070909, 0.016723, 0.0091214	0.21167, 0.091846, 0.053316, 0.40791, 0.14645, 0.063121, 0.016763, 0.008917	0.61487, 0.24162, 0.097855, 0.030544, 0.0094356, 0.0026511, 0.0027255, 0.0002999	0.36126, 0.13839, 0.086005, 0.27515, 0.10269, 0.028716, 0.0066499, 0.001139	0.10473, 0.045363, 0.039855, 0.53093, 0.16765, 0.087116, 0.015888, 0.0084671	0.16874, 0.068358, 0.046865, 0.47708, 0.14545, 0.085461, 0.0038987, 0.0041427	0.052502, 0.02684, 0.0081695, 0.58216, 0.20118, 0.10163, 0.01912, 0.0083984	0.021454, 0.014137, 0.033662, 0.60288, 0.21008, 0.092895, 0.021708, 0.003191	0.015461, 0.012152, 0.013365, 0.61136, 0.21874, 0.099724, 0.023304, 0.0058962	0.0078132, 0.0058354, 0.027404, 0.61481, 0.22055, 0.093664, 0.023382, 0.006535	0.0068753, -0.001463, 0.025698, 0.61319, 0.21517, 0.1035, 0.027311, 0.0097161	0.010336, 0.0029753, 0.022434, 0.60126, 0.21213, 0.1171, 0.02406, 0.009709
Serine	2	390	0.62657, 0.22719, 0.11091, 0.025024, 0.0068944, 0.0015605, 4.7302e-05, 0.0018083	0.62089, 0.23185, 0.10981, 0.026998, 0.0069179, 0.0014005, 0.00041741, 0.00171	0.0094165, 0.0050087, 0.022903, 0.62113, 0.20818, 0.10358, 0.022959, 0.0068205	0.55103, 0.20032, 0.099013, 0.101, 0.03048, 0.012845, 0.0033659, 0.001942	0.43672, 0.1668, 0.0877, 0.20323, 0.066152, 0.028965, 0.007338, 0.0030913	0.29954, 0.10682, 0.068264, 0.34401, 0.11205, 0.053379, 0.01176, 0.0041751	0.1479, 0.052812, 0.048348, 0.48031, 0.16733, 0.079293, 0.018253, 0.0057528	0.062762, 0.024178, 0.035039, 0.56183, 0.19412, 0.094995, 0.020378, 0.0066971	0.63183, 0.22677, 0.10613, 0.025805, 0.0063429, 0.0011904, 0.00028875, 0.0016476	0.56134, 0.20468, 0.098477, 0.090144, 0.027908, 0.011539, 0.0028741, 0.0030425	0.46555, 0.17119, 0.087532, 0.18397, 0.05735, 0.025786, 0.0059383, 0.0026764	0.3153, 0.1198, 0.071492, 0.32619, 0.10304, 0.049778, 0.010541, 0.0038668	0.16958, 0.063439, 0.047215, 0.47582, 0.15124, 0.072232, 0.015622, 0.0048543	0.079214, 0.029067, 0.033365, 0.56343, 0.18058, 0.087343, 0.020718, 0.0062781	0.010481, 0.0070322, 0.026003, 0.61112, 0.21327, 0.10479, 0.021229, 0.0060691	0.62847, 0.23023, 0.10336, 0.027598, 0.0069673, 0.0015189, 0.00022426, 0.0016296	0.54059, 0.21313, 0.11759, 0.086315, 0.026299, 0.011451, 0.0023877, 0.0022324	0.42049, 0.1887, 0.12216, 0.17872, 0.057203, 0.024599, 0.0056645, 0.0024599	0.25944, 0.14139, 0.1128, 0.32139, 0.10119, 0.048731, 0.010958, 0.0040972	0.12612, 0.074563, 0.078688, 0.46347, 0.1573, 0.077533, 0.016944, 0.0053781	0.066545, 0.03977, 0.048022, 0.5486, 0.18265, 0.088522, 0.019007, 0.00688	0.031051, 0.01364, 0.026654, 0.60665, 0.19872, 0.095611, 0.021127, 0.0065488	0.0033583, 0.0030366, 0.020819, 0.62352, 0.21544, 0.1036, 0.02344, 0.0067913	0.0043027, 0.0029085, 0.021056, 0.63627, 0.2066, 0.1001, 0.021423, 0.0073376	0.025666, 0.010506, 0.025676, 0.60773, 0.20205, 0.10023, 0.022133, 0.0060129	0.41816, 0.15265, 0.083167, 0.23075, 0.069913, 0.034249, 0.0079984, 0.0031073	0.39123, 0.14347, 0.083526, 0.25469, 0.078355, 0.036736, 0.0090267, 0.0029611	0.42037, 0.14776, 0.085726, 0.22804, 0.074679, 0.032628, 0.0075251, 0.0032647	0.31016, 0.12926, 0.077718, 0.3059, 0.10992, 0.051654, 0.011647, 0.0037468	0.28427, 0.10911, 0.0693, 0.35306, 0.11395, 0.054308, 0.011816, 0.0041867	0.30732, 0.12126, 0.076339, 0.32022, 0.10929, 0.05032, 0.011536, 0.00371	0.37742, 0.1337, 0.073835, 0.27627, 0.08518, 0.040756, 0.0091594, 0.0036783	0.37511, 0.13621, 0.073246, 0.27426, 0.086738, 0.041722, 0.0096444, 0.0030677	0.34545, 0.14112, 0.079357, 0.28267, 0.093444, 0.043978, 0.010604, 0.0033878	0.23051, 0.085142, 0.055938, 0.40373, 0.13623, 0.067052, 0.01618, 0.0052134	0.22452, 0.0829, 0.053973, 0.41356, 0.13726, 0.068823, 0.014051, 0.0049185	0.24174, 0.085916, 0.055805, 0.3957, 0.13665, 0.064993, 0.014667, 0.0045364	0.63979, 0.21962, 0.10749, 0.024375, 0.005281, 0.0012601, 0.00026036, 0.0019227	0.36073, 0.12889, 0.077059, 0.28712, 0.088682, 0.042992, 0.0088775, 0.0056408	0.11021, 0.04006, 0.035985, 0.53719, 0.17156, 0.080255, 0.019269, 0.0054744	0.144, 0.052468, 0.041661, 0.5079, 0.15302, 0.080326, 0.01388, 0.006741	0.050843, 0.019237, 0.028586, 0.58742, 0.19413, 0.095282, 0.01836, 0.0061448	0.025741, 0.011906, 0.022623, 0.62212, 0.19696, 0.094233, 0.020724, 0.0056914	0.017248, 0.0072889, 0.024904, 0.61415, 0.20861, 0.099997, 0.021502, 0.0062998	0.0069255, 0.0043113, 0.0237, 0.62932, 0.20691, 0.10101, 0.021077, 0.0067467	0.006364, 0.0036679, 0.020735, 0.63967, 0.20385, 0.097575, 0.021468, 0.0066682	0.0088647, 0.0044884, 0.02461, 0.61308, 0.21403, 0.10361, 0.024958, 0.0063575
Serine	3	362	0.62979, 0.23019, 0.10709, 0.024976, 0.0066519, 0.00079325, 0.00051898	0.63463, 0.22667, 0.10514, 0.025557, 0.0055873, 0.0017912, 0.00061658	0.0087419, 0.01834, 0.61312, 0.21623, 0.10388, 0.031275, 0.0084109	0.54083, 0.21267, 0.1734, 0.048215, 0.017348, 0.0058332, 0.001704	0.4318, 0.17556, 0.26483, 0.079456, 0.035858, 0.010171, 0.0023298	0.30099, 0.1218, 0.37715, 0.12391, 0.056256, 0.016419, 0.0034747	0.14989, 0.071077, 0.48891, 0.1783, 0.083829, 0.023084, 0.0049116	0.061199, 0.0372, 0.57413, 0.19613, 0.094221, 0.030413, 0.0067087	0.62948, 0.23087, 0.10688, 0.025044, 0.0060208, 0.0014758, 0.00023626	0.55688, 0.21221, 0.16507, 0.044163, 0.015272, 0.0047271, 0.0016774	0.46155, 0.18097, 0.24406, 0.072305, 0.030807, 0.0082641, 0.0020436	0.31997, 0.12794, 0.36223, 0.11869, 0.05333, 0.014259, 0.0035722	0.16616, 0.07408, 0.49042, 0.16063, 0.077443, 0.025505, 0.005762	0.073565, 0.042073, 0.55757, 0.18975, 0.089542, 0.038763, 0.0087369	0.0093437, 0.02075, 0.59531, 0.22835, 0.1065, 0.031877, 0.0078727	0.60487, 0.25179, 0.10992, 0.026067, 0.0058575, 0.0014392, 5.5019e-05	0.53864, 0.23696, 0.15861, 0.046128, 0.015194, 0.0037947, 0.00067915	0.41369, 0.2295, 0.2414, 0.075984, 0.030399, 0.0073038, 0.0017213	0.26249, 0.18428, 0.35895, 0.12187, 0.054435, 0.014479, 0.0034889	0.12211, 0.11512, 0.46385, 0.18053, 0.085661, 0.025725, 0.0070056	0.06291, 0.06429, 0.56202, 0.18806, 0.090946, 0.025722, 0.0060538	0.028446, 0.023531, 0.60305, 0.20534, 0.10003, 0.032181, 0.0074254	0.0015448, 0.01455, 0.62665, 0.2214, 0.10287, 0.026458, 0.0065285	0.0022242, 0.013433, 0.62104, 0.21556, 0.10329, 0.03612, 0.0083356	0.024075, 0.021966, 0.60408, 0.21313, 0.097959, 0.031871, 0.006913	0.40442, 0.1719, 0.2814, 0.086876, 0.03843, 0.013841, 0.0031339	0.38203, 0.15766, 0.30562, 0.096693, 0.042051, 0.012846, 0.0031046	0.41078, 0.16677, 0.28597, 0.084911, 0.037704, 0.010995, 0.002863	0.32212, 0.13257, 0.35725, 0.1176, 0.052347, 0.01405, 0.0040675	0.28986, 0.12204, 0.37966, 0.12822, 0.059356, 0.016694, 0.0041761	0.306, 0.13415, 0.35704, 0.12431, 0.056007, 0.018213, 0.0042795	0.36735, 0.14791, 0.32052, 0.10001, 0.044211, 0.016376, 0.0036176	0.37198, 0.14375, 0.3219, 0.10026, 0.044398, 0.014457, 0.0032623	0.36449, 0.1435, 0.3326, 0.10227, 0.043948, 0.010886, 0.002305	0.21585, 0.095283, 0.43587, 0.14711, 0.07011, 0.028994, 0.0067821	0.21382, 0.091682, 0.43761, 0.1506, 0.074961, 0.025196, 0.0061315	0.21509, 0.09194, 0.44356, 0.14648, 0.071862, 0.024469, 0.006606	0.65151, 0.21858, 0.10079, 0.021906, 0.0061691, 0.00086407, 0.00018383	0.34732, 0.14579, 0.32149, 0.11071, 0.051986, 0.019737, 0.0029698	0.10215, 0.05387, 0.53473, 0.18357, 0.080392, 0.036489, 0.0088078	0.11849, 0.05592, 0.53918, 0.17359, 0.083668, 0.025279, 0.0038743	0.043837, 0.024939, 0.59226, 0.20191, 0.095519, 0.033375, 0.0081625	0.022902, 0.023435, 0.63331, 0.19332, 0.094506, 0.025744, 0.0067822	0.017113, 0.019926, 0.61469, 0.21075, 0.10356, 0.02703, 0.0069192	0.0075685, 0.01588, 0.62263, 0.21631, 0.10367, 0.027106, 0.0068344	0.0051528, 0.014366, 0.64364, 0.2064, 0.10021, 0.024067, 0.0061545	0.0081174, 0.011099, 0.64183, 0.20555, 0.10186, 0.024544, 0.0070009
Serine	4	288	0.71619, 0.18603, 0.072289, 0.015448, 0.0061295, 0.002529, 0.0013823	0.70885, 0.19567, 0.073599, 0.015678, 0.0042133, 0.0017372, 0.00025372	0.015587, 0.021985, 0.70883, 0.17258, 0.070633, 0.010533, -0.00014689	0.64339, 0.16503, 0.14522, 0.032209, 0.010947, 0.0023432, 0.00086618	0.50628, 0.14978, 0.26114, 0.057095, 0.021577, 0.0039391, 0.00018863	0.34565, 0.10538, 0.40366, 0.10014, 0.036867, 0.0066488, 0.0016481	0.17289, 0.045561, 0.57832, 0.13498, 0.057034, 0.0092448, 0.0019663	0.083173, 0.021773, 0.66186, 0.15987, 0.0618, 0.010433, 0.0010926	0.71844, 0.19204, 0.073577, 0.01208, 0.0019199, 0.0015556, 0.00038985	0.62757, 0.18125, 0.14509, 0.030684, 0.011861, 0.0025866, 0.00096401	0.53421, 0.15107, 0.23259, 0.057247, 0.020496, 0.0040363, 0.00035895	0.3607, 0.11695, 0.38067, 0.095529, 0.037422, 0.007702, 0.0010327	0.19059, 0.071082, 0.54148, 0.13308, 0.053142, 0.0093375, 0.0012913	0.097472, 0.0085674, 0.65986, 0.15755, 0.064046, 0.01108, 0.0014309	0.015106, 0.023447, 0.70437, 0.17331, 0.069203, 0.011933, 0.0026273	0.72703, 0.1844, 0.070708, 0.013454, 0.0028695, 0.00095236, 0.00058501	0.60998, 0.21057, 0.13679, 0.031672, 0.0085241, 0.0022247, 0.00023945	0.47378, 0.21236, 0.23389, 0.057512, 0.018822, 0.0032149, 0.00042547	0.30433, 0.18609, 0.37086, 0.095087, 0.036073, 0.0062074, 0.0013514	0.15165, 0.11839, 0.53151, 0.13555, 0.052017, 0.0088166, 0.0020631	0.076556, 0.065611, 0.61958, 0.16012, 0.063722, 0.011747, 0.0026729	0.03825, 0.031533, 0.67691, 0.16971, 0.069802, 0.011442, 0.0023537	0.0079382, 0.021546, 0.71048, 0.17187, 0.072418, 0.013496, 0.0022459	0.0072586, 0.020512, 0.69821, 0.18613, 0.072558, 0.012494, 0.0028334	0.03425, 0.019103, 0.69384, 0.16834, 0.069794, 0.012851, 0.0018212	0.44844, 0.15141, 0.29914, 0.068651, 0.02626, 0.0050852, 0.0010115	0.43643, 0.13546, 0.31939, 0.074458, 0.027615, 0.0056611, 0.00098068	0.47371, 0.14531, 0.28317, 0.06606, 0.026275, 0.004931, 0.00054821	0.35353, 0.12385, 0.38093, 0.094157, 0.038754, 0.0063688, 0.0024092	0.32804, 0.11291, 0.408, 0.10295, 0.039317, 0.0069126, 0.0018659	0.35799, 0.12425, 0.38296, 0.091192, 0.036306, 0.0066378, 0.00066943	0.40769, 0.13118, 0.34412, 0.079493, 0.031523, 0.0059264, 6.4725e-05	0.41012, 0.1282, 0.34353, 0.080392, 0.031824, 0.005225, 0.00070174	0.41437, 0.12472, 0.33818, 0.082254, 0.033031, 0.0062113, 0.0012318	0.24467, 0.087604, 0.48638, 0.11742, 0.051969, 0.0091787, 0.0027816	0.25568, 0.087494, 0.4782, 0.11872, 0.049377, 0.0095964, 0.00093273	0.26426, 0.086571, 0.47508, 0.11868, 0.046276, 0.0081159, 0.0010125	0.71784, 0.18997, 0.07416, 0.013017, 0.0035461, 0.00095636, 0.00051186	0.41763, 0.1279, 0.34119, 0.078369, 0.029603, 0.0042483, 0.0010584	0.12549, 0.053562, 0.60493, 0.14654, 0.05704, 0.010789, 0.0016483	0.14287, 0.04911, 0.60533, 0.13644, 0.055685, 0.010091, 0.00047102	0.052055, 0.016799, 0.69039, 0.16226, 0.065332, 0.011582, 0.0015826	0.033882, 0.0269, 0.67175, 0.18172, 0.071028, 0.011836, 0.002885	0.023627, 0.024215, 0.68549, 0.18024, 0.072762, 0.01133, 0.0023368	0.012829, 0.023186, 0.69749, 0.17804, 0.073167, 0.012019, 0.0032756	0.011187, 0.02369, 0.7096, 0.17262, 0.068294, 0.012835, 0.0017754	0.011435, 0.02099, 0.69996, 0.17985, 0.072825, 0.012397, 0.0025384
Serine	5	302	0.7094, 0.18935, 0.08063, 0.01572, 0.0036199, 0.00078215, 0.00049273	0.71307, 0.19008, 0.076889, 0.013397, 0.0042045, 0.0018271, 0.00053869	0.01838, 0.035627, 0.67392, 0.18001, 0.073145, 0.014857, 0.0040615	0.62177, 0.17537, 0.15165, 0.034847, 0.012615, 0.0036671, 8.5634e-05	0.49905, 0.14537, 0.26305, 0.062665, 0.024192, 0.0048041, 0.00087361	0.33762, 0.10619, 0.40495, 0.10326, 0.038725, 0.0076441, 0.0016089	0.17328, 0.062538, 0.54695, 0.14399, 0.059197, 0.011418, 0.0026259	0.078687, 0.048351, 0.62395, 0.1641, 0.068835, 0.012831, 0.0032416	0.71348, 0.18924, 0.075812, 0.016076, 0.0036307, 0.0012563, 0.0005081	0.62729, 0.18131, 0.14161, 0.032159, 0.011858, 0.0033781, 0.0024022	0.53481, 0.14689, 0.2335, 0.058468, 0.020502, 0.0047474, 0.0010934	0.364, 0.10931, 0.38586, 0.093715, 0.03779, 0.0073917, 0.0019448	0.19402, 0.073742, 0.52958, 0.13458, 0.053984, 0.010752, 0.003336	0.092541, 0.053162, 0.61283, 0.16222, 0.064252, 0.01254, 0.0024605	0.017989, 0.038381, 0.67476, 0.17734, 0.074032, 0.013552, 0.0039504	0.7033, 0.19381, 0.0804, 0.016501, 0.0030109, 0.002256, 0.00072226	0.6249, 0.17737, 0.14949, 0.032289, 0.012514, 0.0029659, 0.00047205	0.51478, 0.14778, 0.24778, 0.06114, 0.022592, 0.0044166, 0.0015155	0.34229, 0.11189, 0.39956, 0.097541, 0.039828, 0.0074098, 0.0014896	0.18129, 0.04851, 0.55238, 0.14262, 0.06097, 0.011055, 0.003174	0.093477, 0.056516, 0.61414, 0.15844, 0.063197, 0.011243, 0.0029832	0.040612, 0.041181, 0.66991, 0.16452, 0.067954, 0.012362, 0.0034605	0.0095639, 0.034185, 0.68135, 0.17887, 0.077828, 0.01398, 0.0042186	0.010631, 0.034843, 0.69004, 0.17718, 0.071181, 0.012294, 0.0038247	0.034088, 0.039397, 0.66195, 0.17778, 0.06974, 0.013413, 0.0036277	0.47657, 0.13517, 0.28583, 0.068417, 0.026524, 0.0060703, 0.0014114	0.45166, 0.12877, 0.30898, 0.073902, 0.029204, 0.0059561, 0.0015153	0.47479, 0.13593, 0.28506, 0.070303, 0.027352, 0.0053626, 0.0012061	0.3617, 0.11395, 0.38011, 0.096547, 0.037669, 0.0077368, 0.0022853	0.33035, 0.10255, 0.41286, 0.10271, 0.041346, 0.0079755, 0.0022037	0.35149, 0.11261, 0.38766, 0.09808, 0.039177, 0.0086565, 0.0023197	0.4273, 0.12481, 0.32789, 0.080509, 0.03176, 0.0060219, 0.0016995	0.42335, 0.12618, 0.3293, 0.080534, 0.031767, 0.0074952, 0.0013787	0.41268, 0.12663, 0.33104, 0.085767, 0.033423, 0.0077148, 0.002751	0.25681, 0.086284, 0.46987, 0.1229, 0.050215, 0.011312, 0.0026105	0.25191, 0.08746, 0.47203, 0.12361, 0.052356, 0.0094129, 0.00323	0.25224, 0.08937, 0.46311, 0.12986, 0.05104, 0.011016, 0.0033623	0.71316, 0.19241, 0.074938, 0.014662, 0.0032029, 0.0011881, 0.00043775	0.4163, 0.12141, 0.34464, 0.07843, 0.030015, 0.0081755, 0.0010313	0.12344, 0.061627, 0.5869, 0.14984, 0.060519, 0.014329, 0.0033405	0.15705, 0.054735, 0.573, 0.14602, 0.057928, 0.0080634, 0.0031988	0.059056, 0.044147, 0.65225, 0.1594, 0.070494, 0.011209, 0.0034365	0.033085, 0.034248, 0.67564, 0.17012, 0.07132, 0.012194, 0.0033892	0.022987, 0.03966, 0.67703, 0.1726, 0.072661, 0.01201, 0.0030553	0.013091, 0.037969, 0.67083, 0.18466, 0.073678, 0.015158, 0.0046069	0.011348, 0.034517, 0.68841, 0.17468, 0.07327, 0.013871, 0.0039126	0.012331, 0.035684, 0.67291, 0.18518, 0.07569, 0.014126, 0.0040824
Threonine	1	446	0.60538, 0.23899, 0.10799, 0.033272, 0.0088093, 0.0037453, 0.0011723, 0.00098437, -0.00034732	0.60075, 0.24813, 0.11049, 0.029309, 0.0079042, 0.0022543, 0.00053832, 0.00018105, 0.00043747	0.0030323, 0.0068222, 0.005066, 0.079521, 0.57927, 0.20492, 0.089424, 0.024984, 0.006961	0.53545, 0.21572, 0.094378, 0.040378, 0.066805, 0.031434, 0.012641, 0.0033123, -0.00012105	0.41645, 0.17785, 0.080173, 0.050413, 0.17216, 0.062945, 0.029152, 0.0071162, 0.0037472	0.28662, 0.11087, 0.055089, 0.060923, 0.31342, 0.10632, 0.049183, 0.012813, 0.0047659	0.1341, 0.059248, 0.024816, 0.06742, 0.45194, 0.16584, 0.069484, 0.019966, 0.0071922	0.057177, 0.025126, 0.017489, 0.076518, 0.51487, 0.19283, 0.091681, 0.019821, 0.0044931	0.6207, 0.23138, 0.11053, 0.026003, 0.0067041, 0.0029988, 0.00032968, 0.00085461, 0.00049769	0.56158, 0.19882, 0.092613, 0.038803, 0.07304, 0.020971, 0.012024, 0.0011231, 0.0010292	0.44918, 0.17179, 0.088203, 0.042639, 0.15224, 0.055748, 0.030179, 0.008169, 0.0018479	0.31036, 0.12486, 0.059234, 0.059864, 0.28906, 0.097702, 0.045736, 0.011569, 0.0016134	0.15568, 0.062804, 0.032009, 0.069861, 0.44033, 0.15134, 0.069203, 0.015261, 0.0035114	0.061112, 0.029171, 0.018317, 0.082908, 0.51294, 0.18589, 0.083206, 0.022059, 0.0043926	0.0051403, 0.0060255, 0.0057531, 0.090345, 0.55746, 0.20129, 0.098445, 0.028349, 0.0071933	0.60314, 0.24613, 0.10647, 0.033591, 0.0070612, 0.00083163, 0.0013606, 0.00045316, 0.00096624	0.49522, 0.24688, 0.10578, 0.086714, 0.046764, 0.016589, 0.0016038, 2.1748e-05, 0.0004275	0.34054, 0.22937, 0.10675, 0.16239, 0.099667, 0.041537, 0.012567, 0.0060031, 0.0011805	0.17648, 0.17468, 0.076105, 0.237, 0.21788, 0.076835, 0.02948, 0.011184, 0.00035992	0.051519, 0.10695, 0.048815, 0.19709, 0.38185, 0.13931, 0.05486, 0.015425, 0.0041791	0.02192, 0.045843, 0.024559, 0.18185, 0.46589, 0.17352, 0.069159, 0.014832, 0.002425	0.014785, 0.005949, 0.0079412, 0.15074, 0.51929, 0.19989, 0.074317, 0.021186, 0.005905	-0.82641, -0.0040399, 0.46185, -0.06941, -0.085969, 0.42157, 0.12858, 0.4779, 0.49592	-0.62889, 0.12149, 0.5072, 0.22156, -1.1469, 0.40999, 0.60586, 0.47092, 0.4388	0.012114, 0.0040963, 0.0069144, 0.083915, 0.56842, 0.20651, 0.086642, 0.025174, 0.0062068	0.38962, 0.16101, 0.073937, 0.05918, 0.20204, 0.074976, 0.029358, 0.005959, 0.0039221	0.36625, 0.14923, 0.070623, 0.05789, 0.23042, 0.078065, 0.033103, 0.0097767, 0.0046534	0.38206, 0.15005, 0.068597, 0.0542, 0.21914, 0.077157, 0.034089, 0.011104, 0.0035985	0.2908, 0.12328, 0.060147, 0.062364, 0.29353, 0.10805, 0.046382, 0.010969, 0.0044636	0.2529, 0.10439, 0.048938, 0.069254, 0.32745, 0.12005, 0.057388, 0.015524, 0.0041007	0.27393, 0.12353, 0.059342, 0.061918, 0.30091, 0.11125, 0.052135, 0.011737, 0.0052506	0.37031, 0.14168, 0.062501, 0.058858, 0.23348, 0.081524, 0.039221, 0.009709, 0.0027155	0.35002, 0.1482, 0.064073, 0.055014, 0.23917, 0.087893, 0.042305, 0.01063, 0.0026876	0.34966, 0.14026, 0.066279, 0.055949, 0.24403, 0.089432, 0.038506, 0.011077, 0.004805	0.21965, 0.085245, 0.046788, 0.099024, 0.34545, 0.12846, 0.054601, 0.015866, 0.0049086	0.20849, 0.084338, 0.045963, 0.091597, 0.35844, 0.13087, 0.058902, 0.016103, 0.0052961	0.21036, 0.079774, 0.04997, 0.10135, 0.35941, 0.12384, 0.056732, 0.013076, 0.0054815	0.62061, 0.24018, 0.10811, 0.026625, 0.0042624, 0.00020059, -0.00068947, 0.00073464, -3.0504e-05	0.3109, 0.065812, 0.048772, 0.13917, 0.26706, 0.09078, 0.064776, 0.011985, 0.00073766	0.096944, 0.042737, 0.030228, 0.12987, 0.41997, 0.18696, 0.077156, 0.013432, 0.0027091	0.061153, 0.053685, 0.019581, 0.13637, 0.48361, 0.18388, 0.070349, -0.0047668, -0.0038635	0.03061, 0.0094765, 0.0092789, 0.14586, 0.5011, 0.19371, 0.08692, 0.019305, 0.0037428	0.014642, 0.0083578, 0.0039861, 0.14707, 0.52938, 0.18971, 0.093414, 0.0075708, 0.0058662	0.012992, 0.0066282, 0.0055097, 0.14241, 0.5331, 0.19276, 0.081618, 0.01939, 0.0055916	0.0054145, 0.0036313, 0.0029368, 0.12673, 0.54439, 0.20482, 0.084646, 0.025252, 0.0021774	0.0030902, 0.00084967, 0.006182, 0.13623, 0.53473, 0.20356, 0.090845, 0.022602, 0.001913	0.0055307, 0.0010241, 0.0055418, 0.1466, 0.52668, 0.19939, 0.088401, 0.020544, 0.0062844
Threonine	2	404	0.61702, 0.23801, 0.11008, 0.026197, 0.0063568, 0.0016856, 0.00026454, 7.9402e-05, 0.00031019	0.62708, 0.23035, 0.10607, 0.02587, 0.007753, 0.0012367, 0.0005414, 0.0008225, 0.0002793	0.0033584, 0.0045782, 0.0051996, 0.06632, 0.58336, 0.20604, 0.10377, 0.021582, 0.0057838	0.53522, 0.21158, 0.095571, 0.033961, 0.081016, 0.026055, 0.012488, 0.003379, 0.0007346	0.41486, 0.17254, 0.080914, 0.044943, 0.18922, 0.060473, 0.028661, 0.006468, 0.001924	0.28975, 0.11419, 0.054195, 0.053926, 0.31816, 0.10655, 0.049244, 0.011267, 0.0027067	0.14789, 0.06099, 0.028796, 0.065323, 0.43653, 0.16154, 0.077181, 0.017467, 0.004273	0.059294, 0.026614, 0.014845, 0.066546, 0.53389, 0.18745, 0.086991, 0.019711, 0.0046513	0.59831, 0.24844, 0.11566, 0.028358, 0.006733, 0.0016966, 0.00040832, 0.00040414, -1.5574e-05	0.55377, 0.20742, 0.10054, 0.032108, 0.070369, 0.021866, 0.0099311, 0.0025537, 0.0014458	0.4481, 0.17954, 0.08181, 0.043236, 0.16322, 0.052651, 0.02421, 0.0057842, 0.0014559	0.31101, 0.12002, 0.056114, 0.056153, 0.29928, 0.098699, 0.046072, 0.010263, 0.0023957	0.16285, 0.064719, 0.031086, 0.064934, 0.43994, 0.14828, 0.068989, 0.014845, 0.0043629	0.073878, 0.03248, 0.017258, 0.074765, 0.51564, 0.17663, 0.084455, 0.019583, 0.0053062	0.0043888, 0.0050023, 0.004538, 0.078796, 0.56868, 0.21193, 0.10013, 0.02077, 0.0057629	0.60546, 0.24586, 0.1097, 0.0285, 0.007288, 0.0019321, 0.00072415, 0.00019511, 0.0003463	0.50744, 0.23067, 0.10676, 0.098875, 0.03762, 0.013722, 0.0033832, 0.0012742, 0.00025119	0.34827, 0.22912, 0.099155, 0.17518, 0.095404, 0.037571, 0.011699, 0.0028445, 0.00074815	0.17497, 0.17763, 0.080024, 0.2315, 0.21715, 0.080124, 0.029736, 0.0071537, 0.0017098	0.054671, 0.11688, 0.050772, 0.20744, 0.35388, 0.13987, 0.060433, 0.012647, 0.0033998	0.023373, 0.05129, 0.024156, 0.17842, 0.47637, 0.15762, 0.069553, 0.015028, 0.0041898	0.010717, 0.005817, 0.0080751, 0.15177, 0.54473, 0.17556, 0.079969, 0.018638, 0.004726	0.41952, 0.11575, 0.018435, 0.034248, 0.2665, 0.057288, 0.023197, 0.045473, 0.019597	0.36416, 0.022898, 0.019529, 0.036493, 0.33125, 0.13552, 0.04275, -0.0014521, 0.048847	0.012935, 0.0053035, 0.0053922, 0.085961, 0.56448, 0.20225, 0.096703, 0.021756, 0.0052175	0.40059, 0.15167, 0.073328, 0.048285, 0.21274, 0.06946, 0.034356, 0.0074364, 0.0021351	0.36412, 0.1421, 0.071285, 0.054849, 0.24218, 0.078338, 0.036663, 0.0082921, 0.0021729	0.40182, 0.14961, 0.069683, 0.051212, 0.21469, 0.070353, 0.034129, 0.0063664, 0.0021391	0.29725, 0.11621, 0.05797, 0.05645, 0.30595, 0.10263, 0.048705, 0.011382, 0.0034479	0.26271, 0.10187, 0.051053, 0.064511, 0.33521, 0.11469, 0.053962, 0.012989, 0.0029948	0.28069, 0.11659, 0.058975, 0.05942, 0.30369, 0.11213, 0.053415, 0.012034, 0.0030499	0.36026, 0.13728, 0.067096, 0.05051, 0.2532, 0.0828, 0.037823, 0.008826, 0.0022018	0.35709, 0.13876, 0.063895, 0.050534, 0.25651, 0.083486, 0.038396, 0.0084945, 0.0028389	0.34567, 0.14225, 0.064713, 0.052163, 0.25709, 0.084824, 0.041462, 0.0092462, 0.0025741	0.22938, 0.085129, 0.043492, 0.098673, 0.34197, 0.12568, 0.05836, 0.013665, 0.0036492	0.22721, 0.08703, 0.044317, 0.095302, 0.34452, 0.12817, 0.056694, 0.013168, 0.0035917	0.23262, 0.086987, 0.046052, 0.10266, 0.33037, 0.12638, 0.058819, 0.013076, 0.0030408	0.63175, 0.22648, 0.10861, 0.024651, 0.0055505, 0.0018987, 0.00056805, 0.0003025, 0.00019674	0.33385, 0.12542, 0.058388, 0.085524, 0.25601, 0.087846, 0.041363, 0.010624, 0.00097544	0.11223, 0.038961, 0.023473, 0.10978, 0.47017, 0.15306, 0.073518, 0.015959, 0.0028401	0.092462, 0.043361, 0.0153, 0.14143, 0.44659, 0.17111, 0.072018, 0.012167, 0.0055525	0.036491, 0.010241, 0.0083876, 0.13862, 0.53293, 0.172, 0.079371, 0.016937, 0.0050307	0.018758, 0.0069548, 0.0058688, 0.13644, 0.54703, 0.179, 0.08166, 0.019125, 0.0051676	0.010075, 0.004208, 0.006414, 0.13674, 0.55048, 0.18506, 0.083856, 0.018767, 0.0044043	0.0045749, 0.0023048, 0.0056331, 0.13018, 0.55563, 0.19023, 0.086898, 0.01946, 0.0050789	0.0028866, 0.0034279, 0.0049534, 0.13618, 0.54332, 0.19409, 0.088977, 0.020074, 0.0060948	0.0032112, 0.0015487, 0.0056151, 0.15632, 0.52825, 0.19379, 0.087242, 0.019496, 0.0045212
Threonine	3	376	0.63947, 0.22622, 0.10113, 0.023926, 0.0063598, 0.00092632, 0.00053401, 0.0014343	0.59768, 0.22319, 0.10459, 0.024999, 0.0058406, 0.0038776, -0.00022793, 0.040043	0.0037515, 0.0080381, 0.055879, 0.60265, 0.20381, 0.093446, 0.020196, 0.012236	0.54674, 0.2078, 0.10119, 0.094494, 0.028272, 0.0126, 0.0014546, 0.0074516	0.42925, 0.16654, 0.097824, 0.20005, 0.063172, 0.029052, 0.0059577, 0.0081531	0.28975, 0.10929, 0.082919, 0.34034, 0.10863, 0.050191, 0.010399, 0.0084829	0.13784, 0.05717, 0.070912, 0.47785, 0.15197, 0.075067, 0.016373, 0.012819	0.057097, 0.02829, 0.063934, 0.5482, 0.18491, 0.08782, 0.017687, 0.012054	0.62988, 0.22586, 0.10417, 0.025362, 0.0060114, 0.001224, -7.735e-06, 0.0075028	0.563, 0.20315, 0.099359, 0.086405, 0.026213, 0.010615, 0.0027908, 0.0084749	0.46674, 0.16821, 0.098446, 0.17485, 0.054293, 0.023437, 0.0048003, 0.0092302	0.31407, 0.11649, 0.089712, 0.31396, 0.10277, 0.046348, 0.0091445, 0.0074991	0.15781, 0.064284, 0.078024, 0.45935, 0.14823, 0.066792, 0.014461, 0.011044	0.071405, 0.032633, 0.070791, 0.53166, 0.18014, 0.083684, 0.016723, 0.012959	0.0039107, 0.008141, 0.068513, 0.58975, 0.19928, 0.098075, 0.020366, 0.011962	0.63199, 0.22511, 0.10149, 0.024521, 0.00613, 0.0017042, -0.00011356, 0.0091726	0.50841, 0.22685, 0.16669, 0.062909, 0.019196, 0.0051433, 0.00062169, 0.010189	0.35603, 0.22393, 0.22444, 0.1252, 0.044561, 0.015538, 0.002652, 0.0076579	0.18109, 0.18184, 0.25418, 0.24848, 0.085122, 0.032133, 0.0070857, 0.010078	0.060159, 0.11578, 0.205, 0.40241, 0.13743, 0.056217, 0.013151, 0.0098406	0.02795, 0.05362, 0.17171, 0.48544, 0.16403, 0.070157, 0.015873, 0.011217	0.010578, 0.012103, 0.13625, 0.55203, 0.18131, 0.078846, 0.015902, 0.012978	0.11037, 0.046365, 0.02633, 0.12258, 0.03446, 0.04996, 0.017217, 0.59272	0.075354, 0.042949, 0.0045686, 0.15874, 0.04204, 0.0079344, 0.0029877, 0.66542	0.013433, 0.0086641, 0.072755, 0.59025, 0.19519, 0.088899, 0.020083, 0.010727	0.40258, 0.14669, 0.095786, 0.23248, 0.074719, 0.032258, 0.0064716, 0.0090163	0.37212, 0.14075, 0.097679, 0.25722, 0.080751, 0.035574, 0.0078116, 0.0080956	0.40438, 0.15163, 0.094907, 0.22708, 0.07298, 0.032602, 0.0073464, 0.0090714	0.29162, 0.12003, 0.092632, 0.31622, 0.10935, 0.050313, 0.010172, 0.0096704	0.25506, 0.099303, 0.087595, 0.36441, 0.11831, 0.054308, 0.01205, 0.0089679	0.28627, 0.11837, 0.08979, 0.32271, 0.11098, 0.048345, 0.010877, 0.012661	0.36529, 0.13294, 0.093666, 0.26682, 0.083666, 0.040171, 0.0081802, 0.009273	0.37419, 0.13022, 0.091377, 0.26434, 0.083267, 0.037377, 0.0088686, 0.010374	0.34677, 0.12969, 0.087243, 0.26599, 0.086076, 0.041009, 0.0077299, 0.035493	0.21726, 0.082434, 0.11911, 0.372, 0.12242, 0.057396, 0.011665, 0.017714	0.21894, 0.082323, 0.11469, 0.37857, 0.12416, 0.057992, 0.011873, 0.011458	0.21818, 0.085519, 0.12091, 0.36753, 0.12443, 0.054867, 0.012217, 0.016345	0.63804, 0.23257, 0.099441, 0.022258, 0.0057774, 0.00084122, -6.4812e-05, 0.0011401	0.33899, 0.11008, 0.11663, 0.27426, 0.098059, 0.045259, 0.0089695, 0.0077556	0.10723, 0.042839, 0.10686, 0.48682, 0.16037, 0.069641, 0.016018, 0.010223	0.097981, 0.025257, 0.16488, 0.46272, 0.14741, 0.071545, 0.015572, 0.014646	0.030816, 0.017183, 0.1228, 0.54299, 0.17537, 0.083826, 0.015288, 0.011724	0.017669, 0.012151, 0.11896, 0.56066, 0.18301, 0.07977, 0.017915, 0.0098662	0.0088394, 0.0082124, 0.12396, 0.56088, 0.18738, 0.082104, 0.018049, 0.010576	0.0042194, 0.0067331, 0.11874, 0.54741, 0.19944, 0.092264, 0.018605, 0.012586	0.0028908, 0.0073379, 0.11597, 0.56692, 0.18951, 0.084009, 0.018953, 0.014416	0.0028677, 0.0062, 0.13259, 0.55849, 0.18834, 0.084227, 0.017542, 0.0097367
Threonine	4	302	0.31422, 0.47921, 0.14476, 0.049475, 0.0087161, 0.0027445, -0.00011851, 0.00099842	0.30854, 0.48597, 0.14243, 0.047822, 0.008581, 0.0024847, 0.001243, 0.0029341	0.0043311, 0.010323, 0.14442, 0.61208, 0.15203, 0.063239, 0.010766, 0.0028164	0.28006, 0.42646, 0.13983, 0.1141, 0.026136, 0.0092755, 0.0022418, 0.0018951	0.22692, 0.34857, 0.14103, 0.20686, 0.050894, 0.019288, 0.0039894, 0.0024401	0.15525, 0.23173, 0.14085, 0.35169, 0.082038, 0.029793, 0.0060984, 0.0025465	0.072296, 0.11314, 0.14306, 0.48975, 0.12649, 0.04565, 0.0075051, 0.002113	0.032085, 0.051952, 0.14713, 0.56418, 0.13865, 0.049901, 0.013062, 0.0030436	0.31827, 0.47304, 0.14366, 0.052442, 0.0095574, 0.0017784, 0.00037392, 0.0008827	0.27798, 0.41971, 0.14599, 0.11741, 0.026744, 0.008659, 0.0026234, 0.00088532	0.23195, 0.33537, 0.14223, 0.21401, 0.052336, 0.019417, 0.003394, 0.0012835	0.15398, 0.24565, 0.14641, 0.33302, 0.081889, 0.031132, 0.0055974, 0.0023203	0.08329, 0.1322, 0.14401, 0.46927, 0.11006, 0.051233, 0.0084925, 0.0014425	0.037258, 0.05946, 0.1436, 0.5463, 0.14348, 0.056549, 0.0089509, 0.0044013	0.006682, 0.010609, 0.14767, 0.60476, 0.15457, 0.061944, 0.011425, 0.0023396	0.33064, 0.46328, 0.14292, 0.050169, 0.0095414, 0.0027673, 4.3059e-05, 0.00063795	0.2688, 0.43557, 0.16261, 0.10025, 0.023579, 0.0074958, 0.0011006, 0.00059117	0.1908, 0.33705, 0.2012, 0.1977, 0.052182, 0.017365, 0.0031265, 0.00058872	0.11198, 0.25413, 0.20547, 0.30953, 0.082924, 0.029035, 0.0055633, 0.0013728	0.045831, 0.13847, 0.19548, 0.45188, 0.1147, 0.042674, 0.0070318, 0.0039353	0.023081, 0.074061, 0.19104, 0.51843, 0.13292, 0.049434, 0.0085693, 0.0024701	0.0057914, 0.013873, 0.17503, 0.56989, 0.16001, 0.061995, 0.010861, 0.0025422	0.051104, 0.018863, 0.14379, 0.5005, 0.14001, 0.071014, 0.019376, 0.055332	0.052602, 0.024198, 0.1344, 0.51323, 0.12326, 0.078254, 0.024047, 0.050005	0.0075366, 0.016812, 0.15099, 0.59439, 0.15801, 0.061096, 0.00973, 0.0014281	0.20253, 0.31438, 0.14248, 0.25105, 0.060136, 0.023676, 0.0045366, 0.0012151	0.18321, 0.27673, 0.14549, 0.2878, 0.073518, 0.026377, 0.0051733, 0.0016962	0.2114, 0.30768, 0.14488, 0.24831, 0.061477, 0.021155, 0.0039458, 0.0011611	0.16304, 0.25243, 0.13846, 0.32929, 0.079879, 0.029451, 0.0052813, 0.0021756	0.13868, 0.21457, 0.14433, 0.37069, 0.088336, 0.034753, 0.0063506, 0.002304	0.15307, 0.24142, 0.14342, 0.33978, 0.081687, 0.031631, 0.006766, 0.002223	0.19357, 0.27816, 0.14926, 0.2736, 0.072841, 0.026703, 0.005072, 0.00079334	0.19448, 0.27355, 0.15413, 0.2713, 0.073349, 0.026826, 0.004767, 0.0016001	0.20303, 0.287, 0.14129, 0.273, 0.064387, 0.024349, 0.0044036, 0.0025531	0.12584, 0.20246, 0.15638, 0.37618, 0.094249, 0.037109, 0.0056842, 0.002103	0.11183, 0.1797, 0.14831, 0.40529, 0.1045, 0.041116, 0.0069639, 0.0022868	0.11312, 0.17689, 0.15235, 0.40398, 0.10482, 0.039965, 0.0063379, 0.0025409	0.31397, 0.48691, 0.13835, 0.048576, 0.0096235, 0.0020604, 0.00028831, 0.00023068	0.1635, 0.25456, 0.15605, 0.31395, 0.077621, 0.028813, 0.0048825, 0.00061799	0.054391, 0.088998, 0.16098, 0.50104, 0.13493, 0.049442, 0.0084878, 0.0017318	0.046922, 0.076217, 0.1728, 0.51322, 0.1296, 0.051387, 0.0085316, 0.0013262	0.016977, 0.030803, 0.16176, 0.57751, 0.14672, 0.056415, 0.0076604, 0.0021527	0.010215, 0.018773, 0.16217, 0.59108, 0.14967, 0.054042, 0.011622, 0.0024268	0.0063788, 0.012281, 0.16404, 0.59309, 0.15324, 0.058209, 0.010163, 0.0025849	0.0065129, 0.0096515, 0.16238, 0.58876, 0.15778, 0.060605, 0.01075, 0.0035627	0.0093211, 0.01032, 0.17151, 0.57912, 0.15504, 0.059607, 0.010747, 0.0043388	0.004413, 0.0091651, 0.17333, 0.58904, 0.15269, 0.058015, 0.010978, 0.0023653
Threonine	5	302	0.31453, 0.47969, 0.1449, 0.049524, 0.0087248, 0.0027472, -0.00011863	0.30945, 0.4874, 0.14285, 0.047963, 0.0086062, 0.002492, 0.0012466	0.0043433, 0.010352, 0.14483, 0.61381, 0.15245, 0.063417, 0.010797	0.28059, 0.42727, 0.1401, 0.11432, 0.026186, 0.0092932, 0.0022461	0.22748, 0.34943, 0.14138, 0.20736, 0.051018, 0.019335, 0.0039992	0.15565, 0.23233, 0.14121, 0.35258, 0.082247, 0.029869, 0.006114	0.072449, 0.11338, 0.14336, 0.49079, 0.12676, 0.045747, 0.007521	0.032183, 0.052111, 0.14758, 0.5659, 0.13908, 0.050053, 0.013102	0.31855, 0.47345, 0.14379, 0.052489, 0.0095658, 0.00178, 0.00037425	0.27822, 0.42008, 0.14612, 0.11752, 0.026767, 0.0086667, 0.0026257	0.23225, 0.3358, 0.14242, 0.21429, 0.052403, 0.019441, 0.0033983	0.15434, 0.24622, 0.14675, 0.33379, 0.08208, 0.031205, 0.0056105	0.08341, 0.13239, 0.14422, 0.46995, 0.11022, 0.051308, 0.0085047	0.037423, 0.059723, 0.14423, 0.54872, 0.14412, 0.056799, 0.0089904	0.0066976, 0.010634, 0.14802, 0.60618, 0.15493, 0.062089, 0.011452	0.33085, 0.46357, 0.14301, 0.050201, 0.0095475, 0.0027691, 4.3086e-05	0.26896, 0.43583, 0.16271, 0.10031, 0.023593, 0.0075003, 0.0011012	0.19091, 0.33725, 0.20132, 0.19781, 0.052212, 0.017375, 0.0031283	0.11213, 0.25448, 0.20575, 0.30996, 0.083038, 0.029075, 0.005571	0.046012, 0.13902, 0.19625, 0.45366, 0.11515, 0.042843, 0.0070595	0.023138, 0.074244, 0.19151, 0.51971, 0.13325, 0.049557, 0.0085905	0.0058062, 0.013908, 0.17548, 0.57134, 0.16042, 0.062153, 0.010889	0.054098, 0.019968, 0.15222, 0.52982, 0.14821, 0.075173, 0.020511	0.055371, 0.025471, 0.14148, 0.54025, 0.12975, 0.082373, 0.025313	0.0075474, 0.016836, 0.15121, 0.59524, 0.15824, 0.061184, 0.009744	0.20277, 0.31476, 0.14265, 0.25136, 0.060209, 0.023705, 0.0045421	0.18353, 0.2772, 0.14574, 0.28829, 0.073643, 0.026422, 0.0051821	0.21165, 0.30803, 0.14505, 0.24859, 0.061549, 0.021179, 0.0039504	0.16339, 0.25298, 0.13876, 0.33001, 0.080053, 0.029515, 0.0052928	0.139, 0.21506, 0.14466, 0.37154, 0.08854, 0.034834, 0.0063653	0.15341, 0.24196, 0.14374, 0.34054, 0.081869, 0.031702, 0.006781	0.19372, 0.27838, 0.14938, 0.27381, 0.072899, 0.026725, 0.005076	0.1948, 0.27398, 0.15438, 0.27173, 0.073467, 0.026869, 0.0047746	0.20355, 0.28773, 0.14165, 0.2737, 0.064552, 0.024412, 0.0044148	0.1261, 0.20289, 0.15671, 0.37697, 0.094448, 0.037187, 0.0056962	0.11208, 0.18011, 0.14865, 0.40622, 0.10474, 0.04121, 0.0069799	0.11341, 0.17734, 0.15274, 0.40501, 0.10509, 0.040067, 0.006354	0.31409, 0.4871, 0.1384, 0.048595, 0.0096273, 0.0019017, 0.00028843	0.1636, 0.25472, 0.15615, 0.31415, 0.077669, 0.02883, 0.0048855	0.054485, 0.089152, 0.16126, 0.50191, 0.13516, 0.049528, 0.0085026	0.046985, 0.076318, 0.17303, 0.5139, 0.12977, 0.051456, 0.008543	0.017013, 0.030869, 0.16211, 0.57875, 0.14704, 0.056537, 0.0076769	0.01024, 0.018819, 0.16257, 0.59252, 0.15003, 0.054174, 0.01165	0.0063954, 0.012313, 0.16447, 0.59463, 0.15364, 0.05836, 0.010189	0.0065362, 0.009686, 0.16296, 0.59087, 0.15834, 0.060822, 0.010788	0.0093617, 0.010365, 0.17225, 0.58164, 0.15572, 0.059866, 0.010794	0.0044235, 0.0091868, 0.17374, 0.59044, 0.15305, 0.058152, 0.011004
Tyrosine	1	508	0.5845, 0.24849, 0.10827, 0.03218, 0.011813, 0.0039418, 0.0028307, 0.003358, 0.0023984, 0.0024272, -0.00021637	0.52095, 0.23613, 0.11433, 0.030547, 0.012406, 0.038902, 0.018096, 0.011314, 0.0051725, 0.0074447, 0.0047021	0.015946, 0.032253, 0.015143, 0.0040439, 0.00096186, 0.0065771, 0.00726, 0.013792, 0.047587, 0.59873, 0.25771	0.49613, 0.21534, 0.11464, 0.034674, 0.0064607, 0.019241, 0.018855, 0.016302, 0.0024066, 0.054906, 0.021045	0.41239, 0.18403, 0.083786, 0.026478, 0.011832, 0.018415, 0.0088271, 0.013016, 0.02166, 0.16447, 0.055088	0.27413, 0.12492, 0.053536, 0.015296, 0.0076237, 0.0086547, 0.0058009, 0.014037, 0.032538, 0.31611, 0.14736	0.13791, 0.065616, 0.03325, 0.011963, 0.0028018, 0.010254, 0.0090577, 0.017431, 0.065568, 0.46284, 0.18331	0.075295, 0.03918, 0.028861, 0.009687, 0.0040291, 0.00080292, 0.0083315, 0.017158, 0.070869, 0.54947, 0.19631	0.5269, 0.2556, 0.11776, 0.039245, 0.0073939, 0.022445, 0.011746, 0.0079037, 0.00645, 0.00058796, 0.0039692	0.53516, 0.25133, 0.10565, 0.02326, 3.327e-05, 0.0040718, 0.0096245, 0.0037968, 0.00044902, 0.055565, 0.011059	0.41639, 0.18181, 0.099896, 0.028024, 0.00677, 0.019059, 0.011312, 0.012234, 0.018052, 0.15563, 0.050822	0.30644, 0.13594, 0.06575, 0.016761, 0.010886, 0.0103, 0.01149, 0.013361, 0.031033, 0.28419, 0.11385	0.15924, 0.080213, 0.044787, 0.016228, -0.00027265, 0.0035147, 0.0092433, 0.0080931, 0.03658, 0.44743, 0.19494	0.077177, 0.053388, 0.023702, 0.0071201, 0.00080715, 0.0059896, 0.0055444, 0.016486, 0.055852, 0.54775, 0.20618	0.032665, 0.032562, 0.01294, 0.013526, 0.0076687, 0.0090914, 0.0039013, 0.0090046, 0.061215, 0.61599, 0.20144	0.56031, 0.23603, 0.1075, 0.051328, 0.0080315, 0.015365, 0.0060257, 0.0049342, 0.0024135, 0.004419, 0.0036406	0.37203, 0.1948, 0.17533, 0.10659, 0.064103, 0.031587, 0.023754, 0.015055, 0.0044612, 0.0084367, 0.0038462	0.18341, 0.13694, 0.13597, 0.16223, 0.11025, 0.099209, 0.064834, 0.043633, 0.028313, 0.025285, 0.0099242	0.053273, 0.055086, 0.067161, 0.11738, 0.09967, 0.13619, 0.1495, 0.11072, 0.082157, 0.10837, 0.0205	0.038956, 0.023077, 0.026531, 0.031594, 0.050652, 0.085749, 0.16097, 0.12634, 0.076932, 0.26806, 0.11115	0.026902, 0.017581, 0.010946, 0.0099168, 0.0083912, 0.046576, 0.10212, 0.084815, 0.09931, 0.43884, 0.15461	0.028088, 0.021237, 0.0095683, 0.00011675, 0.00018853, 0.0048243, 0.0082578, 0.018002, 0.064705, 0.62857, 0.21644	0.0036495, 0.022145, 0.0083055, 0.0024892, 0.0011335, 0.0035945, 0.00051621, 0.0080188, 0.061487, 0.66023, 0.22843	0.013173, 0.037011, 0.012407, 0.00092509, 0.0031445, 0.00089031, -0.0011083, 0.0094758, 0.050967, 0.63453, 0.23859	0.02344, 0.027542, 0.013067, 0.0061871, 0.00033167, 0.0047927, 0.0019195, 0.0075089, 0.060378, 0.63626, 0.21858	0.39653, 0.18548, 0.07222, 0.018228, 0.001393, 0.0085906, 0.0029527, 0.00015604, 0.025029, 0.20375, 0.085667	0.35944, 0.176, 0.073043, 0.016046, 0.003948, 0.015079, 0.0095168, 0.0061407, 0.023842, 0.22723, 0.089719	0.37727, 0.18727, 0.076147, 0.025676, 0.01147, 0.0077156, 0.001979, 0.0087894, 0.022455, 0.19504, 0.086177	0.30578, 0.13171, 0.060148, 0.021776, 0.0077709, 0.011226, 0.0082347, 0.0081029, 0.027192, 0.30524, 0.11281	0.25128, 0.12066, 0.061923, 0.023322, 0.0038759, 0.0075868, 0.00030342, 0.008614, 0.031217, 0.35842, 0.1328	0.27694, 0.14107, 0.053064, 0.02372, 0.0070488, 0.0054866, 0.007893, 0.0091348, 0.031013, 0.31163, 0.13299	0.34711, 0.16375, 0.070605, 0.014561, 0.0081479, 0.0076528, 0.0072153, 0.0045223, 0.030677, 0.24576, 0.099996	0.32228, 0.17144, 0.077286, 0.013615, 0.0091164, 0.013131, 0.0021333, 0.0079967, 0.024751, 0.276, 0.082247	0.33198, 0.15564, 0.072549, 0.02226, 0.0097056, 0.014584, 0.0026762, 0.009995, 0.02599, 0.25353, 0.10109	0.23998, 0.11626, 0.051464, 0.018078, 0.005637, 0.0069169, 0.010165, 0.011056, 0.042469, 0.36837, 0.12961	0.23866, 0.11225, 0.045608, 0.01499, 0.0057264, 0.004919, 0.0085139, 0.017035, 0.042732, 0.3728, 0.13677	0.22627, 0.10719, 0.051942, 0.015776, 0.0026969, 0.0082302, 0.011959, 0.014324, 0.0444, 0.3777, 0.13951	0.35152, 0.18041, 0.038644, 0.015525, 0.0032349, 0.0071882, 0.0066951, 0.0074564, 0.031553, 0.20961, 0.14817	0.071533, 0.017788, 0.0069329, 0.031728, 0.012397, 0.030606, 0.088694, 0.02684, 0.1562, 0.39787, 0.15941	0.12773, 0.065285, 0.029255, 0.017503, 0.014634, 0.014053, 0.0085963, -0.0046066, 0.10425, 0.3843, 0.239	0.16068, 0.042471, 0.021186, 0.00059968, 0.024664, 0.076582, 0.042779, 0.0049704, 0.06392, 0.50855, 0.053594	0.052539, 0.063723, 0.032204, 0.0094462, 0.016936, 0.0041106, 0.0024183, 0.0088435, 0.046709, 0.56418, 0.19889	0.050941, 0.032412, 0.013214, 0.0051262, 0.011141, 0.0043897, 0.0042959, 0.016241, 0.049672, 0.62564, 0.18693	0.02032, 0.031577, 0.0067324, 0.0023713, 0.0040264, 0.0027999, 6.0016e-05, 0.009382, 0.066028, 0.63545, 0.22125	0.020921, 0.029946, 0.0022856, 0.01201, 0.0061761, 0.011467, 0.0016929, 0.0081883, 0.059472, 0.62512, 0.22272	0.01142, 0.022248, 0.015778, 0.0029666, 0.0049086, 0.00023293, 0.0032543, 0.0094317, 0.07115, 0.63702, 0.22159	0.0089719, 0.017491, -0.00075682, 0.00646, 0.00090872, -9.8597e-05, -0.001678, 0.0034912, 0.068163, 0.6537, 0.24335
Tyrosine	2	466	0.57991, 0.25843, 0.11594, 0.031256, 0.0082337, 0.0018236, 0.0014086, 0.00115, 0.00017134, 0.0010896, 0.00058983	0.59354, 0.24702, 0.11376, 0.029359, 0.0077393, 0.0020788, 0.0015614, 0.0017391, 0.00029341, 0.0021501, 0.00076043	0.0078232, 0.010639, 0.0037884, 0.0017068, 0.00040449, 0.0033369, 0.0072525, 0.012245, 0.064985, 0.66355, 0.22427	0.52765, 0.2224, 0.10254, 0.027406, 0.011028, 0.0049052, 0.0037589, 0.0017363, 0.0069991, 0.069006, 0.022569	0.43135, 0.18532, 0.083516, 0.02629, 0.011388, 0.0060371, 0.0065138, 0.0053256, 0.016353, 0.17231, 0.0556	0.28742, 0.13131, 0.059816, 0.021595, 0.00922, 0.0074905, 0.011113, 0.01059, 0.031114, 0.32253, 0.1078	0.14456, 0.06456, 0.029505, 0.010864, 0.00438, 0.0057701, 0.011486, 0.014117, 0.048972, 0.50672, 0.15907	0.064801, 0.031624, 0.01146, 0.0037733, 0.0028939, 0.004398, 0.0096647, 0.013313, 0.056992, 0.60799, 0.19309	0.60013, 0.24297, 0.11147, 0.027949, 0.0070993, 0.0023116, 0.0023357, 0.0018333, 0.00052377, 0.0024838, 0.00089028	0.52506, 0.21786, 0.10944, 0.03563, 0.013556, 0.0044598, 0.0036078, 0.0045679, 0.0071198, 0.058998, 0.019706	0.45173, 0.19142, 0.09049, 0.027494, 0.0099214, 0.0058575, 0.0051632, 0.0047199, 0.015559, 0.14817, 0.049482	0.31431, 0.13918, 0.064369, 0.021743, 0.007357, 0.0068542, 0.0088862, 0.010998, 0.030533, 0.29674, 0.099034	0.17184, 0.078835, 0.031471, 0.011804, 0.0065656, 0.0050178, 0.0092372, 0.013071, 0.046701, 0.47132, 0.15413	0.082542, 0.03563, 0.014573, 0.0041285, 0.0019855, 0.00352, 0.0094336, 0.012067, 0.055408, 0.58941, 0.1913	0.015724, 0.03036, 0.010543, 0.002912, 0.0001823, 0.0026631, 0.0086227, 0.01036, 0.061385, 0.64994, 0.20731	0.59756, 0.24304, 0.11311, 0.027605, 0.0072842, 0.0024411, 0.0023947, 0.0014804, -7.9746e-05, 0.0031611, 0.0019992	0.40268, 0.18068, 0.13874, 0.11367, 0.076381, 0.04015, 0.023811, 0.012786, 0.004337, 0.0048593, 0.0019031	0.20366, 0.1168, 0.12798, 0.16615, 0.13258, 0.090795, 0.071669, 0.045913, 0.021145, 0.017025, 0.006273	0.066113, 0.040712, 0.074659, 0.1138, 0.12158, 0.12669, 0.15086, 0.11356, 0.067702, 0.091437, 0.032892	0.015441, 0.016249, 0.021606, 0.040615, 0.049469, 0.089076, 0.1522, 0.13686, 0.10086, 0.27866, 0.098962	0.015908, 0.011067, 0.0069236, 0.010592, 0.014305, 0.039516, 0.086599, 0.080301, 0.090191, 0.48911, 0.15549	0.02225, 0.021555, 0.0076422, 0.0041368, 0.00028246, 0.0029801, 0.006373, 0.0098686, 0.05714, 0.65239, 0.21538	0.0018743, 0.0065853, 0.0021823, 0.00032364, 7.8697e-05, 0.00020977, 0.0015829, 0.0030387, 0.063096, 0.6966, 0.22443	0.0037396, 0.010182, 0.0025113, 0.0022678, 0.0012393, 0.0012529, 0.0018952, 0.0062738, 0.061408, 0.68708, 0.22214	0.015163, 0.010237, 0.0035731, 0.0016554, 0.0011037, 0.00057027, 0.0017231, 0.0072507, 0.05953, 0.66994, 0.22926	0.4017, 0.16814, 0.076805, 0.021548, 0.0075724, 0.0015638, 0.0016731, 0.002825, 0.019734, 0.22812, 0.070322	0.38439, 0.15948, 0.073275, 0.023871, 0.0063719, 0.0025763, 0.0019167, 0.00339, 0.021945, 0.24236, 0.080426	0.39971, 0.17546, 0.078554, 0.022443, 0.0079759, 0.0015065, 0.001998, 0.0024241, 0.019657, 0.21931, 0.070964	0.31399, 0.13196, 0.063503, 0.016592, 0.0057512, 0.0024056, 0.0026715, 0.0041445, 0.02908, 0.32467, 0.10524	0.26955, 0.11471, 0.05265, 0.014644, 0.0053463, 0.0026641, 0.0020761, 0.0037786, 0.036431, 0.37526, 0.12289	0.30517, 0.13104, 0.05866, 0.017625, 0.0058073, 0.001721, 0.0021695, 0.0033431, 0.029122, 0.33724, 0.10809	0.3646, 0.15536, 0.071426, 0.017546, 0.0055874, 0.0017096, 0.0021506, 0.0040311, 0.024164, 0.2668, 0.086623	0.36537, 0.15777, 0.069867, 0.020932, 0.0047113, 0.0012544, 0.0011848, 0.0027053, 0.023161, 0.265, 0.088041	0.36324, 0.15152, 0.069074, 0.019176, 0.0059994, 0.0020203, 0.0015841, 0.0030283, 0.025419, 0.27045, 0.088483	0.2517, 0.1069, 0.048404, 0.014291, 0.0043912, 0.0047519, 0.0088401, 0.011425, 0.041969, 0.37959, 0.12773	0.2489, 0.10561, 0.046879, 0.0134, 0.0046879, 0.0046962, 0.0085528, 0.011105, 0.040502, 0.38809, 0.12757	0.24518, 0.10679, 0.048187, 0.012931, 0.00379, 0.0042481, 0.0099869, 0.010547, 0.041611, 0.39259, 0.12414	0.59371, 0.25281, 0.1126, 0.028488, 0.0075696, 0.0015409, 0.00064784, 0.0008541, 0.00015133, 0.0011204, 0.00051226	0.36846, 0.13572, 0.079856, 0.023068, 0.00060919, -0.00065048, 0.0017702, 0.0029732, 0.017032, 0.28149, 0.08967	0.12114, 0.054541, 0.024865, 0.003167, 0.00069319, -0.00058695, 0.0060104, 0.0084005, 0.043542, 0.55766, 0.18057	0.13494, 0.058767, 0.039776, 0.0052953, 0.010611, 2.972e-05, 0.0039779, 0.0024817, 0.038183, 0.55233, 0.15361	0.045955, 0.018129, 0.0049368, 0.0030658, 0.00026628, 0.00055193, 0.0011918, 0.0024378, 0.062224, 0.6522, 0.20905	0.024234, 0.012552, 0.0069304, 0.0014421, 0.00030175, 0.00032876, 0.00060002, 0.0049713, 0.052161, 0.68219, 0.21429	0.016738, 0.0087768, 0.0039126, 0.00087537, 0.00054163, 0.0005024, 0.0012829, 0.0077596, 0.061789, 0.68287, 0.21495	0.0067429, 0.0049195, 0.0027933, 0.0010369, 0.00038691, 0.0006827, 0.0011138, 0.0062466, 0.061144, 0.69266, 0.22227	0.0042177, 0.003307, 0.001364, 0.00096695, 2.2153e-05, 0.00056817, 0.0020022, 0.0067786, 0.063709, 0.68892, 0.22814	0.006142, 0.0040304, 0.0017636, 0.0011851, -0.0001449, 0.00027584, 0.00083676, 0.0055931, 0.06116, 0.69206, 0.2271
Tyrosine	3	438	0.58801, 0.24892, 0.111, 0.03274, 0.010279, 0.0037478, 0.0013556, 0.00040544, 0.00010231, 0.00035814, 0.0030851	0.59114, 0.23756, 0.10984, 0.038409, 0.013219, 0.0043967, 0.00046078, 0.0014025, 0.00065313, 0.00042502, 0.0024883	0.0060137, 0.0035961, 0.0016104, 0.03792, 0.043889, 0.017718, 0.015762, 0.047152, 0.5667, 0.1763, 0.083336	0.51109, 0.21058, 0.096339, 0.03966, 0.020262, 0.0069411, 0.0046131, 0.0069732, 0.065883, 0.025849, 0.011808	0.4141, 0.16638, 0.080473, 0.040681, 0.024707, 0.0091728, 0.0072882, 0.015731, 0.16412, 0.051604, 0.025737	0.26399, 0.10901, 0.055684, 0.046979, 0.031936, 0.013429, 0.015021, 0.029279, 0.2972, 0.093015, 0.044458	0.12738, 0.052747, 0.024447, 0.032647, 0.033009, 0.013793, 0.016559, 0.045111, 0.44006, 0.14547, 0.068781	0.054706, 0.02326, 0.011778, 0.047006, 0.046686, 0.020136, 0.018177, 0.043716, 0.49878, 0.1598, 0.075955	0.55846, 0.23281, 0.10608, 0.063647, 0.022402, 0.0084956, 0.0023513, 0.0009537, 0.0012265, 0.00063969, 0.0029354	0.48276, 0.20189, 0.092462, 0.078696, 0.032372, 0.014665, 0.004231, 0.0070373, 0.059392, 0.018287, 0.0082083	0.41731, 0.17622, 0.083568, 0.047202, 0.025729, 0.01262, 0.0077034, 0.013893, 0.1432, 0.05022, 0.022342	0.28304, 0.11277, 0.057233, 0.049822, 0.032383, 0.015485, 0.016079, 0.026626, 0.26967, 0.092222, 0.044665	0.14826, 0.060532, 0.029936, 0.057101, 0.038232, 0.016309, 0.016847, 0.035093, 0.4111, 0.12188, 0.064712	0.06559, 0.029321, 0.013879, 0.028435, 0.019776, 0.0097812, 0.013971, 0.046097, 0.52349, 0.17152, 0.078138	0.0067743, 0.0078773, 0.0022409, 0.093873, 0.069355, 0.028321, 0.018231, 0.04522, 0.4901, 0.16235, 0.075659	0.53902, 0.22054, 0.096508, 0.086278, 0.035933, 0.011499, 0.0043212, 0.00101, 0.0010037, 0.0014345, 0.0024542	0.34357, 0.16419, 0.16063, 0.16062, 0.09558, 0.038605, 0.021839, 0.0069018, 0.0033283, 0.0015245, 0.0032067	0.18847, 0.11363, 0.18564, 0.16882, 0.14175, 0.075542, 0.070809, 0.027874, 0.017492, 0.0077312, 0.0022319	0.057707, 0.038567, 0.10854, 0.17093, 0.15772, 0.11515, 0.14861, 0.07618, 0.087776, 0.025797, 0.013021	0.014095, 0.012747, 0.043062, 0.10359, 0.1137, 0.09317, 0.16318, 0.095782, 0.24644, 0.077769, 0.036466	0.014266, 0.0061399, 0.011061, 0.077365, 0.067804, 0.052157, 0.096944, 0.076366, 0.40053, 0.13351, 0.063855	0.017488, 0.0098414, 0.0030208, 0.11399, 0.065323, 0.025666, 0.014402, 0.041943, 0.47767, 0.15849, 0.072164	0.0015215, 0.0015317, 0.00051043, 0.047098, 0.043505, 0.012446, 0.0098846, 0.050352, 0.5616, 0.18188, 0.089674	0.0023964, 0.0021053, 0.00064106, 0.094824, 0.062367, 0.025695, 0.0084951, 0.046563, 0.51207, 0.16792, 0.076923	0.011093, 0.0052203, 0.0031138, 0.065588, 0.046285, 0.016422, 0.0098716, 0.043631, 0.54281, 0.17402, 0.081941	0.3353, 0.14241, 0.065826, 0.089911, 0.041199, 0.015332, 0.0076092, 0.016492, 0.18667, 0.066599, 0.032654	0.33097, 0.12987, 0.062776, 0.075038, 0.042066, 0.015894, 0.0049653, 0.018926, 0.21871, 0.065695, 0.035096	0.35806, 0.13878, 0.065228, 0.070524, 0.039188, 0.01433, 0.0054055, 0.014998, 0.19795, 0.065439, 0.030104	0.27574, 0.1179, 0.053826, 0.046327, 0.028636, 0.010575, 0.0068315, 0.024076, 0.29576, 0.09284, 0.047488	0.23647, 0.096883, 0.043943, 0.04909, 0.031826, 0.011959, 0.0052739, 0.027066, 0.33489, 0.11027, 0.052329	0.27872, 0.11284, 0.053684, 0.044674, 0.029529, 0.0090071, 0.0061049, 0.024066, 0.29624, 0.097188, 0.047952	0.32269, 0.1229, 0.058453, 0.071952, 0.038857, 0.014209, 0.0061272, 0.021832, 0.2302, 0.075558, 0.037229	0.31601, 0.12962, 0.055651, 0.067843, 0.038598, 0.014122, 0.0057077, 0.018864, 0.23771, 0.076528, 0.039355	0.3325, 0.13011, 0.057404, 0.042758, 0.019028, 0.0076469, 0.0030388, 0.021705, 0.2585, 0.085894, 0.041411	0.21678, 0.089992, 0.041694, 0.046929, 0.032283, 0.013463, 0.01512, 0.032935, 0.34575, 0.11171, 0.053344	0.21251, 0.086118, 0.039668, 0.05841, 0.036213, 0.016347, 0.014671, 0.033407, 0.34036, 0.11083, 0.051465	0.21709, 0.091761, 0.042953, 0.045408, 0.027477, 0.013189, 0.014415, 0.033384, 0.35084, 0.1099, 0.053574	0.60031, 0.24827, 0.10765, 0.029512, 0.0088571, 0.00098726, 0.00063967, 0.00055826, 0.0005223, 8.137e-05, 0.0026149	0.36586, 0.17175, 0.044755, 0.033385, 0.010519, 0.019016, 0.0053466, 0.011205, 0.24033, 0.066711, 0.031115	0.11246, 0.051848, 0.021742, 0.013733, 0.013132, 0.010244, 0.0016136, 0.039866, 0.49504, 0.1654, 0.074923	0.12009, 0.042425, 0.036696, 0.018778, 0.025629, 0.013078, 0.017791, 0.05026, 0.46861, 0.14727, 0.059372	0.041287, 0.011643, 0.0069196, 0.0092412, 0.014775, 0.0018215, 0.0046251, 0.052964, 0.57751, 0.19138, 0.087836	0.019725, 0.0080353, 0.0089412, 0.00568, 0.012649, 0.0062304, 0.008917, 0.049314, 0.59988, 0.20053, 0.080102	0.0081732, 0.005699, 0.0022786, 0.0079868, 0.014601, 0.0057021, 0.0054406, 0.051071, 0.60298, 0.20078, 0.095287	0.0068458, 0.007054, 0.0020353, 0.010062, 0.021753, 0.0076103, 0.0080849, 0.042898, 0.59933, 0.19304, 0.10128	0.0038491, 0.0019025, 0.0015755, 0.0038934, 0.0091663, 0.0035295, 0.0042131, 0.04924, 0.61154, 0.2065, 0.10459	0.0048451, 0.0038513, 0.001859, 0.0055071, 0.013715, 0.0053006, 0.0073513, 0.050496, 0.59893, 0.20926, 0.098886
Tyrosine	4	364	0.64692, 0.22685, 0.088421, 0.021718, 0.0053733, 0.0034549, 0.0015421, 0.0017826, 0.0011955, 0.00075919, 0.0019854	0.65597, 0.2208, 0.086396, 0.020071, 0.004724, 0.0042336, 0.0016046, 0.0015315, 0.00076425, 0.0015244, 0.0023813	0.0077833, 0.0034079, 0.002507, 0.0024883, 0.0049635, 0.0063176, 0.018366, 0.061131, 0.65502, 0.16785, 0.070163	0.56865, 0.18949, 0.080972, 0.023274, 0.009016, 0.0055241, 0.0059051, 0.0086302, 0.077201, 0.021872, 0.0094677	0.46671, 0.15093, 0.067483, 0.017509, 0.01124, 0.008139, 0.0093479, 0.017884, 0.18194, 0.047216, 0.021593	0.29773, 0.10104, 0.0443, 0.014799, 0.011641, 0.009428, 0.018294, 0.03678, 0.34336, 0.085789, 0.036842	0.15336, 0.047776, 0.021099, 0.0059496, 0.007666, 0.0086781, 0.020472, 0.049933, 0.50831, 0.12293, 0.053836	0.062333, 0.023268, 0.011292, 0.0042147, 0.0073201, 0.0082394, 0.021925, 0.057195, 0.59396, 0.14881, 0.061435	0.65811, 0.21363, 0.08797, 0.020118, 0.0053891, 0.0057681, 0.0023562, 0.0018421, 0.00072726, 0.002131, 0.0019603	0.57137, 0.1967, 0.082375, 0.021873, 0.0094968, 0.010146, 0.0089992, 0.010413, 0.060057, 0.018173, 0.010396	0.47521, 0.16737, 0.068641, 0.017821, 0.0086556, 0.0067972, 0.0097414, 0.019154, 0.16626, 0.041578, 0.018781	0.32686, 0.10906, 0.049623, 0.012773, 0.0092066, 0.0087115, 0.015019, 0.033841, 0.31825, 0.081768, 0.03488	0.17414, 0.057268, 0.025475, 0.0073913, 0.0076669, 0.0067212, 0.01669, 0.048473, 0.47851, 0.12249, 0.055177	0.076788, 0.025595, 0.011125, 0.0038744, 0.0039211, 0.0054201, 0.016933, 0.05725, 0.58796, 0.148, 0.063132	0.012171, 0.0053366, 0.0032383, 0.0038963, 0.0058661, 0.010787, 0.024149, 0.063739, 0.63582, 0.16628, 0.068714	0.65261, 0.21147, 0.086981, 0.021945, 0.0065996, 0.0065727, 0.00326, 0.0041011, 0.0026903, 0.0014595, 0.002303	0.44135, 0.16534, 0.17154, 0.084552, 0.067574, 0.035784, 0.01729, 0.0087902, 0.0041109, 0.0016152, 0.0020567	0.2181, 0.1169, 0.21424, 0.12595, 0.13316, 0.0726, 0.067742, 0.025544, 0.017479, 0.0049432, 0.0033325	0.065372, 0.043793, 0.12941, 0.099937, 0.16086, 0.12142, 0.16969, 0.07477, 0.094585, 0.029611, 0.010558	0.015053, 0.0094899, 0.040896, 0.038231, 0.10176, 0.09218, 0.1898, 0.11197, 0.29286, 0.078138, 0.029632	0.017339, 0.0078745, 0.011385, 0.011575, 0.039625, 0.044745, 0.11645, 0.090855, 0.48577, 0.12309, 0.051297	0.024305, 0.007636, 0.0036557, 0.0044061, 0.0047747, 0.007475, 0.017267, 0.059972, 0.63742, 0.16468, 0.068411	0.0026531, 0.0014289, 0.00093943, 0.0026587, 0.0017418, 0.0031052, 0.0087838, 0.059739, 0.68025, 0.16943, 0.069273	0.0049024, 0.0019352, 0.0026963, 0.0035313, 0.0027032, 0.0046688, 0.012285, 0.06495, 0.66417, 0.16984, 0.06831	0.012335, 0.0067679, 0.002592, 0.002082, 0.0031827, 0.003963, 0.0097678, 0.059384, 0.66678, 0.16439, 0.068756	0.4197, 0.14201, 0.054311, 0.017572, 0.0057798, 0.0057335, 0.0070448, 0.023151, 0.23623, 0.060976, 0.027487	0.39841, 0.13022, 0.056112, 0.014309, 0.0058236, 0.0059412, 0.0055878, 0.02406, 0.26295, 0.066663, 0.02992	0.41933, 0.14388, 0.056805, 0.01618, 0.0065237, 0.0062022, 0.0053698, 0.020141, 0.23844, 0.062077, 0.025052	0.32044, 0.10748, 0.0459, 0.012124, 0.0047541, 0.0045789, 0.0067537, 0.030313, 0.33845, 0.090944, 0.038264	0.27255, 0.095116, 0.039517, 0.010779, 0.0050112, 0.0039897, 0.007221, 0.033409, 0.39202, 0.096689, 0.043696	0.31414, 0.10344, 0.042644, 0.010743, 0.0044281, 0.0036528, 0.0071537, 0.031613, 0.35565, 0.089052, 0.037491	0.37159, 0.12691, 0.049576, 0.012923, 0.0047611, 0.0043337, 0.0067485, 0.027059, 0.29, 0.073138, 0.032965	0.37862, 0.12684, 0.050824, 0.013701, 0.0048262, 0.0044791, 0.0070868, 0.027144, 0.28201, 0.07509, 0.029381	0.36865, 0.12291, 0.050331, 0.012416, 0.0046764, 0.0033742, 0.0048951, 0.027416, 0.29569, 0.07625, 0.033396	0.25139, 0.085556, 0.03428, 0.0098498, 0.0073698, 0.0073046, 0.016879, 0.041759, 0.40078, 0.10078, 0.044054	0.25101, 0.079163, 0.033883, 0.0094687, 0.0064165, 0.0069865, 0.016639, 0.040371, 0.4139, 0.10042, 0.041747	0.24768, 0.082883, 0.033394, 0.0091414, 0.0062675, 0.0059882, 0.015565, 0.040594, 0.41215, 0.10244, 0.043894	0.65958, 0.22085, 0.089075, 0.019694, 0.0044753, 0.0017161, 0.0009086, 0.0012088, 0.0011177, 0.00030069, 0.0010686	0.37022, 0.12623, 0.043599, 0.013245, 0.0068014, 0.013176, 0.010452, 0.024565, 0.279, 0.075346, 0.037361	0.12573, 0.043281, 0.016462, 0.003164, 0.0026447, 0.0061673, 0.010641, 0.048807, 0.5358, 0.14541, 0.061897	0.12487, 0.059499, 0.02364, 0.016654, 0.0044675, 0.020708, 0.016945, 0.059355, 0.49506, 0.13169, 0.047111	0.036437, 0.012564, 0.0053513, 0.00091131, -5.9416e-05, 0.0055386, 0.010294, 0.061339, 0.63485, 0.16644, 0.066325	0.023619, 0.0090296, 0.0032447, 0.0025919, 0.0019789, 0.004051, 0.011015, 0.059969, 0.65317, 0.16522, 0.066115	0.016472, 0.0057266, 0.0029603, 0.0024491, 0.0014289, 0.0025772, 0.00957, 0.061457, 0.66252, 0.16637, 0.068474	0.0087602, 0.0045246, 0.0020837, 0.0022051, 0.001671, 0.0033921, 0.012441, 0.060059, 0.66772, 0.16824, 0.068904	0.0056679, 0.0028638, 0.0016341, 0.0014516, 0.00094024, 0.0028832, 0.010027, 0.061259, 0.67097, 0.16561, 0.076685	0.0077587, 0.0045255, 0.0020839, 0.0022245, 0.0016118, 0.0033386, 0.0093364, 0.058863, 0.66388, 0.17288, 0.073503
Tyrosine	5	302	0.6759, 0.20236, 0.087314, 0.015214, 0.0064881, 0.0072483, 0.0054731	0.70672, 0.18605, 0.073741, 0.014483, 0.0064024, 0.0070581, 0.0055464	0.013079, 0.0081844, 0.70043, 0.1804, 0.076997, 0.013976, 0.006933	0.62185, 0.16424, 0.15159, 0.034322, 0.014176, 0.0092311, 0.0045846	0.46446, 0.13315, 0.28543, 0.070119, 0.030512, 0.010522, 0.0058135	0.36277, 0.10098, 0.39319, 0.092111, 0.037186, 0.0089896, 0.0047754	0.18273, 0.061573, 0.54335, 0.13983, 0.057458, 0.011758, 0.0033032	0.079818, 0.024406, 0.6552, 0.15566, 0.066068, 0.014306, 0.0045369	0.69001, 0.18963, 0.081799, 0.015656, 0.0074239, 0.0092919, 0.0061882	0.63719, 0.16928, 0.13568, 0.031576, 0.013991, 0.0083746, 0.003914	0.52742, 0.15377, 0.2304, 0.053442, 0.021354, 0.0083827, 0.0052407	0.37324, 0.10413, 0.38439, 0.089179, 0.036248, 0.0081803, 0.0046417	0.19337, 0.036531, 0.56656, 0.13356, 0.054858, 0.011939, 0.0031777	0.066238, -0.00012226, 0.66554, 0.17878, 0.072446, 0.013942, 0.0031774	0.013275, 0.01981, 0.67336, 0.17756, 0.085774, 0.013875, 0.016347	0.70753, 0.18476, 0.077073, 0.012587, 0.0051052, 0.0072482, 0.0056957	0.61791, 0.17868, 0.14641, 0.033542, 0.012139, 0.006831, 0.0044804	0.51527, 0.14567, 0.24971, 0.057569, 0.022699, 0.0055994, 0.0034865	0.34324, 0.10736, 0.39795, 0.10003, 0.040259, 0.0087232, 0.0024405	0.1815, 0.044771, 0.5597, 0.13791, 0.059168, 0.012249, 0.0047021	0.078651, 0.039226, 0.64508, 0.15624, 0.065218, 0.012384, 0.0032027	0.028218, 0.025171, 0.68524, 0.17084, 0.069968, 0.014255, 0.0063067	0.0039208, 0.014846, 0.73851, 0.1571, 0.068016, 0.011593, 0.0060109	0.0035872, 0.016833, 0.71427, 0.16632, 0.079552, 0.01377, 0.0056754	0.022887, 0.0039114, 0.71493, 0.16496, 0.073199, 0.014486, 0.0056236	0.45394, 0.13504, 0.29053, 0.074417, 0.031887, 0.0089893, 0.00519	0.44652, 0.12063, 0.31147, 0.07677, 0.030334, 0.0086486, 0.0056229	0.46608, 0.12457, 0.29456, 0.069319, 0.031455, 0.0089007, 0.005122	0.30693, 0.094993, 0.42835, 0.10801, 0.045733, 0.01106, 0.0049256	0.31486, 0.097187, 0.42213, 0.1081, 0.044061, 0.0094989, 0.0041565	0.2898, 0.090379, 0.44206, 0.11313, 0.046721, 0.012376, 0.0055331	0.42177, 0.12031, 0.3295, 0.080222, 0.033467, 0.0097871, 0.0049486	0.41114, 0.11364, 0.34606, 0.080648, 0.033741, 0.010008, 0.0047631	0.37558, 0.10688, 0.37621, 0.091513, 0.036126, 0.010113, 0.003569	0.25751, 0.037934, 0.50586, 0.1259, 0.054884, 0.011851, 0.0060648	0.29197, 0.053838, 0.46914, 0.11842, 0.049913, 0.011532, 0.0051877	0.21079, 0.070592, 0.50138, 0.1422, 0.058604, 0.012807, 0.0036267	0.68379, 0.20427, 0.080194, 0.015365, 0.0049631, 0.0076634, 0.0037513	0.40684, 0.11366, 0.34751, 0.086417, 0.034026, 0.0079239, 0.0036268	0.14409, 0.048237, 0.57145, 0.15698, 0.065155, 0.011213, 0.0028761	0.14061, 0.015758, 0.6195, 0.15001, 0.061293, 0.010259, 0.0025808	0.046182, 0.025684, 0.66334, 0.1785, 0.071031, 0.012637, 0.0026293	0.029196, 0.022403, 0.69051, 0.16964, 0.071372, 0.013816, 0.0030642	0.015828, 0.021472, 0.67125, 0.19378, 0.077978, 0.015465, 0.0042275	0.01104, 0.023971, 0.67479, 0.1649, 0.086163, 0.018531, 0.020598	0.0067904, 0.019833, 0.70291, 0.17865, 0.071148, 0.01396, 0.0067048	0.0091004, 0.019531, 0.71019, 0.17181, 0.072881, 0.012912, 0.0035794
Valine	1	330	0.66331, 0.20502, 0.079424, 0.019945, 0.0080444, 0.0017852, 0.0039858, 0.0059744, 0.00055372, 0.011961	0.67396, 0.1996, 0.076879, 0.018103, 0.0059611, 0.0029371, 0.0034577, 0.0052954, 0.0029272, 0.010878	0.006717, 0.0068474, 0.0083772, 0.013452, 0.11441, 0.61876, 0.14406, 0.064268, 0.01282, 0.010293	0.57642, 0.17731, 0.074718, 0.019845, 0.01996, 0.07755, 0.024627, 0.011813, 0.0023377, 0.015424	0.481, 0.14404, 0.057721, 0.022596, 0.036333, 0.1793, 0.043444, 0.018993, 0.0050572, 0.011518	0.31056, 0.10028, 0.046093, 0.018406, 0.06805, 0.32782, 0.075262, 0.033882, 0.0057944, 0.013855	0.1512, 0.050872, 0.030669, 0.020167, 0.086395, 0.47982, 0.10841, 0.054554, 0.0064383, 0.011479	0.068952, 0.024179, 0.016656, 0.01772, 0.09819, 0.56193, 0.13951, 0.054232, 0.0092389, 0.0093948	0.65329, 0.21068, 0.08311, 0.017308, 0.0049396, 0.005053, 0.0033215, 0.0066781, 0.0022698, 0.013347	0.58514, 0.17465, 0.074591, 0.01803, 0.023002, 0.062314, 0.017959, 0.021392, 0.0028753, 0.020043	0.48986, 0.15456, 0.067581, 0.024374, 0.03168, 0.15639, 0.039474, 0.020496, 0.0031104, 0.012464	0.34285, 0.099899, 0.047664, 0.022366, 0.060264, 0.30241, 0.072729, 0.032976, 0.0078146, 0.01103	0.17837, 0.05405, 0.032886, 0.018436, 0.083671, 0.4428, 0.11758, 0.04708, 0.0097739, 0.015341	0.080603, 0.027208, 0.018049, 0.016349, 0.098841, 0.54134, 0.13674, 0.058043, 0.009546, 0.013278	0.0077898, 0.0052189, 0.0090309, 0.013015, 0.10913, 0.62107, 0.15305, 0.064504, 0.0081472, 0.0090347	0.65862, 0.21041, 0.074938, 0.0198, 0.0076631, 0.0026649, 0.0028559, 0.0057963, 0.0022291, 0.015017	0.51613, 0.16058, 0.13974, 0.093725, 0.033577, 0.022287, 0.0044885, 0.007769, 0.0036125, 0.018095	0.33997, 0.12734, 0.1949, 0.16132, 0.064488, 0.06412, 0.019031, 0.0083656, 0.0016802, 0.018791	0.14873, 0.065341, 0.20167, 0.20996, 0.097668, 0.18383, 0.047086, 0.021341, 0.0013438, 0.023022	0.041611, 0.026065, 0.12813, 0.15748, 0.10678, 0.38747, 0.096326, 0.038879, 0.0081558, 0.0091028	0.019821, 0.012502, 0.06664, 0.076808, 0.1149, 0.50616, 0.1195, 0.052898, 0.0089024, 0.021874	0.012553, 0.014674, 0.0078032, 0.014089, 0.11732, 0.61536, 0.1376, 0.05546, 0.0069738, 0.018158	0.0016684, 0.0042519, 0.0039497, 0.0061687, 0.10722, 0.62749, 0.154, 0.071196, 0.0089488, 0.015098	0.004247, 0.007996, 0.0019806, 0.011144, 0.11521, 0.61808, 0.15643, 0.064889, 0.0065161, 0.01351	0.018129, 0.0082891, 0.004698, 0.010857, 0.10544, 0.60486, 0.15955, 0.065311, 0.01246, 0.010401	0.42509, 0.12898, 0.056961, 0.012189, 0.045442, 0.23012, 0.051067, 0.02747, 0.0060415, 0.016639	0.40543, 0.12531, 0.052912, 0.017697, 0.047744, 0.2449, 0.06135, 0.025582, 0.0078469, 0.011228	0.42904, 0.13322, 0.05559, 0.01174, 0.043354, 0.22442, 0.054449, 0.026972, 0.0062824, 0.014929	0.33054, 0.10544, 0.047279, 0.015853, 0.057806, 0.31929, 0.07566, 0.033889, 0.0057857, 0.0084626	0.28174, 0.088271, 0.037227, 0.014417, 0.066917, 0.36151, 0.089391, 0.04122, 0.0069743, 0.012334	0.32497, 0.097006, 0.04254, 0.015648, 0.061741, 0.32659, 0.078986, 0.037574, 0.0066052, 0.0083435	0.39075, 0.11564, 0.051812, 0.018617, 0.053606, 0.25304, 0.067625, 0.029218, 0.0048746, 0.014821	0.39459, 0.12139, 0.048265, 0.016195, 0.046757, 0.26283, 0.065252, 0.028967, 0.0029062, 0.012848	0.37932, 0.11655, 0.049926, 0.016828, 0.052899, 0.27306, 0.068619, 0.029024, 0.0062914, 0.0074864	0.24122, 0.076625, 0.036944, 0.023114, 0.07222, 0.39663, 0.095528, 0.039933, 0.0093793, 0.0084084	0.24321, 0.067637, 0.037943, 0.019868, 0.071917, 0.40278, 0.099985, 0.041262, 0.0055199, 0.0098702	0.23989, 0.075307, 0.037995, 0.021001, 0.079445, 0.39857, 0.092385, 0.039643, 0.0074042, 0.0083604	0.6566, 0.20963, 0.067995, 0.014138, 0.0088528, 0.0046831, 0.0033738, 0.0037671, 0.0032745, 0.027685	0.29768, 0.12821, 0.038117, 0.016856, 0.051946, 0.25889, 0.087142, 0.044535, 0.0067005, 0.069918	0.12777, 0.041773, 0.023037, 0.011057, 0.079032, 0.50428, 0.1246, 0.053963, 0.016224, 0.018265	0.079748, 0.083332, 0.020027, 0.017701, 0.13462, 0.36287, 0.10074, 0.061251, 0.003333, 0.13637	0.046925, 0.014582, 0.014717, 0.011375, 0.11031, 0.56434, 0.1376, 0.069053, 0.003712, 0.027386	0.019221, 0.017303, 0.0065612, 0.010447, 0.11426, 0.58414, 0.15198, 0.064545, 0.010458, 0.021082	0.014934, 0.010507, 0.011049, 0.010045, 0.11244, 0.60769, 0.14417, 0.064933, 0.0083384, 0.015898	0.0081726, 0.0069003, 0.0067318, 0.010532, 0.1109, 0.6231, 0.15237, 0.062995, 0.010793, 0.007511	0.0056597, 0.0038275, 0.0079753, 0.010156, 0.11647, 0.61899, 0.15028, 0.064912, 0.011404, 0.010328	0.0093114, 0.0079333, 0.0051834, 0.012381, 0.11167, 0.6159, 0.14653, 0.068907, 0.010999, 0.01119
Valine	2	288	0.72968, 0.17787, 0.071315, 0.013052, 0.0029238, 0.00118, 0.00043243, 0.0022368, 0.00041471, 0.00089844	0.70885, 0.19043, 0.075792, 0.015198, 0.0034456, 0.0010678, 0.00097346, 0.0023354, 0.0011822, 0.00071871	0.0048571, 0.0031934, 0.0052832, 0.0097614, 0.041051, 0.7034, 0.15288, 0.066312, 0.010784, 0.0024776	0.62817, 0.15671, 0.069664, 0.015895, 0.0093062, 0.088618, 0.01695, 0.010761, 0.0021881, 0.0017386	0.49185, 0.13144, 0.059752, 0.019335, 0.015173, 0.21295, 0.043545, 0.021305, 0.0028768, 0.0017741	0.34259, 0.088038, 0.04419, 0.020874, 0.02384, 0.36359, 0.076689, 0.033709, 0.0050041, 0.0014818	0.1606, 0.042623, 0.024577, 0.017845, 0.035101, 0.53251, 0.12168, 0.05476, 0.0078352, 0.0024674	0.072248, 0.019368, 0.014066, 0.012068, 0.037716, 0.63895, 0.13369, 0.060165, 0.009368, 0.0023582	0.71357, 0.18847, 0.073493, 0.014325, 0.0036462, 0.0014829, 0.00090765, 0.0021836, 0.0010945, 0.00082601	0.62762, 0.16319, 0.070925, 0.01916, 0.0092347, 0.080333, 0.01675, 0.0096314, 0.0021318, 0.0010196	0.53644, 0.13457, 0.057461, 0.019008, 0.013544, 0.18189, 0.035695, 0.017595, 0.0028829, 0.00091546	0.35917, 0.095637, 0.04364, 0.017609, 0.023854, 0.35094, 0.071054, 0.031717, 0.00496, 0.0014152	0.18753, 0.052368, 0.027062, 0.013775, 0.032527, 0.51863, 0.1067, 0.052115, 0.0073344, 0.0019659	0.083831, 0.021588, 0.014891, 0.011709, 0.038185, 0.63434, 0.12614, 0.058668, 0.0078213, 0.0028295	0.0055586, 0.0032946, 0.0046752, 0.0080257, 0.046254, 0.70039, 0.15379, 0.0667, 0.00943, 0.0018769	0.71936, 0.18224, 0.074436, 0.014316, 0.0036867, 0.0017523, 9.5125e-05, 0.0018988, 0.0011902, 0.0010252	0.56928, 0.14565, 0.13614, 0.098773, 0.025176, 0.018843, 0.0032656, 0.0022045, 0.00040603, 0.00026795	0.36636, 0.10416, 0.19306, 0.18831, 0.053956, 0.072802, 0.013272, 0.0065619, 0.0013497, 0.00016581	0.16261, 0.050666, 0.20196, 0.22172, 0.07307, 0.22273, 0.043195, 0.01993, 0.0029364, 0.0011696	0.042605, 0.014663, 0.13406, 0.16002, 0.068783, 0.44233, 0.087078, 0.042698, 0.0058939, 0.0018701	0.016352, 0.0071126, 0.064755, 0.082275, 0.060066, 0.57741, 0.12414, 0.056794, 0.0088555, 0.002231	0.011331, 0.0053321, 0.0058196, 0.0074554, 0.043773, 0.6985, 0.14868, 0.067798, 0.0085803, 0.0027374	0.0013716, 0.0025268, 0.0012975, 0.0042949, 0.039736, 0.71447, 0.15354, 0.068388, 0.012147, 0.0022247	0.002265, 0.0025704, 0.0014658, 0.0034208, 0.039104, 0.72987, 0.14234, 0.066758, 0.0095601, 0.0026507	0.01478, 0.0056624, 0.002677, 0.0012928, 0.040144, 0.71455, 0.14262, 0.066211, 0.0093438, 0.0027229	0.45001, 0.12351, 0.052049, 0.013618, 0.016743, 0.26269, 0.052011, 0.024444, 0.0037354, 0.0011889	0.41423, 0.11357, 0.048808, 0.014694, 0.019296, 0.2965, 0.058019, 0.028453, 0.0046011, 0.0018276	0.45106, 0.12461, 0.052645, 0.013822, 0.017311, 0.26083, 0.051446, 0.023814, 0.0033229, 0.0011414	0.36138, 0.091296, 0.03975, 0.010908, 0.023106, 0.35573, 0.075062, 0.035637, 0.0051513, 0.001972	0.31552, 0.082574, 0.036861, 0.010832, 0.024679, 0.40104, 0.082403, 0.038946, 0.005305, 0.0018466	0.33034, 0.085707, 0.037407, 0.012173, 0.022514, 0.38967, 0.078732, 0.036103, 0.0060287, 0.0013258	0.40119, 0.10856, 0.046465, 0.013565, 0.018678, 0.31257, 0.064216, 0.029018, 0.0042464, 0.0014899	0.39127, 0.10919, 0.046525, 0.013478, 0.020315, 0.32181, 0.062834, 0.028525, 0.0045914, 0.0014641	0.39913, 0.10505, 0.045702, 0.014378, 0.018637, 0.31644, 0.063644, 0.030874, 0.0047058, 0.0014355	0.27232, 0.069193, 0.036618, 0.015521, 0.030955, 0.44001, 0.085219, 0.042143, 0.0068139, 0.0012015	0.26358, 0.067593, 0.034579, 0.016289, 0.029663, 0.44322, 0.09334, 0.04348, 0.006691, 0.0015707	0.25037, 0.063462, 0.033679, 0.015429, 0.028015, 0.46398, 0.094561, 0.041786, 0.0061732, 0.0025469	0.72416, 0.18342, 0.072401, 0.013551, 0.0031128, 0.0011188, 0.00040081, 0.0010322, 0.0002727, 0.00052741	0.3728, 0.098153, 0.044371, 0.012982, 0.022371, 0.34606, 0.064968, 0.032578, 0.0048945, 0.000817	0.12918, 0.034136, 0.017053, 0.0068194, 0.03377, 0.59436, 0.11846, 0.056169, 0.0080565, 0.0020008	0.11701, 0.042968, 0.013851, 0.012333, 0.031369, 0.58521, 0.12305, 0.062772, 0.0085253, 0.0029016	0.041401, 0.011935, 0.0058297, 0.0045244, 0.038307, 0.68979, 0.13663, 0.060719, 0.0086404, 0.0022235	0.020625, 0.0079098, 0.0036545, 0.0042557, 0.039731, 0.70571, 0.14437, 0.062541, 0.008839, 0.0023591	0.011168, 0.0051951, 0.0027618, 0.0033908, 0.042659, 0.70631, 0.1496, 0.067226, 0.0097144, 0.0019697	0.0054517, 0.0038449, 0.0018756, 0.0037655, 0.040545, 0.71485, 0.14994, 0.067661, 0.0097636, 0.0023017	0.002509, 0.0023142, 0.001781, 0.0036564, 0.039017, 0.72471, 0.14958, 0.064482, 0.0085965, 0.0033519	0.0027495, 0.0030843, 0.0028594, 0.0025979, 0.039357, 0.73845, 0.13933, 0.060331, 0.0089093, 0.0023319
Valine	3	260	0.65022, 0.18012, 0.070271, 0.015735, 0.00099178, 0.046933, 0.014162, 0.016345, 0.0052219	0.67238, 0.16964, 0.067, 0.01415, 0.0016599, 0.04395, 0.011282, 0.016618, 0.0033186	0.0049153, 0.0031271, 0.012389, 0.029721, 0.69224, 0.16663, 0.068235, 0.019759, 0.0029787	0.56374, 0.15305, 0.066086, 0.016762, 0.088793, 0.067999, 0.020774, 0.018149, 0.0046449	0.47613, 0.11708, 0.063048, 0.014585, 0.19843, 0.082622, 0.026571, 0.017976, 0.0035579	0.31267, 0.077571, 0.050559, 0.013124, 0.36997, 0.11227, 0.043317, 0.016379, 0.0041385	0.15392, 0.041773, 0.034385, 0.029545, 0.52669, 0.13837, 0.054647, 0.017119, 0.0035462	0.064074, 0.015344, 0.020865, 0.031142, 0.6085, 0.16841, 0.068452, 0.019678, 0.0035322	0.64034, 0.16224, 0.058131, 0.016725, 0.00096493, 0.069209, 0.021, 0.025023, 0.0063682	0.55061, 0.13571, 0.064416, 0.016902, 0.064653, 0.10042, 0.028796, 0.030262, 0.0082298	0.4665, 0.11855, 0.057736, 0.009525, 0.18311, 0.10034, 0.03431, 0.023671, 0.0062645	0.32328, 0.083639, 0.046057, 0.022946, 0.3566, 0.10653, 0.04036, 0.015655, 0.0049291	0.19969, 0.052271, 0.033354, 0.02886, 0.50027, 0.12009, 0.049368, 0.012336, 0.0037592	0.070821, 0.018529, 0.020507, 0.030884, 0.5926, 0.16807, 0.071102, 0.02195, 0.0055383	0.0066822, 0.00296, 0.014162, 0.034844, 0.71754, 0.1502, 0.06032, 0.011169, 0.0021248	0.61965, 0.16078, 0.063554, 0.015486, 0.0018327, 0.082811, 0.020091, 0.028206, 0.0075887	0.52961, 0.14058, 0.18583, 0.041072, 0.019192, 0.049418, 0.014629, 0.01574, 0.0039259	0.3558, 0.092083, 0.31345, 0.072709, 0.086346, 0.048619, 0.014772, 0.012785, 0.0034406	0.16256, 0.020614, 0.36117, 0.092113, 0.25255, 0.072271, 0.025288, 0.01062, 0.0028209	0.047339, -0.00010572, 0.26598, 0.073157, 0.44465, 0.10845, 0.043712, 0.013025, 0.0037869	0.017155, 0.0065717, 0.1255, 0.0068031, 0.59063, 0.16443, 0.063721, 0.020589, 0.004596	0.011975, 0.0029772, 0.010526, 0.029874, 0.67108, 0.17837, 0.06897, 0.020436, 0.0057968	0.0013473, 0.0017941, 0.0044209, 0.028491, 0.65417, 0.2019, 0.074044, 0.027607, 0.0062245	0.0016004, 0.0015127, 0.0056845, 0.029129, 0.68698, 0.18106, 0.06519, 0.022339, 0.0065012	0.012235, 0.0052953, 0.005144, 0.027203, 0.67055, 0.18059, 0.073532, 0.020291, 0.0051609	0.44743, 0.11589, 0.050653, 0.0053122, 0.25141, 0.080798, 0.030665, 0.013955, 0.0038913	0.40317, 0.1032, 0.049457, 0.0054785, 0.29066, 0.094444, 0.034964, 0.014979, 0.0036435	0.42065, 0.1129, 0.049857, 0.0062061, 0.27324, 0.086222, 0.034175, 0.013595, 0.0031585	0.31505, 0.083755, 0.037627, 0.017803, 0.37622, 0.1075, 0.042562, 0.015742, 0.0037471	0.28927, 0.07217, 0.03649, 0.02356, 0.39934, 0.11532, 0.042744, 0.016844, 0.0042611	0.36763, 0.094137, 0.04092, 0.021856, 0.3448, 0.082719, 0.034198, 0.011143, 0.0026006	0.39229, 0.10315, 0.048734, 0.0069917, 0.31367, 0.086303, 0.03459, 0.011464, 0.0028066	0.38983, 0.10315, 0.047752, 0.011317, 0.31213, 0.087174, 0.033888, 0.011529, 0.0032305	0.35775, 0.095353, 0.046571, 0.018534, 0.31825, 0.10162, 0.039967, 0.017199, 0.0047444	0.21846, 0.059154, 0.037485, 0.029989, 0.44946, 0.12986, 0.051543, 0.018107, 0.0059462	0.23414, 0.057074, 0.038053, 0.027302, 0.44388, 0.12561, 0.052745, 0.017013, 0.0041869	0.23988, 0.062509, 0.04117, 0.028572, 0.44282, 0.11925, 0.047286, 0.014439, 0.0040851	0.69249, 0.1892, 0.072018, 0.012521, 0.0014511, 0.018783, 0.0051642, 0.0064908, 0.0018762	0.34289, 0.087918, 0.043231, 0.019216, 0.31557, 0.11992, 0.043285, 0.022401, 0.0055658	0.12952, 0.032992, 0.018932, 0.027246, 0.57185, 0.14431, 0.058007, 0.013758, 0.0033722	0.090663, 0.021903, 0.013884, 0.02432, 0.52538, 0.19835, 0.07484, 0.041183, 0.0094762	0.039178, 0.0104, 0.0082718, 0.02747, 0.66431, 0.16381, 0.068449, 0.014944, 0.0031636	0.018906, 0.0061659, 0.0060321, 0.027774, 0.68382, 0.16771, 0.067477, 0.018041, 0.004075	0.010107, 0.0036311, 0.0054269, 0.028108, 0.66911, 0.18506, 0.072463, 0.021072, 0.0050135	0.0080296, 0.0045614, 0.0083547, 0.041285, 0.71801, 0.14988, 0.055348, 0.010511, 0.0040214	0.0046843, 0.0018261, 0.0032575, 0.027392, 0.72987, 0.15439, 0.06656, 0.0094866, 0.0025391	0.0051219, 0.0025887, 0.0050851, 0.029284, 0.7316, 0.15066, 0.063011, 0.0097354, 0.0029236
Valine	4	186	0.69825, 0.1226, 0.011607, 0.085574, 0.015349, 0.03333, 0.0059926, 0.022537, 0.0047641	0.71841, 0.12384, 0.038084, 0.063076, 0.010102, 0.025218, 0.0040521, 0.013768, 0.0034491	0.0048229, 0.012478, 0.027852, 0.047231, 0.76346, 0.09918, 0.033577, 0.0086507, 0.0027491	0.61609, 0.10655, 0.022794, 0.084754, 0.097278, 0.037825, 0.010151, 0.019533, 0.0050221	0.50635, 0.085978, 0.038529, 0.073062, 0.21401, 0.047637, 0.016653, 0.013569, 0.0042193	0.31765, 0.057307, 0.039669, 0.069697, 0.40892, 0.067843, 0.023825, 0.012321, 0.0027695	0.22671, 0.044818, 0.038565, 0.03617, 0.55095, 0.071922, 0.020556, 0.0078036, 0.0025012	NaN, NaN, NaN, NaN, NaN, NaN, NaN, NaN, NaN	0.68901, 0.11962, 0.024364, 0.091383, 0.017367, 0.034701, -0.00012818, 0.019077, 0.0046067	0.46593, 0.086082, -0.00024142, 0.24875, 0.093625, 0.059367, 0.013684, 0.026538, 0.0062624	0.42441, 0.080173, 0.032876, 0.12078, 0.22127, 0.072104, 0.020304, 0.02337, 0.0047176	0.33922, 0.059957, 0.037661, 0.069333, 0.38842, 0.070905, 0.02119, 0.011132, 0.0021825	0.2628, 0.043647, 0.035088, 0.038381, 0.52892, 0.064447, 0.02052, 0.0048838, 0.0013197	0.053713, 0.014528, 0.014644, 0.1034, 0.63722, 0.11035, 0.042012, 0.019649, 0.0044816	NaN, NaN, NaN, NaN, NaN, NaN, NaN, NaN, NaN	0.65528, 0.12697, 0.015184, 0.10844, 0.021684, 0.044328, 0.0018938, 0.021408, 0.0048086	0.55195, 0.099835, 0.17888, 0.091706, 0.030654, 0.028479, 0.00078959, 0.014572, 0.003131	0.41238, 0.0068535, 0.33576, 0.10455, 0.091135, 0.029436, 0.0068451, 0.010709, 0.0023324	0.17044, -3.4576e-05, 0.38942, 0.11225, 0.25736, 0.045079, 0.013983, 0.0095797, 0.0019252	0.068609, -0.0001054, 0.34044, -0.0001054, 0.50098, 0.059587, 0.022894, 0.0053759, 0.0023231	0.017925, 0.0051828, 0.12882, 0.088611, 0.62489, 0.093062, 0.029397, 0.010287, 0.0018214	0.013475, 0.0060324, 0.016575, 0.072092, 0.73347, 0.10864, 0.035878, 0.010681, 0.0031565	NaN, NaN, NaN, NaN, NaN, NaN, NaN, NaN, NaN	0.0025999, 0.0089227, 0.009223, 0.049721, 0.78868, 0.10196, 0.027035, 0.0071779, 0.0046802	NaN, NaN, NaN, NaN, NaN, NaN, NaN, NaN, NaN	0.42676, 0.076344, 0.029649, 0.078457, 0.29265, 0.059859, 0.019059, 0.01422, 0.0029965	0.42343, 0.076021, 0.032644, 0.063114, 0.31895, 0.055207, 0.018138, 0.0097942, 0.0026968	0.45183, 0.077913, 0.029832, 0.073813, 0.27639, 0.058674, 0.015306, 0.012466, 0.0037736	0.27736, 0.05602, 0.029056, 0.072032, 0.43379, 0.081028, 0.031697, 0.014613, 0.0044006	0.32113, 0.056176, 0.028119, 0.06726, 0.41661, 0.070915, 0.0236, 0.013069, 0.0031193	0.35414, 0.060368, 0.028965, 0.050741, 0.41539, 0.06068, 0.020259, 0.0074871, 0.0019708	0.38741, 0.069576, 0.031901, 0.064532, 0.34924, 0.061904, 0.019569, 0.012575, 0.0032976	0.45516, 0.077669, 0.03596, 0.05216, 0.30236, 0.049176, 0.017636, 0.0079517, 0.0019265	0.32678, 0.064493, 0.031515, 0.085306, 0.36384, 0.075228, 0.032378, 0.014946, 0.0055139	0.29942, 0.052683, 0.03706, 0.055844, 0.45822, 0.064101, 0.02356, 0.0079439, 0.0011739	0.24912, 0.047597, 0.035629, 0.073107, 0.47058, 0.080984, 0.028185, 0.011565, 0.0032384	0.26285, 0.043997, 0.036102, 0.066955, 0.47567, 0.074668, 0.024678, 0.011937, 0.0031371	0.73782, 0.13471, 0.033899, 0.051223, 0.0094671, 0.01911, 0.0033223, 0.0083442, 0.0021035	0.38608, 0.068853, 0.031088, 0.055697, 0.36874, 0.059003, 0.01929, 0.0090466, 0.0022023	0.12503, 0.023988, 0.013095, 0.077501, 0.61586, 0.098198, 0.030564, 0.012997, 0.002768	0.10689, 0.020214, 0.01204, 0.083031, 0.62431, 0.1043, 0.031148, 0.015266, 0.0028029	0.037291, 0.0096573, 0.0094128, 0.084034, 0.69744, 0.10913, 0.035007, 0.014887, 0.0031387	0.024254, 0.0077751, 0.0093823, 0.068848, 0.73743, 0.10392, 0.034398, 0.012147, 0.0018461	0.0098607, 0.0043488, 0.0066373, 0.089303, 0.71017, 0.11814, 0.041889, 0.016334, 0.0033173	NaN, NaN, NaN, NaN, NaN, NaN, NaN, NaN, NaN	NaN, NaN, NaN, NaN, NaN, NaN, NaN, NaN, NaN	0.0029784, 0.0052128, 0.0092043, 0.042902, 0.79636, 0.10174, 0.03432, 0.0056221, 0.0016649
Valine	5	302	0.71291, 0.19511, 0.072818, 0.013375, 0.0028681, 0.0022713, 0.00064006	0.7096, 0.19495, 0.074617, 0.013917, 0.0025173, 0.0034047, 0.0009981	0.0080506, 0.017287, 0.61951, 0.15979, 0.15261, 0.031231, 0.011524	0.61774, 0.17427, 0.14672, 0.031888, 0.020124, 0.0063442, 0.0029061	0.51137, 0.14056, 0.23141, 0.055394, 0.045248, 0.01193, 0.0040807	0.34234, 0.10161, 0.36303, 0.088527, 0.080378, 0.017667, 0.0064476	0.16914, 0.041833, 0.50611, 0.12305, 0.12177, 0.027302, 0.010796	0.072551, 0.02378, 0.58216, 0.14322, 0.13691, 0.031226, 0.010148	0.70508, 0.19529, 0.077617, 0.015031, 0.0029173, 0.0030649, 0.001	0.60514, 0.17562, 0.13152, 0.028639, 0.01879, 0.031286, 0.009007	0.52669, 0.15189, 0.21623, 0.050178, 0.040842, 0.010215, 0.003955	0.36408, 0.1056, 0.34711, 0.083817, 0.07655, 0.016617, 0.0062194	0.19335, 0.063671, 0.48294, 0.11695, 0.11067, 0.023297, 0.009114	0.089141, 0.027085, 0.55788, 0.1457, 0.13915, 0.030254, 0.01079	0.0084598, 0.019583, 0.61408, 0.16036, 0.15306, 0.032728, 0.011735	0.70937, 0.19455, 0.075893, 0.014309, 0.0029171, 0.0023095, 0.00066008	0.62205, 0.1733, 0.14988, 0.035579, 0.013192, 0.0048336, 0.0011621	0.48961, 0.14796, 0.2611, 0.060979, 0.030448, 0.0075554, 0.002347	0.30669, 0.1021, 0.40776, 0.099544, 0.064289, 0.0151, 0.0045175	0.14264, 0.064085, 0.528, 0.13429, 0.10094, 0.021915, 0.0081266	0.064338, 0.039783, 0.58034, 0.14425, 0.13452, 0.027147, 0.0096254	0.014194, 0.021887, 0.61315, 0.15676, 0.15134, 0.031541, 0.01113	0.0013056, 0.01503, 0.62284, 0.16069, 0.15401, 0.032574, 0.013548	0.0024797, 0.01481, 0.62763, 0.15795, 0.15293, 0.032923, 0.011279	0.013605, 0.018681, 0.61861, 0.15667, 0.14892, 0.032267, 0.011247	0.47233, 0.12817, 0.2664, 0.063146, 0.053005, 0.012425, 0.0045315	0.42633, 0.12533, 0.29503, 0.072499, 0.061748, 0.013863, 0.0051996	0.46646, 0.13101, 0.2666, 0.063367, 0.054403, 0.013165, 0.0049983	0.33829, 0.10602, 0.35376, 0.093797, 0.082611, 0.018368, 0.0071498	0.30323, 0.092342, 0.39053, 0.099132, 0.08793, 0.019535, 0.0073011	0.34938, 0.099623, 0.35784, 0.088035, 0.080298, 0.017961, 0.0068649	0.42094, 0.11932, 0.30328, 0.071368, 0.065113, 0.01483, 0.0051524	0.41226, 0.11827, 0.30878, 0.07529, 0.064713, 0.015057, 0.0056227	0.38742, 0.12146, 0.31932, 0.079636, 0.071224, 0.015153, 0.0057877	0.2666, 0.08055, 0.42087, 0.10753, 0.094968, 0.021994, 0.007487	0.26104, 0.080806, 0.41861, 0.11053, 0.10005, 0.021406, 0.0075629	0.27728, 0.081413, 0.40719, 0.1083, 0.097451, 0.020771, 0.007595	0.7173, 0.18881, 0.07111, 0.015012, 0.0036358, 0.0030681, 0.0010707	0.38519, 0.11294, 0.31678, 0.08558, 0.065128, 0.025024, 0.0093673	0.12693, 0.04182, 0.5346, 0.13114, 0.12621, 0.029245, 0.01006	0.10988, 0.033845, 0.52525, 0.14212, 0.13862, 0.036757, 0.013525	0.041183, 0.015427, 0.59628, 0.15192, 0.14844, 0.034009, 0.012745	0.021307, 0.019166, 0.61336, 0.15245, 0.14943, 0.034014, 0.010273	0.011894, 0.017737, 0.61578, 0.15748, 0.15445, 0.031071, 0.011587	0.0052693, 0.018812, 0.61092, 0.16396, 0.15471, 0.034172, 0.012154	0.0040717, 0.017452, 0.6214, 0.15574, 0.15605, 0.03349, 0.011792	0.0048058, 0.018065, 0.61224, 0.16267, 0.15702, 0.03338, 0.011819
[truncated: 69 more columns]
