# Supplementary material for: Identifying Metabolic Subpopulations from Population Level Mass Spectrometry
Source: PLoS One. 2016 Mar 17;11(3):e0151659. doi: 10.1371/journal.pone.0151659 (PMC4795775; doi:10.1371/journal.pone.0151659)
Supplement: S3 Table — Samples were fit using one and two state models, and f-values, population fractions, sugar utilization characteristics and biochemical parameters (see Fig 1 for abbreviations) are reported below. (XLS) [file pone.0151659.s006.xls]

## Sheet: S3 Table
S3 Table. Experimental sample descriptions and CDF filenames with fit data. Samples were fit using one and two state models, and f-values, population fractions, sugar utilization characteristics and biochemical parameters (see Figure 1 for abbreviations) are reported below.
Sample #	Sample name	CDF filename	Description (ratios are 12C:13C)	One state fit f-value	One state fit (P, C13, CO2, AP, REV, PPP)	Two state fit f-value	Two state fit, population A (P, C13, CO2, AP, REV, PPP)	Two state fit, population B (P, C13, CO2, AP, REV, PPP)
1	AA_std	CD11071417	Amino acid standard	N/A	N/A	N/A	N/A	N/A
2	10.1	CD11071418	Grow then mix (1:0)	0.143952	1, 0.0059397, 0.37956, 0.00016736, 0.26151, 0.00016368	0.141186	0.98088, 0.0020688, 0.445, 0.00014625, 0.25063, 0.00024117	0.019118, 0.36797, 0.42722, 0.0001052, 0.25303, 0.00021568
8	70.1	CD11071419	Grow then mix (0:1)	0.203491	1, 0.98329, 0.065355, 0.78617, 0.29339, 0.79137	0.187767	0.98055, 0.98838, 0.060029, 0.80822, 0.26219, 0.85557	0.019448, 0.18953, 0.00047851, 0.9974, 0.00061054, 0.00022028
3	20.1	CD11071421	Grow then mix (9:1)	0.709764	1, 0.042172, 4.9659e-05, 0.56308, 0.49903, 0.51132	0.151521	0.87204, 0.006594, 0.00013844, 0.9996, 8.155e-05, 0.00015363	0.12796, 0.96517, 0.19261, 0.37727, 0.4976, 0.58749
4	30.1	CD11071422	Grow then mix (3:1)	1.62092	1, 0.10589, 5.1056e-06, 0.70542, 0.49999, 0.63847	0.179232	0.70462, 0.0086702, 0.14056, 0.67787, 0.051089, 0.11954	0.29538, 0.97568, 0.065173, 0.89461, 0.42703, 0.8242
5	40.1	CD11071423	Grow then mix (1:1)	2.53053	1, 0.7694, 0.16331, 0.816, 0.5, 0.78169	0.184589	0.52749, 0.98227, 0.066569, 0.99869, 0.22833, 0.8652	0.47251, 0.011991, 0.00068193, 0.48096, 0.26605, 0.00045264
6	50.1	CD11071424	Grow then mix (1:3)	1.31337	1, 0.91069, 0.11088, 0.72689, 0.49999, 0.66943	0.180872	0.76945, 0.982, 0.049089, 0.99931, 0.20377, 0.646	0.23055, 0.010328, 0.3427, 0.003805, 0.13852, 0.0015099
7	60.1	CD11071425	Grow then mix (1:9)	0.605677	1, 0.95865, 0.08296, 0.70199, 0.36151, 0.62612	0.191374	0.89884, 0.98534, 0.046857, 0.90727, 0.13957, 0.6521	0.10116, 0.015495, 0.0050459, 0.37875, 0.0023373, 0.00078256
9	10.2	CD11071426	Grow then mix (1:0)	0.16401	1, 0.0069033, 0.0015799, 0.098377, 0.49461, 4.3352e-05	0.160043	0.96457, 7.4714e-07, 0.4656, 0.51367, 0.24961, 0.31126	0.035427, 0.30062, 0.42694, 7.1583e-05, 0.24805, 9.028e-05
10	20.2	CD11071427	Grow then mix (9:1)	0.630996	1, 0.044147, 5.4405e-06, 0.66512, 0.5, 0.46041	0.249361	0.89313, 0.014972, 0.65256, 0.66848, 0.49973, 0.095929	0.10687, 0.97323, 0.99025, 0.14008, 0.47107, 0.16792
11	30.2	CD11071428	Grow then mix (3:1)	1.44213	1, 0.091708, 6.0748e-06, 0.63996, 0.49999, 0.59449	0.159871	0.73836, 0.0096301, 0.0021479, 0.82466, 0.0016495, 0.0050479	0.26164, 0.97914, 0.15011, 0.44286, 0.40494, 0.87608
12	40.2	CD11071429	Grow then mix (1:1)	2.59076	1, 0.25377, 8.2477e-07, 0.87213, 0.5, 0.79207	0.174241	0.49608, 0.98149, 0.078952, 0.99039, 0.23534, 0.68595	0.50392, 0.01051, 0.062843, 0.4728, 0.030874, 0.12779
13	50.2	CD11071430	Grow then mix (1:3)	1.52628	1, 0.89931, 0.14972, 0.7256, 0.49999, 0.68515	0.157596	0.72883, 0.98612, 0.07893, 0.94441, 0.33107, 0.73976	0.27117, 0.012559, 0.00029669, 0.56898, 0.00023845, 0.0002581
14	60.2	CD11071431	Grow then mix (1:9)	0.685785	1, 0.95764, 0.13218, 0.65734, 0.40296, 0.60552	0.188035	0.88552, 0.98853, 0.10221, 0.7046, 0.2776, 0.54307	0.11448, 0.013537, 0.99606, 0.98143, 0.0024551, 0.0013245
15	70.2	CD11071432	Grow then mix (0:1)	0.264706	1, 0.98045, 0.074017, 0.89959, 0.28318, 0.45025	0.243307	0.97468, 0.98712, 0.06265, 0.99974, 0.25052, 0.34929	0.02532, 0.18436, 0.0007154, 0.69404, 0.00034657, 0.00013022
16	1.1	CD11071433	Mix then grow (1:0)	0.130072	1, 0.0068564, 0.00012183, 0.52491, 0.00037635, 8.4748e-05	0.127295	0.98131, 0.0029999, 0.00024637, 0.99974, 0.00030538, 0.00015879	0.018685, 0.33659, 0.40601, 0.00019882, 0.24334, 0.00017002
17	2.1	CD11071434	Mix then grow (9:1)	0.173533	1, 0.1141, 0.092059, 0.98068, 0.14476, 0.55584	0.166946	0.97345, 0.10742, 0.13707, 0.99999, 0.10903, 0.55011	0.026547, 0.54836, 0.52591, 0.00020083, 0.25747, 0.21339
18	3.1	CD11071435	Mix then grow (3:1)	0.161226	1, 0.2775, 0.10296, 0.98889, 0.12143, 0.49209	0.152743	0.8863, 0.25688, 2.5476e-05, 0.99999, 0.14601, 0.41151	0.1137, 0.4668, 0.69459, 0.88678, 8.7866e-05, 0.99606
19	4.1	CD11071436	Mix then grow (1:1)	0.178776	1, 0.52107, 0.20305, 0.98417, 0.1153, 0.51881	0.159327	0.94782, 0.53961, 0.20122, 0.99309, 0.10106, 0.51208	0.05218, 0.16465, 0.25156, 0.77028, 0.11842, 0.19334
20	5.1	CD11071437	Mix then grow (1:3)	0.181327	1, 0.7593, 0.12688, 0.98226, 0.099033, 0.56624	0.168373	0.9857, 0.76353, 0.12371, 0.99083, 0.086949, 0.56116	0.014297, 0.024436, 0.41454, 0.0023676, 0.20208, 0.99245
21	6.1	CD11071438	Mix then grow (1:9)	0.255775	1, 0.89583, 0.20384, 0.95189, 0.17471, 0.55139	0.219522	0.97346, 0.90272, 0.194, 0.97994, 0.15584, 0.54519	0.026544, 0.052558, 0.0020622, 0.99852, 0.00062635, 0.00036928
22	7.1	CD11071439	Mix then grow (0:1)	0.287663	1, 0.98115, 0.28849, 0.72743, 0.20679, 0.7709	0.237559	0.9685, 0.98959, 0.26121, 0.79658, 0.19138, 0.8305	0.031497, 0.063902, 0.00068394, 0.9931, 0.00028679, 0.0028923
23	S1	CD11071440	Strains pre-grown in 13C-glucose for 2 saturations	1.33911	1, 0.96375, 0.022834, 0.014924, 0.30715, 0.99229	1.3096	0.94114, 0.97736, 0.21747, 0.00026099, 0.26368, 0.99883	0.058857, 0.12962, 0.0059392, 0.99756, 0.0060537, 0.0045862
24	S2	CD11071441	Strains pre-grown in 13C-glucose for 2 saturations	0.986008	1, 0.96946, 0.9951, 0.0025082, 0.49847, 0.99994	0.979501	0.97675, 0.97517, 0.99806, 0.0067084, 0.49903, 0.99994	0.023249, 0.089293, 0.46438, 0.00071041, 0.21543, 0.00047016
25	S3	CD11071442	Strains pre-grown in 13C-glucose for 2 saturations	0.862918	1, 0.96912, 0.99438, 0.021332, 0.49985, 0.99989	0.847705	0.97099, 0.97617, 0.9984, 0.026954, 0.49981, 0.99993	0.029009, 0.040041, 0.43903, 0.0036716, 0.15796, 0.00087108
26	S4	CD11071443	Strains grown for ~1 doubling after switch from 13C-glucose to galactose	1.91567	1, 0.13727, 3.6805e-06, 0.76176, 0.5, 0.62643	0.296098	0.64723, 0.01267, 0.52293, 0.010179, 0.27578, 0.030702	0.35277, 0.98663, 0.11625, 0.94225, 0.16046, 0.8619
27	S5	CD11071444	Strains grown for ~1 doubling after switch from 13C-glucose to galactose	2.12461	1, 0.16445, 3.2083e-06, 0.78955, 0.5, 0.6891	0.325902	0.60685, 0.015531, 0.54588, 8.0637e-05, 0.28196, 0.34915	0.39315, 0.98854, 0.10575, 0.99977, 0.00015455, 0.95434
28	S6	CD11071445	Strains grown for ~1 doubling after switch from 13C-glucose to galactose	1.94471	1, 0.13644, 4.1388e-06, 0.74311, 0.5, 0.63555	0.303149	0.64472, 0.013564, 0.99116, 0.05687, 0.49776, 0.12719	0.35528, 0.98777, 0.19999, 0.47603, 0.24466, 0.82475
29	S7	CD11071446	Strains grown for ~1 doubling after switch from 13C-glucose to galactose	2.62358	1, 0.25966, 3.7254e-06, 0.8557, 0.5, 0.77888	0.283004	0.49835, 0.99278, 0.10134, 0.99934, 0.084592, 0.55344	0.50165, 0.016949, 0.55221, 9.7374e-05, 0.28476, 0.49316
30	S8	CD11071447	Strains grown for ~1 doubling after switch from 13C-glucose to galactose	2.40788	1, 0.81462, 0.21839, 0.78612, 0.49999, 0.76274	0.293347	0.55313, 0.99427, 0.10072, 0.99795, 7.587e-05, 0.99965	0.44687, 0.018563, 0.99476, 0.04702, 0.49666, 0.21455
31	S9	CD11071448	Strains grown for ~1 doubling after switch from 13C-glucose to galactose	2.62429	1, 0.76617, 0.20257, 0.83032, 0.5, 0.78245	0.313872	0.50678, 0.99289, 0.099727, 0.99954, 0.18734, 0.97816	0.49322, 0.018978, 0.49129, 4.3147e-05, 0.25941, 0.40787
32	S10	CD11071449	Strains grown for ~1 doubling after switch from 13C-glucose to glucose	2.28494	1, 0.17439, 4.7308e-06, 0.79878, 0.5, 0.66863	0.382244	0.57728, 0.013959, 0.99966, 0.42659, 0.49945, 0.20821	0.42272, 0.98931, 0.10886, 0.91515, 0.00024535, 0.86164
33	S11	CD11071450	Strains grown for ~1 doubling after switch from 13C-glucose to glucose	2.27839	1, 0.17516, 4.9171e-06, 0.80497, 0.5, 0.64891	0.359431	0.57457, 0.013611, 0.99961, 0.4081, 0.49936, 0.00039196	0.42543, 0.9872, 0.10932, 0.88992, 0.0015739, 0.99972
34	S12	CD11071451	Strains grown for ~1 doubling after switch from 13C-glucose to glucose	2.3487	1, 0.1829, 8.4096e-07, 0.81696, 0.5, 0.69887	0.333825	0.56099, 0.011245, 0.99969, 0.59957, 0.49956, 0.31822	0.43901, 0.98538, 0.11941, 0.75615, 0.087075, 0.78648
35	S13	CD11071452	Strains grown for ~1 doubling after switch from raffinose to 13C-glucose	2.08535	1, 0.83253, 0.25727, 0.77309, 0.5, 0.70582	0.41843	0.62082, 0.96838, 0.99975, 0.11687, 0.37778, 0.82632	0.37918, 0.0077762, 0.00011935, 0.99989, 8.2492e-05, 0.046339
36	S14	CD11071453	Strains grown for ~1 doubling after switch from raffinose to 13C-glucose	2.03626	1, 0.84125, 0.22291, 0.75921, 0.49584, 0.69144	0.403466	0.62938, 0.97116, 0.9997, 0.078389, 0.13103, 0.77522	0.37062, 0.0099202, 0.00011355, 0.9999, 7.5438e-05, 0.3744
37	S15	CD11071454	Strains grown for ~1 doubling after switch from raffinose to 13C-glucose	2.04472	1, 0.8405, 0.25194, 0.75977, 0.49995, 0.70039	0.427072	0.63117, 0.97009, 0.99962, 0.10572, 0.31177, 0.79763	0.36883, 0.0069174, 0.00017428, 0.99981, 0.00011543, 0.4116
38	AA_std	CD11101403	Amino acid standard	0.126503	1, 0.005449, 0.0032333, 0.34162, 0.49983, 0.00014863	0.124156	0.98913, 0.0028422, 0.54612, 0.00037184, 0.31787, 0.00015754	0.010871, 0.52544, 0.84664, 0.8343, 0.49981, 0.00042476
39	B1.1	CD11101405	Strains grown for 0.9 doublings after switch from 12C to 13C glucose	2.32371	1, 0.19623, 2.3654e-06, 0.75981, 0.49999, 0.68407	0.50624	0.45019, 0.96482, 0.99898, 0.085783, 0.00013798, 0.050517	0.54981, 0.011088, 0.39792, 8.165e-05, 0.2296, 0.23624
40	B2.1	CD11101406	Strains grown for 2.3 doublings after switch from 12C to 13C glucose	1.06071	1, 0.93684, 0.23772, 0.72409, 0.35076, 0.55823	0.280182	0.81332, 0.99143, 0.49272, 0.30169, 0.23856, 0.66049	0.18668, 0.027483, 0.00019264, 0.95098, 0.00010509, 0.67862
41	B3.1	CD11101407	Strains grown for 2.8 doublings after switch from 12C to 13C glucose	1.22269	1, 0.9213, 0.35915, 0.54018, 0.32139, 0.30759	0.66396	0.80531, 0.9795, 0.99987, 0.17125, 0.17915, 0.00013783	0.19469, 0.024987, 0.00019473, 0.9999, 0.00014543, 0.00025244
42	B4.1	CD11101408	Strains grown for 4.5 doublings after switch from 12C to 13C glucose	0.419486	1, 0.97676, 0.39114, 0.46654, 0.23856, 0.63802	0.244425	0.93721, 0.99308, 0.99863, 0.17737, 0.20096, 0.68218	0.062794, 0.038988, 0.00073743, 0.66055, 0.00028988, 0.00037949
43	B5.1	CD11101409	Strains grown for 4.8 doublings after switch from 12C to 13C glucose	0.28505	1, 0.98454, 0.36418, 0.48262, 0.21145, 0.76957	0.199805	0.9635, 0.99395, 0.99318, 0.17264, 0.1875, 0.98424	0.036496, 0.028931, 0.0014617, 0.99951, 0.00044856, 0.0035388
44	B6.1	CD11101410	Strains grown for 5.9 doublings after switch from 12C to 13C glucose	0.193894	1, 0.98948, 0.32725, 0.55442, 0.19845, 0.74729	0.148788	0.9757, 0.99592, 0.4471, 0.40141, 0.18633, 0.72276	0.024298, 0.074902, 0.54728, 0.72156, 0.16487, 0.25745
45	B7.1	CD11101411	Strains grown for 8.1 doublings after switch from 12C to 13C glucose	0.168232	1, 0.99167, 0.24477, 0.68531, 0.26351, 0.81947	0.153383	0.98339, 0.99608, 0.26733, 0.62208, 0.25802, 0.98183	0.016606, 0.18442, 0.22547, 0.91834, 0.00024376, 0.0006728
46	B8.1	CD11101412	Strains grown for 9.0 doublings after switch from 12C to 13C glucose	0.176603	1, 0.99223, 0.23954, 0.70596, 0.16991, 0.5886	0.16916	0.98453, 0.99634, 0.27909, 0.59915, 0.164, 0.52041	0.015474, 0.31246, 0.48505, 0.9944, 0.00017393, 0.00044249
47	B9.1	CD11101413	Strains grown for 9.5 doublings after switch from 12C to 13C glucose	0.242167	1, 0.99009, 0.31943, 0.63599, 0.20759, 0.83496	0.226117	0.97599, 0.99655, 0.98882, 0.20235, 0.19924, 0.99857	0.024014, 0.23999, 0.00055812, 0.88349, 0.00046279, 0.0002695
48	B10.1	CD11101414	Strains grown for 9.8 doublings after switch from 12C to 13C glucose	1.42048	1, 0.97327, 0.99999, 0.095017, 0.289, 1	1.39808	0.95781, 0.98405, 0.99973, 0.10229, 0.25965, 0.99992	0.042192, 7.1633e-06, 0.49142, 0.55059, 0.24617, 0.45952
49	K1	CD11101415	Strains in mid-log raffinose culture before shift	0.118426	1, 0.0069541, 0.44333, 2.0396e-05, 0.24863, 0.31587	0.116221	0.99148, 0.0049757, 0.45307, 2.1664e-05, 0.24694, 0.23539	0.0085217, 0.57834, 0.30792, 0.00027492, 0.24716, 0.0016704
50	K2	CD11101416	Strains in mid-log raffinose culture before shift	0.142775	1, 0.0067603, 0.37945, 0.00033286, 0.24477, 0.017597	0.136974	0.96548, 0.00031321, 0.36806, 0.24691, 0.26068, 0.41599	0.03452, 0.31304, 0.39926, 0.023073, 0.2239, 0.070265
51	K3	CD11101417	Strains in mid-log raffinose culture before shift	0.137268	1, 0.0067531, 0.4498, 1.7974e-05, 0.25166, 0.00026135	0.137726	0.9875, 0.0041949, 0.46119, 0.11372, 0.25586, 0.18656	0.012502, 0.47723, 0.41927, 0.24282, 0.25926, 0.31178
52	K4	CD11101418	Strains in mid-log raffinose culture before shift	0.127143	1, 0.0060037, 0.0012861, 0.079249, 0.0023449, 0.0017973	0.12458	0.988, 0.0034862, 0.44703, 9.3293e-05, 0.24357, 0.00049377	0.012005, 0.44872, 0.00050767, 0.9994, 0.0034615, 0.00044632
53	K5	CD11101419	Strains in mid-log raffinose culture before shift	0.161086	1, 0.0071604, 0.0013841, 0.34982, 0.49977, 0.000102	0.156995	0.98543, 0.0035548, 0.97625, 0.1964, 0.49765, 0.00014168	0.014572, 0.54299, 0.5782, 0.00031119, 0.29775, 0.00027792
54	K6	CD11101420	Strains in mid-log raffinose culture before shift	0.162257	1, 0.0071854, 0.42876, 0.00016641, 0.25176, 0.00069838	0.159028	0.98736, 0.0043664, 0.44627, 3.7439e-05, 0.24756, 0.00014595	0.012645, 0.54484, 0.39208, 0.00012162, 0.26139, 0.00032761
55	K7	CD11101421	Strains grown to saturation in 0.25% galactose / 0.25% 13C-glucose	1.64059	1, 0.46752, 0.051709, 0.5994, 0.4996, 0.89324	0.696546	0.55638, 0.16665, 0.99702, 0.0067955, 0.49695, 0.97282	0.44362, 0.8991, 0.35124, 0.45799, 0.051387, 0.30231
56	K8	CD11101422	Strains grown to saturation in 0.25% galactose / 0.25% 13C-glucose	1.67123	1, 0.49031, 0.063363, 0.64905, 0.49928, 0.92842	0.672048	0.45363, 0.91447, 0.25051, 0.70038, 0.010229, 0.27271	0.54637, 0.15604, 0.001128, 0.034983, 0.00060584, 0.9998
57	K9	CD11101423	Strains grown to saturation in 0.25% galactose / 0.25% 13C-glucose	1.75477	1, 0.52933, 0.14929, 0.67917, 0.5, 0.92988	0.69093	0.47155, 0.91141, 0.2673, 0.64617, 0.0012566, 0.36293	0.52845, 0.15344, 0.9992, 0.029769, 0.49887, 0.99992
58	K10	CD11101424	Strains grown to saturation in 0.25% galactose / 0.25% 13C-glucose	2.03194	1, 0.41025, 3.901e-06, 0.60295, 0.49999, 0.99993	0.985916	0.59443, 0.14942, 0.46265, 4.7211e-06, 0.25382, 0.99999	0.40557, 0.96139, 0.34706, 0.46929, 0.00014495, 0.21568
59	K11	CD11101425	Strains grown to saturation in 0.25% galactose / 0.25% 13C-glucose	2.04835	1, 0.42239, 0.032591, 0.63932, 0.45811, 0.94025	0.932776	0.58345, 0.14383, 0.47112, 6.0076e-06, 0.24549, 0.99999	0.41655, 0.96081, 0.24105, 0.66248, 6.2443e-05, 0.0028735
60	K12	CD11101426	Strains grown to saturation in 0.25% galactose / 0.25% 13C-glucose	2.03688	1, 0.43593, 1.764e-05, 0.63601, 0.49998, 0.9989	0.937444	0.58248, 0.14887, 0.46573, 0.0029256, 0.24603, 0.99154	0.41752, 0.95984, 0.30285, 0.51137, 0.070061, 0.23135
61	SS1	CD11101427	Strains in mid-log raffinose culture before shift	0.143634	1, 0.0076101, 6.8211e-05, 0.9998, 0.49971, 6.9871e-05	0.143978	0.98441, 0.0037352, 0.4548, 0.31737, 0.27194, 0.18785	0.015588, 0.41915, 0.36765, 0.52863, 0.27081, 0.26476
62	SS2	CD11101428	Strains in mid-log raffinose culture before shift	0.14441	1, 0.005714, 0.0009111, 0.12947, 0.49959, 0.00017382	0.14148	0.96881, 9.6009e-07, 0.46644, 0.48941, 0.27117, 0.33569	0.031195, 0.26749, 0.40873, 0.00012603, 0.28664, 0.00014517
63	SS3	CD11101429	Strains in mid-log raffinose culture before shift	0.154667	1, 0.0071123, 0.00013243, 0.99931, 0.3982, 4.191e-05	0.153093	0.99159, 0.0050033, 0.00033778, 0.99981, 0.41914, 6.346e-05	0.0084139, 0.54539, 0.001458, 0.25922, 0.0072079, 0.0004442
64	SS4	CD11101430	Strains grown for ~1 doubling in 2% gal, 2-5.5% 13C-glu	0.834892	1, 0.31082, 0.35668, 0.7291, 0.26555, 0.73598	0.296812	0.58651, 0.58938, 0.96781, 0.31216, 0.028965, 0.49814	0.41349, 0.060219, 0.024863, 0.97691, 0.018938, 0.87913
65	SS5	CD11101431	Strains grown for ~1 doubling in 2% gal, 2-5.5% 13C-glu	0.70767	1, 0.26415, 0.17305, 0.66307, 0.29502, 0.68955	0.304126	0.56605, 0.52769, 0.62005, 0.57395, 0.055753, 0.52382	0.43395, 0.044613, 0.46735, 1.9771e-05, 0.24554, 0.53375
66	SS6	CD11101432	Strains grown for ~1 doubling in 2% gal, 2-5.5% 13C-glu	0.673647	1, 0.29489, 0.24545, 0.64723, 0.27216, 0.69834	0.312954	0.60935, 0.5232, 0.63995, 0.57484, 0.071128, 0.52587	0.39065, 0.055408, 0.46361, 1.8925e-05, 0.24666, 0.7026
67	SS7	CD11101433	Strains grown for ~2 doublings in 2% gal, 2-5.5% 13C-glu	0.546547	1, 0.40684, 0.54938, 0.74337, 0.21177, 0.65141	0.270367	0.67789, 0.5628, 0.99997, 0.42344, 0.13506, 0.49492	0.32211, 0.13587, 0.096774, 0.99998, 0.00012365, 0.84425
68	SS8	CD11101434	Strains grown for ~2 doublings in 2% gal, 2-5.5% 13C-glu	0.534711	1, 0.32747, 0.34643, 0.65918, 0.18162, 0.67293	0.263354	0.68892, 0.49027, 0.59332, 0.55253, 0.028787, 0.54471	0.31108, 0.065296, 0.43197, 0.00071789, 0.24517, 0.79934
69	SS9	CD11101435	Strains grown for ~2 doublings in 2% gal, 2-5.5% 13C-glu	0.503944	1, 0.32862, 0.4009, 0.63351, 0.18646, 0.66341	0.27317	0.58464, 0.51042, 0.9572, 0.24796, 0.00011082, 0.48553	0.41536, 0.13603, 0.28228, 0.99998, 3.5388e-05, 0.84582
70	SS10	CD11101436	Strains grown for ~3 doublings in 2% gal, 2-5.5% 13C-glu	0.459943	1, 0.36689, 0.53293, 0.75433, 0.15395, 0.6268	0.274337	0.73934, 0.49074, 0.75667, 0.66446, 0.1072, 0.52104	0.26066, 0.092407, 0.55233, 6.3176e-05, 0.26818, 0.77656
71	SS11	CD11101437	Strains grown for ~3 doublings in 2% gal, 2-5.5% 13C-glu	0.401823	1, 0.28509, 0.55607, 0.53815, 0.1659, 0.62111	0.266136	0.58719, 0.44249, 0.72286, 0.61578, 0.11071, 0.54867	0.41281, 0.11798, 0.61549, 0.12781, 0.22078, 0.56803
72	SS12	CD11101438	Strains grown for ~3 doublings in 2% gal, 2-5.5% 13C-glu	0.423584	1, 0.25866, 0.47501, 0.59999, 0.19615, 0.62992	0.284337	0.58047, 0.42773, 0.76413, 0.65517, 0.14425, 0.55666	0.41953, 0.095509, 0.75013, 4.6786e-06, 0.26294, 0.61728
73	SS13	CD11101439	Strains grown for ~4 doublings in 2% gal, 2-5.5% 13C-glu	0.411671	1, 0.31082, 0.60219, 0.60227, 0.13234, 0.60799	0.283064	0.5566, 0.4762, 0.70831, 0.73972, 0.045533, 0.51728	0.4434, 0.1523, 0.99967, 0.19708, 0.39426, 0.58425
74	SS14	CD11101440	Strains grown for ~4 doublings in 2% gal, 2-5.5% 13C-glu	0.411785	1, 0.19211, 0.4462, 0.62041, 0.23417, 0.64202	0.303837	0.69669, 0.1139, 0.99995, 0.24074, 0.49987, 0.70599	0.30331, 0.45805, 0.64833, 0.98717, 0.13262, 0.36982
75	SS15	CD11101441	Strains grown for ~4 doublings in 2% gal, 2-5.5% 13C-glu	0.408376	1, 0.17286, 0.44166, 0.60809, 0.21843, 0.66328	0.281476	0.74693, 0.10455, 0.99996, 0.27729, 0.49976, 0.71328	0.25307, 0.4918, 0.59614, 0.99988, 0.065212, 0.34637
76	B1.2	CD11101442	Strains grown for 0.9 doublings after switch from 12C to 13C glucose	2.24996	1, 0.22246, 2.7995e-06, 0.75624, 0.5, 0.47039	0.622301	0.55277, 0.029979, 9.691e-05, 0.30314, 7.4778e-05, 3.1724e-05	0.44723, 0.96023, 0.99971, 0.16854, 0.49998, 0.61455
77	B2.2	CD11101443	Strains grown for 2.3 doublings after switch from 12C to 13C glucose	1.0536	1, 0.93726, 0.23767, 0.65556, 0.36226, 0.66458	0.241646	0.81763, 0.98932, 0.29306, 0.45409, 0.22601, 0.81226	0.18237, 0.017522, 0.00044046, 0.93778, 0.00017307, 0.011327
78	B3.2	CD11101444	Strains grown for 2.8 doublings after switch from 12C to 13C glucose	0.870722	1, 0.945, 0.30729, 0.61583, 0.29228, 0.59477	0.358131	0.85016, 0.98831, 0.72712, 0.24073, 0.20708, 0.72073	0.14984, 0.029649, 0.081112, 0.94645, 0.061728, 0.20925
79	B4.2	CD11101445	Strains grown for 4.5 doublings after switch from 12C to 13C glucose	0.373246	1, 0.97888, 0.29638, 0.57824, 0.16266, 0.78342	0.156681	0.93956, 0.99485, 0.48488, 0.34199, 0.11373, 0.99969	0.060441, 0.027282, 0.00073344, 0.99927, 0.00036022, 0.02026
80	B5.2	CD11101446	Strains grown for 4.8 doublings after switch from 12C to 13C glucose	0.261997	1, 0.98498, 0.29724, 0.58191, 0.20552, 0.75806	0.164219	0.9614, 0.99509, 0.46402, 0.36559, 0.18228, 0.98811	0.038602, 0.052965, 0.0010939, 0.99941, 0.00027143, 0.0013452
81	B6.2	CD11101447	Strains grown for 5.9 doublings after switch from 12C to 13C glucose	0.209305	1, 0.98799, 0.30964, 0.55921, 0.1978, 0.64037	0.163979	0.97359, 0.99489, 0.49941, 0.34102, 0.18163, 0.62762	0.02641, 0.08874, 0.0017499, 0.8842, 0.00032943, 0.00081662
82	B7.2	CD11101448	Strains grown for 8.1 doublings after switch from 12C to 13C glucose	0.177828	1, 0.99017, 0.21326, 0.78235, 0.28324, 0.73846	0.160177	0.98244, 0.99481, 0.18905, 0.87504, 0.27677, 0.8047	0.017558, 0.1437, 0.0038507, 0.82577, 0.00033601, 0.00057255
83	B8.2	CD11101449	Strains grown for 9.0 doublings after switch from 12C to 13C glucose	0.186822	1, 0.9899, 0.25512, 0.7255, 0.2513, 0.861	0.171496	0.97986, 0.9954, 0.28453, 0.64539, 0.24634, 0.99873	0.020141, 0.23976, 0.073647, 0.91573, 0.000181, 0.0004958
84	B9.2	CD11101450	Strains grown for 9.5 doublings after switch from 12C to 13C glucose	0.249668	1, 0.98773, 0.25065, 0.75466, 0.24228, 0.75068	0.231075	0.98017, 0.99287, 0.21409, 0.87661, 0.23133, 0.8286	0.019832, 0.10473, 0.39174, 0.0020281, 0.21834, 0.00046145
85	B10.2	CD11101451	Strains grown for 9.8 doublings after switch from 12C to 13C glucose	1.10077	1, 0.97416, 0.32778, 0.50439, 0.5, 1	1.07649	0.95406, 0.98634, 0.4376, 0.36926, 0.49874, 0.94963	0.045938, 0.074179, 0.46528, 0.092999, 0.28712, 0.20268
86	1.2	CD11101452	Mix then grow (1:0)	0.122328	1, 0.0068981, 0.38807, 0.00015181, 0.2391, 0.00030333	0.116203	0.98524, 0.0036042, 0.46119, 0.0074379, 0.2433, 0.021877	0.014763, 0.5464, 0.13896, 0.068744, 0.13652, 0.027009
87	2.2	CD11101453	Mix then grow (9:1)	0.158932	1, 0.11825, 0.0073261, 0.99624, 0.11273, 0.46596	0.148876	0.96946, 0.11046, 2.0862e-05, 1, 0.079553, 0.45691	0.030538, 0.58156, 0.97258, 0.59189, 0.49969, 0.13251
88	3.2	CD11101454	Mix then grow (3:1)	0.141404	1, 0.27781, 0.098753, 0.99316, 0.10756, 0.55803	0.131909	0.95567, 0.26689, 0.04729, 0.99402, 0.09886, 0.56856	0.044328, 0.6123, 0.99974, 0.97938, 0.37476, 0.039444
89	4.2	CD11101455	Mix then grow (1:1)	0.154328	1, 0.52936, 0.17905, 0.98545, 0.11478, 0.52557	0.136722	0.91982, 0.55171, 0.17508, 0.98921, 0.071049, 0.53788	0.080179, 0.26484, 0.33999, 0.99991, 0.49959, 0.18386
90	5.2	CD11101456	Mix then grow (1:3)	0.202105	1, 0.7612, 0.21823, 0.97046, 0.14712, 0.57791	0.147187	0.96576, 0.77162, 0.21081, 0.98328, 0.13047, 0.56887	0.034245, 0.07951, 0.44882, 0.36158, 0.2528, 0.44712
91	6.2	CD11101457	Mix then grow (1:9)	0.166602	1, 0.89364, 0.17088, 0.96804, 0.16395, 0.58153	0.138021	0.97992, 0.89891, 0.16374, 0.99237, 0.14885, 0.57747	0.020084, 0.075893, 0.42284, 0.00053889, 0.25551, 0.00048607
92	7.2	CD11101458	Mix then grow (0:1)	0.408598	1, 0.97208, 0.29085, 0.66103, 0.19786, 0.59384	0.194678	0.93753, 0.98848, 0.24255, 0.77577, 0.15704, 0.52576	0.062469, 0.012967, 0.33945, 0.0012307, 0.17636, 0.99855
93	10.3	CD11101459	Grow then mix (1:0)	0.164864	1, 0.0076591, 9.8966e-05, 0.55513, 0.00015239, 0.0020575	0.156036	0.9779, 0.0021342, 0.41605, 0.0089254, 0.21532, 0.0089875	0.022104, 0.53196, 0.0040803, 0.70287, 0.0039018, 0.032458
94	20.3	CD11101460	Grow then mix (9:1)	0.705225	1, 0.040785, 8.9245e-05, 0.44572, 0.49962, 0.52539	0.169251	0.87501, 0.0068795, 0.00025421, 0.19126, 0.00015356, 0.00037124	0.12499, 0.96835, 0.15276, 0.5495, 0.49991, 0.96307
95	30.3	CD11101461	Grow then mix (3:1)	1.57216	1, 0.099142, 6.296e-06, 0.67542, 0.49999, 0.69077	0.176535	0.71102, 0.0055033, 0.27901, 0.00066284, 0.19618, 0.0011967	0.28898, 0.97793, 0.091174, 0.89352, 0.33333, 0.65914
96	40.3	CD11101462	Grow then mix (1:1)	2.59036	1, 0.76379, 0.16857, 0.85921, 0.5, 0.79278	0.160456	0.51874, 0.98616, 0.095697, 0.86258, 0.43663, 0.81119	0.48126, 0.0094665, 0.00021607, 0.90811, 0.00041067, 0.00038997
97	50.3	CD11101463	Grow then mix (1:3)	1.44807	1, 0.90738, 0.15763, 0.72225, 0.49999, 0.70568	0.197452	0.74535, 0.98566, 0.078427, 0.99978, 0.29881, 0.9791	0.25465, 0.0077581, 0.006592, 0.18182, 0.0019345, 0.0027807
98	60.3	CD11101464	Grow then mix (1:9)	0.686187	1, 0.95514, 0.12333, 0.70562, 0.39802, 0.69159	0.199193	0.88381, 0.98721, 0.078488, 0.92012, 0.25865, 0.80698	0.11619, 0.013624, 0.00283, 0.33447, 0.001321, 0.00059635
99	70.3	CD11101465	Grow then mix (0:1)	0.266288	1, 0.98178, 0.1046, 0.73461, 0.49998, 0.57496	0.247094	0.97226, 0.9893, 0.099201, 0.75237, 0.49995, 0.50782	0.027742, 0.247, 0.0011743, 0.51049, 0.061183, 0.00018993
100	1.3	CD11101466	Mix then grow (1:0)	0.169383	1, 0.009593, 0.00028492, 0.23679, 0.4997, 0.00014501	0.154931	0.98031, 0.0046772, 0.43009, 9.646e-05, 0.25785, 9.2958e-05	0.019688, 0.71003, 9.0317e-05, 0.86263, 0.46619, 0.00098015
101	2.3	CD11101467	Mix then grow (9:1)	0.149392	1, 0.1211, 0.0934, 0.95102, 0.12048, 0.49221	0.144955	0.9829, 0.11642, 0.092313, 0.96378, 0.1013, 0.48132	0.017098, 0.65543, 0.99931, 0.5295, 0.45533, 0.47679
102	3.3	CD11101468	Mix then grow (3:1)	0.155912	1, 0.28221, 0.21904, 0.97385, 0.10975, 0.53328	0.143101	0.91676, 0.26415, 0.21403, 0.98802, 0.092148, 0.54256	0.083245, 0.54654, 0.34232, 0.85002, 0.22549, 0.26708
103	4.3	CD11101469	Mix then grow (1:1)	0.139219	1, 0.52421, 0.20022, 0.98194, 0.11977, 0.5383	0.126113	0.70005, 0.47716, 0.1037, 0.98398, 0.054771, 0.54165	0.29995, 0.6331, 0.40507, 0.95977, 0.27057, 0.50757
104	5.3	CD11101470	Mix then grow (1:3)	0.260392	1, 0.75584, 0.21016, 0.9578, 0.14612, 0.53287	0.174643	0.95766, 0.76987, 0.20078, 0.98184, 0.1157, 0.53646	0.042342, 0.033937, 0.40939, 0.0003699, 0.23842, 0.99883
105	6.3	CD11101471	Mix then grow (1:9)	0.204826	1, 0.89408, 0.19889, 0.96693, 0.17471, 0.4964	0.185177	0.98426, 0.89808, 0.19137, 0.99133, 0.16222, 0.49046	0.015739, 0.0065641, 0.428, 0.0056893, 0.22598, 0.014635
106	7.3	CD11101472	Mix then grow (0:1)	0.323944	1, 0.97622, 0.29639, 0.71179, 0.23717, 0.39758	0.260382	0.96339, 0.98574, 0.2784, 0.74634, 0.21854, 0.25537	0.036609, 0.052499, 0.32578, 0.68327, 0.1652, 0.23578
107	B1.3	CD11101473	Strains grown for 0.9 doublings after switch from 12C to 13C glucose	1.25311	1, 0.21631, 2.6771e-07, 0.91109, 0.48511, 0.55468	0.576629	0.55162, 0.02423, 4.9719e-05, 0.99998, 0.0005325, 0.97217	0.44838, 0.68212, 0.015951, 0.87011, 0.075047, 0.29519
108	B2.3	CD11101474	Strains grown for 2.3 doublings after switch from 12C to 13C glucose	1.04358	1, 0.76499, 0.15816, 0.82986, 0.28891, 0.69929	0.476244	0.80927, 0.83847, 0.13155, 0.87493, 0.078135, 0.78557	0.19073, 0.025502, 0.00019173, 0.99993, 0.49294, 0.0011899
109	B3.3	CD11101475	Strains grown for 2.8 doublings after switch from 12C to 13C glucose	0.88371	1, 0.86612, 0.21481, 0.7741, 0.26053, 0.73699	0.498906	0.8649, 0.90466, 0.18562, 0.80064, 0.1459, 0.79406	0.1351, 0.013784, 0.0009902, 0.99976, 0.0015566, 0.00053119
110	B4.3	CD11101476	Strains grown for 4.5 doublings after switch from 12C to 13C glucose	0.483681	1, 0.93334, 0.22585, 0.76949, 0.26677, 0.81653	0.327966	0.9343, 0.95372, 0.22558, 0.7606, 0.21836, 0.84088	0.065698, 0.025379, 0.00055744, 0.99975, 0.00049739, 0.0033738
111	B5.3	CD11101477	Strains grown for 4.8 doublings after switch from 12C to 13C glucose	0.26878	1, 0.9664, 0.2188, 0.76367, 0.19857, 0.94494	0.212756	0.97012, 0.97402, 0.20047, 0.81774, 0.17805, 0.99991	0.029883, 0.033937, 0.0013387, 0.99946, 0.00087268, 0.0026557
112	B6.3	CD11101478	Strains grown for 5.9 doublings after switch from 12C to 13C glucose	0.23889	1, 0.97689, 0.22564, 0.73297, 0.22423, 0.92198	0.191021	0.97285, 0.98392, 0.20777, 0.7851, 0.20696, 0.99982	0.027148, 0.05005, 0.00072195, 0.99936, 0.00038005, 0.00076431
113	B7.3	CD11101479	Strains grown for 8.1 doublings after switch from 12C to 13C glucose	0.26182	1, 0.9828, 0.24203, 0.73236, 0.28224, 0.93979	0.231428	0.97536, 0.98934, 0.34477, 0.57102, 0.42169, 0.99973	0.02464, 0.11195, 0.47011, 0.00056321, 0.26508, 0.00067374
114	B8.3	CD11101480	Strains grown for 9.0 doublings after switch from 12C to 13C glucose	0.234126	1, 0.98644, 0.23635, 0.75111, 0.22881, 0.97472	0.215119	0.97968, 0.99192, 0.22957, 0.76725, 0.2192, 0.97687	0.020318, 0.12485, 0.17158, 0.47135, 0.055308, 0.054393
115	B9.3	CD11101481	Strains grown for 9.5 doublings after switch from 12C to 13C glucose	0.191174	1, 0.98912, 0.29624, 0.59341, 0.19985, 0.92615	0.178524	0.98229, 0.99391, 0.44171, 0.39294, 0.19021, 0.99954	0.017706, 0.20682, 0.00068215, 0.99944, 0.00023145, 0.0006952
116	B10.3	CD11101482	Strains grown for 9.8 doublings after switch from 12C to 13C glucose	0.232598	1, 0.98845, 0.15539, 0.84293, 0.2868, 0.92138	0.21824	0.98179, 0.99341, 0.15454, 0.84193, 0.28558, 0.86294	0.018206, 0.14193, 0.49109, 0.19255, 0.24476, 0.1941
