# Supplementary material for: Identifying Metabolic Subpopulations from Population Level Mass Spectrometry
Source: PLoS One. 2016 Mar 17;11(3):e0151659. doi: 10.1371/journal.pone.0151659 (PMC4795775; doi:10.1371/journal.pone.0151659)
Supplement: S4 Table — Samples were fit using one and two state models, and f-values, population fractions, sugar utilization characteristics and biochemical parameters (see Fig 1 for abbreviations) are reported below. In pooled sample name, MG is a mix then grow sample, and GM is a grow then mix sample. The ratios appended to the MG/GM abbreviation are the 12C:13C ratio of the experimental samples used, and the following ratio describes the computational pooling ratio between the two samples. All three replicates were fit. For information about the experimental samples, see S2 Table. (XLS) [file pone.0151659.s007.xls]

## Sheet: S4 Table
S4 Table. Fitting data from computationally pooled samples. Samples were fit using one and two state models, and f-values, population fractions, sugar utilization characteristics and biochemical parameters (see Figure 1 for abbreviations) are reported below. In pooled sample name, MG is a mix then grow sample, and GM is a grow then mix sample. The ratios appended to the MG/GM abbreviation are the…
Pooled sample name (ratios are 12C:13C)	One state fit f-value	One state fit (P, C13, CO2, AP, REV, PPP)	Two state fit f-value	Two state fit, population A (P, C13, CO2, AP, REV, PPP)	Two state fit, population B (P, C13, CO2, AP, REV, PPP)
GM0:1_GM1:0_0:100_rep1	0.143952	1, 0.0059397, 0.37956, 0.00016736, 0.26151, 0.00016368	0.141186	0.98088, 0.0020688, 0.445, 0.00014625, 0.25063, 0.00024117	0.019118, 0.36797, 0.42722, 0.0001052, 0.25303, 0.00021568
GM0:1_GM1:0_0:100_rep2	0.16401	1, 0.0069033, 0.0015799, 0.098377, 0.49461, 4.3352e-05	0.160043	0.96457, 7.4714e-07, 0.4656, 0.51367, 0.24961, 0.31126	0.035427, 0.30062, 0.42694, 7.1583e-05, 0.24805, 9.028e-05
GM0:1_GM1:0_0:100_rep3	0.164864	1, 0.0076591, 9.8966e-05, 0.55513, 0.00015239, 0.0020575	0.156036	0.9779, 0.0021342, 0.41605, 0.0089254, 0.21532, 0.0089875	0.022104, 0.53196, 0.0040803, 0.70287, 0.0039018, 0.032458
GM0:1_GM1:0_100:0_rep1	0.203491	1, 0.98329, 0.065355, 0.78617, 0.29339, 0.79137	0.187767	0.98055, 0.98838, 0.060029, 0.80822, 0.26219, 0.85557	0.019448, 0.18953, 0.00047851, 0.9974, 0.00061054, 0.00022028
GM0:1_GM1:0_100:0_rep2	0.264706	1, 0.98045, 0.074017, 0.89959, 0.28318, 0.45025	0.243307	0.97468, 0.98712, 0.06265, 0.99974, 0.25052, 0.34929	0.02532, 0.18436, 0.0007154, 0.69404, 0.00034657, 0.00013022
GM0:1_GM1:0_100:0_rep3	0.266288	1, 0.98178, 0.1046, 0.73461, 0.49998, 0.57496	0.247094	0.97226, 0.9893, 0.099201, 0.75237, 0.49995, 0.50782	0.027742, 0.247, 0.0011743, 0.51049, 0.061183, 0.00018993
GM0:1_GM1:0_10:90_rep1	0.587602	1, 0.033193, 3.0463e-06, 0.52168, 0.5, 0.4869	0.130056	0.89579, 0.0046705, 0.43155, 9.0374e-05, 0.2462, 0.00012222	0.10421, 0.96955, 0.14527, 0.46649, 0.49967, 0.99906
GM0:1_GM1:0_10:90_rep2	0.591397	1, 0.033212, 3.8116e-06, 0.51597, 0.49999, 0.24339	0.149783	0.89454, 0.0049159, 0.42989, 0.00063781, 0.23402, 0.00039866	0.10546, 0.9624, 0.077402, 0.80866, 0.2423, 0.71137
GM0:1_GM1:0_10:90_rep3	0.605433	1, 0.035372, 3.2734e-06, 0.57937, 0.49999, 0.37088	0.167982	0.89139, 0.0051511, 0.00011147, 0.99933, 9.6852e-05, 0.00023559	0.10861, 0.95193, 8.2103e-05, 0.43117, 0.00063516, 0.99972
GM0:1_GM1:0_25:75_rep1	1.3857	1, 0.085102, 1.6629e-06, 0.6652, 0.5, 0.56446	0.123042	0.74953, 0.0050501, 0.41206, 0.0001397, 0.23968, 0.00012972	0.25047, 0.98074, 0.086935, 0.64599, 0.42257, 0.99945
GM0:1_GM1:0_25:75_rep2	1.37639	1, 0.085805, 6.8683e-06, 0.71603, 0.49999, 0.53761	0.142054	0.74923, 0.0054365, 0.42692, 0.074966, 0.2375, 0.050477	0.25077, 0.97833, 0.084372, 0.77861, 0.28615, 0.58025
GM0:1_GM1:0_25:75_rep3	1.38745	1, 0.091537, 8.7506e-06, 0.75393, 0.49999, 0.61504	0.16032	0.7465, 0.0072202, 0.00015807, 0.99928, 0.00015015, 7.8054e-05	0.2535, 0.97997, 0.1793, 0.29606, 0.49966, 0.63743
GM0:1_GM1:0_50:50_rep1	2.61542	1, 0.2402, 4.1721e-06, 0.82117, 0.5, 0.74308	0.12799	0.49493, 0.98546, 0.068718, 0.75243, 0.32474, 0.84234	0.50507, 0.007238, 0.00054082, 0.34937, 0.00094933, 8.5461e-05
GM0:1_GM1:0_50:50_rep2	2.58622	1, 0.23942, 3.4477e-06, 0.86252, 0.5, 0.71399	0.155001	0.49333, 0.98353, 0.065273, 0.98039, 0.25296, 0.52049	0.50667, 0.0063773, 0.36214, 0.00042707, 0.19796, 0.00012913
GM0:1_GM1:0_50:50_rep3	2.56636	1, 0.26495, 4.3432e-06, 0.88229, 0.5, 0.78473	0.166761	0.49482, 0.9851, 0.11572, 0.59217, 0.46168, 0.5681	0.50518, 0.0090679, 0.26227, 0.50895, 0.1845, 0.061445
GM0:1_GM1:0_75:25_rep1	1.47174	1, 0.90454, 0.115, 0.71693, 0.48891, 0.69017	0.148532	0.73916, 0.98687, 0.064674, 0.7655, 0.28149, 0.84411	0.26084, 0.010985, 0.00030047, 0.99874, 0.00041462, 0.00016524
GM0:1_GM1:0_75:25_rep2	1.48737	1, 0.90282, 0.14035, 0.71698, 0.5, 0.61579	0.194087	0.7358, 0.98541, 0.063689, 0.9993, 0.24951, 0.46416	0.2642, 0.0098915, 0.0024308, 0.16828, 0.0013455, 0.00023017
GM0:1_GM1:0_75:25_rep3	1.48193	1, 0.90532, 0.1473, 0.71365, 0.49999, 0.63998	0.198811	0.73642, 0.98676, 0.10772, 0.68141, 0.49989, 0.55413	0.26358, 0.014388, 0.0011421, 0.48189, 0.0012413, 0.0002018
GM0:1_GM1:0_90:10_rep1	0.664226	1, 0.95697, 0.097351, 0.676, 0.43354, 0.67705	0.170693	0.88555, 0.98737, 0.060873, 0.80502, 0.26672, 0.84622	0.11445, 0.020466, 0.00051566, 0.9985, 0.000525, 0.00026675
GM0:1_GM1:0_90:10_rep2	0.697691	1, 0.95285, 0.1087, 0.72957, 0.40736, 0.56466	0.223736	0.88111, 0.98581, 0.062947, 0.99958, 0.24974, 0.38799	0.11889, 0.022701, 0.0010348, 0.49459, 0.00049967, 0.00018393
GM0:1_GM1:0_90:10_rep3	0.691391	1, 0.95478, 0.1249, 0.69247, 0.5, 0.61105	0.226751	0.88104, 0.98742, 0.10243, 0.72724, 0.49991, 0.53966	0.11896, 0.029153, 0.0027398, 0.38752, 0.0034076, 0.00029171
MG0:1_MG1:0_0:100_rep1	0.122328	1, 0.0068981, 0.38807, 0.00015181, 0.2391, 0.00030333	0.116203	0.98524, 0.0036042, 0.46119, 0.0074379, 0.2433, 0.021877	0.014763, 0.5464, 0.13896, 0.068744, 0.13652, 0.027009
MG0:1_MG1:0_0:100_rep2	0.169383	1, 0.009593, 0.00028492, 0.23679, 0.4997, 0.00014501	0.154931	0.98031, 0.0046772, 0.43009, 9.646e-05, 0.25785, 9.2958e-05	0.019688, 0.71003, 9.0317e-05, 0.86263, 0.46619, 0.00098015
MG0:1_MG1:0_0:100_rep3	0.130072	1, 0.0068564, 0.00012183, 0.52491, 0.00037635, 8.4748e-05	0.127295	0.98131, 0.0029999, 0.00024637, 0.99974, 0.00030538, 0.00015879	0.018685, 0.33659, 0.40601, 0.00019882, 0.24334, 0.00017002
MG0:1_MG1:0_100:0_rep1	0.408598	1, 0.97208, 0.29085, 0.66103, 0.19786, 0.59384	0.194678	0.93753, 0.98848, 0.24255, 0.77577, 0.15704, 0.52576	0.062469, 0.012967, 0.33945, 0.0012307, 0.17636, 0.99855
MG0:1_MG1:0_100:0_rep2	0.323944	1, 0.97622, 0.29639, 0.71179, 0.23717, 0.39758	0.260382	0.96339, 0.98574, 0.2784, 0.74634, 0.21854, 0.25537	0.036609, 0.052499, 0.32578, 0.68327, 0.1652, 0.23578
MG0:1_MG1:0_100:0_rep3	0.287663	1, 0.98115, 0.28849, 0.72743, 0.20679, 0.7709	0.237559	0.9685, 0.98959, 0.26121, 0.79658, 0.19138, 0.8305	0.031497, 0.063902, 0.00068394, 0.9931, 0.00028679, 0.0028923
MG0:1_MG1:0_10:90_rep1	0.559143	1, 0.032674, 5.5324e-06, 0.45355, 0.49999, 0.48264	0.109578	0.89855, 0.0050656, 0.44834, 5.5708e-05, 0.24046, 0.00019833	0.10145, 0.97075, 0.33902, 0.46561, 0.039964, 0.89239
MG0:1_MG1:0_10:90_rep2	0.605485	1, 0.036916, 2.2957e-06, 0.57862, 0.5, 0.42825	0.147127	0.88938, 0.0056807, 0.36052, 0.00018024, 0.27149, 8.4605e-05	0.11062, 0.96134, 0.97577, 0.12695, 0.0085854, 0.7622
MG0:1_MG1:0_10:90_rep3	0.565758	1, 0.033552, 3.2472e-06, 0.58691, 0.49999, 0.45791	0.120558	0.89791, 0.0055112, 0.035254, 0.35078, 0.034281, 0.01055	0.10209, 0.97365, 0.80062, 0.26335, 0.28454, 0.56973
MG0:1_MG1:0_20:80_rep1	1.05715	1, 0.065559, 2.4134e-06, 0.64341, 0.5, 0.58217	0.108666	0.80617, 0.005218, 0.44152, 6.1847e-05, 0.23709, 0.00032264	0.19383, 0.98045, 0.33238, 0.52489, 0.11407, 0.80841
MG0:1_MG1:0_20:80_rep2	1.10348	1, 0.071368, 9.0234e-06, 0.66544, 0.49999, 0.5203	0.145631	0.79424, 0.0058424, 0.39359, 0.079724, 0.26116, 0.05615	0.20576, 0.973, 0.34556, 0.52042, 0.17192, 0.6173
MG0:1_MG1:0_20:80_rep3	1.08003	1, 0.066922, 2.0322e-06, 0.71455, 0.5, 0.47471	0.118042	0.80153, 0.0059965, 8.1718e-05, 0.99783, 9.455e-05, 0.00010967	0.19847, 0.98286, 0.96583, 0.21099, 0.23898, 0.6492
MG0:1_MG1:0_30:70_rep1	1.54507	1, 0.10135, 2.0274e-06, 0.71752, 0.5, 0.63576	0.114012	0.71349, 0.0054928, 0.43846, 0.041633, 0.23459, 0.18599	0.28651, 0.9838, 0.33284, 0.54092, 0.13889, 0.64311
MG0:1_MG1:0_30:70_rep2	1.59114	1, 0.1112, 0.0025926, 0.70852, 0.49805, 0.60378	0.149996	0.69954, 0.0059556, 0.27887, 0.00045745, 0.25057, 0.00012381	0.30046, 0.97808, 0.24828, 0.78076, 0.18544, 0.57254
MG0:1_MG1:0_30:70_rep3	1.58303	1, 0.10666, 0.016811, 0.75953, 0.48484, 0.56868	0.121249	0.70524, 0.0062816, 9.5036e-05, 0.99879, 9.6316e-05, 0.00013837	0.29476, 0.98568, 0.57559, 0.35881, 0.21947, 0.7026
MG0:1_MG1:0_40:60_rep1	2.01598	1, 0.14779, 1.4832e-06, 0.77002, 0.5, 0.68697	0.121039	0.61898, 0.0056215, 0.4098, 0.0001539, 0.21682, 0.00018185	0.38102, 0.98468, 0.29484, 0.62243, 0.14477, 0.69537
MG0:1_MG1:0_40:60_rep2	2.0619	1, 0.15802, 5.4845e-06, 0.74479, 0.5, 0.64577	0.159982	0.60506, 0.0063431, 0.0064267, 0.035703, 0.018873, 0.00016165	0.39494, 0.9806, 0.2478, 0.80208, 0.19746, 0.5154
MG0:1_MG1:0_40:60_rep3	2.06671	1, 0.15536, 1.2976e-06, 0.79368, 0.5, 0.62395	0.129499	0.60892, 0.0066372, 0.00011668, 0.99888, 0.00010341, 0.0001855	0.39108, 0.98704, 0.43505, 0.47748, 0.20989, 0.73892
MG0:1_MG1:0_50:50_rep1	2.45396	1, 0.21641, 1.1794e-06, 0.82475, 0.5, 0.75264	0.125738	0.47389, 0.98587, 0.27995, 0.66141, 0.14935, 0.65324	0.52611, 0.0056608, 0.40522, 0.00017303, 0.21363, 0.00033925
MG0:1_MG1:0_50:50_rep2	2.49401	1, 0.23678, 8.0126e-06, 0.80335, 0.5, 0.72984	0.174594	0.4903, 0.98162, 0.25487, 0.79143, 0.20663, 0.47793	0.5097, 0.0065231, 0.0018567, 0.12901, 0.0027151, 0.00022614
MG0:1_MG1:0_50:50_rep3	2.5115	1, 0.23344, 2.0378e-06, 0.84353, 0.5, 0.70471	0.141909	0.48741, 0.98784, 0.3667, 0.56778, 0.204, 0.76513	0.51259, 0.0071213, 0.00014892, 0.99876, 0.00011573, 0.00026252
MG0:1_MG1:0_60:40_rep1	2.37384	1, 0.80694, 0.31714, 0.7511, 0.48642, 0.74918	0.134388	0.56677, 0.98666, 0.26867, 0.69315, 0.15225, 0.62041	0.43323, 0.0057167, 0.40142, 0.00020747, 0.21081, 0.00094006
MG0:1_MG1:0_60:40_rep2	2.2658	1, 0.81585, 0.33019, 0.75169, 0.48204, 0.71736	0.186866	0.58401, 0.98391, 0.31311, 0.64725, 0.21346, 0.35674	0.41599, 0.009533, 0.022292, 0.95717, 0.034895, 0.013881
MG0:1_MG1:0_60:40_rep3	2.27747	1, 0.82156, 0.33989, 0.74403, 0.46828, 0.71165	0.157496	0.58374, 0.98837, 0.32691, 0.63737, 0.19994, 0.78489	0.41626, 0.0078299, 0.00019532, 0.99849, 0.00013351, 0.00039071
MG0:1_MG1:0_70:30_rep1	1.9051	1, 0.86752, 0.31218, 0.71121, 0.40178, 0.69937	0.146288	0.65962, 0.98724, 0.26003, 0.71901, 0.15421, 0.59158	0.34038, 0.0058545, 0.39662, 0.00027005, 0.20751, 0.070049
MG0:1_MG1:0_70:30_rep2	1.78493	1, 0.87329, 0.32735, 0.7149, 0.40601, 0.66356	0.201752	0.67925, 0.9844, 0.31421, 0.65165, 0.21666, 0.33449	0.32075, 0.010333, 0.1423, 0.81923, 0.1222, 0.086818
MG0:1_MG1:0_70:30_rep3	1.78575	1, 0.87655, 0.33684, 0.71198, 0.43737, 0.68018	0.175414	0.68006, 0.98875, 0.30114, 0.69192, 0.19695, 0.80029	0.31994, 0.0089719, 0.00026161, 0.99805, 0.00015768, 0.00061428
MG0:1_MG1:0_80:20_rep1	1.41187	1, 0.90963, 0.30609, 0.68263, 0.33005, 0.67025	0.160658	0.75234, 0.98775, 0.25363, 0.73929, 0.1555, 0.55472	0.24766, 0.0064845, 0.3783, 0.00041668, 0.19724, 0.64237
MG0:1_MG1:0_80:20_rep2	1.28335	1, 0.91427, 0.32289, 0.69052, 0.34348, 0.62166	0.21874	0.77362, 0.98511, 0.28865, 0.71426, 0.21711, 0.28262	0.22638, 0.012911, 0.036151, 0.95773, 0.028861, 0.028886
MG0:1_MG1:0_80:20_rep3	1.27217	1, 0.91869, 0.33327, 0.68076, 0.35257, 0.64795	0.19502	0.77637, 0.98904, 0.28323, 0.73543, 0.19464, 0.81259	0.22363, 0.011123, 0.00035735, 0.99736, 0.00019028, 0.0010366
MG0:1_MG1:0_90:10_rep1	0.905997	1, 0.94505, 0.30744, 0.65309, 0.25984, 0.61649	0.176897	0.84497, 0.98816, 0.24782, 0.75817, 0.1564, 0.53471	0.15503, 0.0078101, 0.359, 0.00067978, 0.18563, 0.99761
MG0:1_MG1:0_90:10_rep2	0.774386	1, 0.94938, 0.32523, 0.66789, 0.28525, 0.52852	0.23838	0.86822, 0.98558, 0.27817, 0.74363, 0.21702, 0.24875	0.13178, 0.018855, 0.00048295, 0.9995, 0.00031052, 0.00048211
MG0:1_MG1:0_90:10_rep3	0.747286	1, 0.95387, 0.33781, 0.65377, 0.28974, 0.58333	0.215853	0.87265, 0.98927, 0.27018, 0.77059, 0.19281, 0.82258	0.12735, 0.016674, 0.0004986, 0.99622, 0.00023486, 0.0019231
MG0:1_MG1:1_0:100_rep1	0.154328	1, 0.52936, 0.17905, 0.98545, 0.11478, 0.52557	0.136722	0.91982, 0.55171, 0.17508, 0.98921, 0.071049, 0.53788	0.080179, 0.26484, 0.33999, 0.99991, 0.49959, 0.18386
MG0:1_MG1:1_0:100_rep2	0.139219	1, 0.52421, 0.20022, 0.98194, 0.11977, 0.5383	0.126113	0.70005, 0.47716, 0.1037, 0.98398, 0.054771, 0.54165	0.29995, 0.6331, 0.40507, 0.95977, 0.27057, 0.50757
MG0:1_MG1:1_0:100_rep3	0.178776	1, 0.52107, 0.20305, 0.98417, 0.1153, 0.51881	0.159327	0.94782, 0.53961, 0.20122, 0.99309, 0.10106, 0.51208	0.05218, 0.16465, 0.25156, 0.77028, 0.11842, 0.19334
MG0:1_MG1:1_100:0_rep1	0.408598	1, 0.97208, 0.29085, 0.66103, 0.19786, 0.59384	0.194678	0.93753, 0.98848, 0.24255, 0.77577, 0.15704, 0.52576	0.062469, 0.012967, 0.33945, 0.0012307, 0.17636, 0.99855
MG0:1_MG1:1_100:0_rep2	0.323944	1, 0.97622, 0.29639, 0.71179, 0.23717, 0.39758	0.260382	0.96339, 0.98574, 0.2784, 0.74634, 0.21854, 0.25537	0.036609, 0.052499, 0.32578, 0.68327, 0.1652, 0.23578
MG0:1_MG1:1_100:0_rep3	0.287663	1, 0.98115, 0.28849, 0.72743, 0.20679, 0.7709	0.237559	0.9685, 0.98959, 0.26121, 0.79658, 0.19138, 0.8305	0.031497, 0.063902, 0.00068394, 0.9931, 0.00028679, 0.0028923
MG0:1_MG1:1_10:90_rep1	0.327375	1, 0.57734, 0.19813, 0.96729, 0.16412, 0.57415	0.134054	0.69274, 0.46081, 0.15157, 0.98877, 0.10463, 0.51784	0.30726, 0.81238, 0.23358, 0.94234, 0.12132, 0.51218
MG0:1_MG1:1_10:90_rep2	0.309024	1, 0.57291, 0.21755, 0.96627, 0.16893, 0.57985	0.122102	0.71758, 0.46654, 0.15429, 0.98427, 0.037696, 0.48769	0.28242, 0.8179, 0.28944, 0.96616, 0.34956, 0.66013
MG0:1_MG1:1_10:90_rep3	0.347173	1, 0.5713, 0.21687, 0.96739, 0.16757, 0.58049	0.155191	0.67483, 0.45084, 0.19109, 0.98337, 0.038183, 0.43079	0.32517, 0.79801, 0.21344, 0.99968, 0.2433, 0.72478
MG0:1_MG1:1_20:80_rep1	0.502539	1, 0.63362, 0.21648, 0.95167, 0.209, 0.61943	0.13265	0.63355, 0.45302, 0.156, 0.97455, 0.10387, 0.51118	0.36645, 0.87866, 0.24226, 0.89315, 0.1623, 0.53616
MG0:1_MG1:1_20:80_rep2	0.485867	1, 0.63165, 0.23371, 0.95218, 0.21801, 0.62359	0.126586	0.65716, 0.46335, 0.16165, 0.98605, 0.035827, 0.48049	0.34284, 0.88682, 0.26276, 0.95248, 0.33777, 0.67135
MG0:1_MG1:1_20:80_rep3	0.524385	1, 0.63166, 0.23533, 0.95324, 0.21542, 0.64382	0.15473	0.63872, 0.45366, 0.19089, 0.98277, 0.037837, 0.43501	0.36128, 0.88022, 0.21404, 0.99874, 0.25398, 0.76966
MG0:1_MG1:1_30:70_rep1	0.626888	1, 0.69374, 0.23145, 0.93742, 0.24148, 0.65887	0.128855	0.45985, 0.90328, 0.2152, 0.9341, 0.15017, 0.57116	0.54015, 0.4316, 0.14779, 0.99997, 0.084846, 0.49977
MG0:1_MG1:1_30:70_rep2	0.605363	1, 0.69404, 0.25088, 0.93973, 0.25648, 0.66095	0.135275	0.57185, 0.45373, 0.16141, 0.98917, 0.025792, 0.46736	0.42815, 0.91519, 0.25144, 0.93788, 0.3171, 0.66656
MG0:1_MG1:1_30:70_rep3	0.642229	1, 0.69634, 0.24916, 0.94073, 0.24755, 0.69594	0.157801	0.56908, 0.45092, 0.19131, 0.98036, 0.051924, 0.44094	0.43092, 0.91794, 0.22913, 0.93618, 0.23566, 0.74788
MG0:1_MG1:1_40:60_rep1	0.693884	1, 0.75061, 0.24022, 0.92367, 0.26004, 0.68697	0.131492	0.54773, 0.91993, 0.21287, 0.93553, 0.16744, 0.58608	0.45227, 0.40741, 0.13967, 0.99996, 0.067648, 0.49282
MG0:1_MG1:1_40:60_rep2	0.663366	1, 0.75221, 0.25818, 0.92809, 0.27611, 0.68594	0.147949	0.51045, 0.93414, 0.24889, 0.91742, 0.27874, 0.63698	0.48955, 0.44439, 0.16367, 0.9786, 0.045337, 0.45776
MG0:1_MG1:1_40:60_rep3	0.694191	1, 0.75638, 0.25633, 0.92913, 0.26422, 0.73037	0.16256	0.5202, 0.93401, 0.21561, 0.98889, 0.24478, 0.78684	0.4798, 0.43771, 0.18508, 0.97985, 0.013981, 0.41892
MG0:1_MG1:1_50:50_rep1	0.711507	1, 0.80076, 0.24358, 0.90969, 0.26706, 0.70377	0.137178	0.63028, 0.93285, 0.20956, 0.94283, 0.17428, 0.59431	0.36972, 0.37804, 0.12935, 0.98958, 0.05092, 0.48908
MG0:1_MG1:1_50:50_rep2	0.669678	1, 0.80311, 0.26, 0.91681, 0.28409, 0.6982	0.163095	0.59849, 0.94493, 0.24401, 0.91515, 0.26186, 0.62121	0.40151, 0.42765, 0.16044, 0.97529, 0.043329, 0.43643
MG0:1_MG1:1_50:50_rep3	0.690836	1, 0.80844, 0.25827, 0.91788, 0.26891, 0.75006	0.17048	0.60407, 0.94697, 0.21775, 0.97558, 0.23535, 0.78782	0.39593, 0.4239, 0.17899, 0.98346, 0.00013043, 0.40482
MG0:1_MG1:1_60:40_rep1	0.690927	1, 0.84414, 0.24371, 0.89439, 0.2653, 0.71159	0.145231	0.70868, 0.94339, 0.20757, 0.93644, 0.17667, 0.60171	0.29132, 0.33955, 0.11631, 0.99993, 0.0017464, 0.48859
MG0:1_MG1:1_60:40_rep2	0.636674	1, 0.84699, 0.25876, 0.90506, 0.28369, 0.69953	0.1793	0.68806, 0.95191, 0.23746, 0.9253, 0.25957, 0.618	0.31194, 0.40018, 0.1409, 0.99823, 0.00076439, 0.39515
MG0:1_MG1:1_60:40_rep3	0.645389	1, 0.85294, 0.25722, 0.90627, 0.26509, 0.76045	0.180717	0.68563, 0.95712, 0.21855, 0.96833, 0.21955, 0.78707	0.31437, 0.40601, 0.1692, 0.98144, 3.8599e-05, 0.38743
MG0:1_MG1:1_70:30_rep1	0.64216	1, 0.8819, 0.24268, 0.87567, 0.25651, 0.7118	0.15548	0.77748, 0.9543, 0.20707, 0.9312, 0.16822, 0.60011	0.22252, 0.29368, 0.084108, 0.99989, 4.0388e-05, 0.50547
MG0:1_MG1:1_70:30_rep2	0.575542	1, 0.88506, 0.25639, 0.89138, 0.27715, 0.69029	0.197944	0.76856, 0.95968, 0.23495, 0.91921, 0.24195, 0.5907	0.23144, 0.36699, 0.11689, 1, 1.3902e-06, 0.34662
MG0:1_MG1:1_70:30_rep3	0.569418	1, 0.89128, 0.25499, 0.89295, 0.25508, 0.76549	0.192903	0.76555, 0.96525, 0.22001, 0.95877, 0.20723, 0.78575	0.23445, 0.3792, 0.15069, 0.9784, 1.5198e-06, 0.36158
MG0:1_MG1:1_80:20_rep1	0.572017	1, 0.91716, 0.24676, 0.84429, 0.23976, 0.68427	0.167176	0.83934, 0.96499, 0.20837, 0.91921, 0.16248, 0.59564	0.16066, 0.23147, 0.0061046, 0.99982, 3.2164e-05, 0.55258
MG0:1_MG1:1_80:20_rep2	0.491148	1, 0.92086, 0.2595, 0.86702, 0.2643, 0.6421	0.217708	0.84348, 0.96715, 0.23421, 0.9095, 0.2288, 0.54999	0.15652, 0.31562, 0.060195, 0.99992, 3.2663e-05, 0.26341
MG0:1_MG1:1_80:20_rep3	0.473494	1, 0.9248, 0.25338, 0.87481, 0.24059, 0.76761	0.20666	0.84193, 0.9725, 0.22278, 0.94399, 0.1982, 0.78558	0.15807, 0.33556, 0.10899, 0.97342, 3.3445e-05, 0.32027
MG0:1_MG1:1_90:10_rep1	0.487867	1, 0.94611, 0.25239, 0.79509, 0.22061, 0.65984	0.180033	0.89295, 0.9762, 0.21313, 0.88924, 0.15808, 0.57948	0.10705, 0.14738, 8.3879e-05, 0.99981, 3.8578e-05, 0.70323
MG0:1_MG1:1_90:10_rep2	0.398675	1, 0.94997, 0.26244, 0.83054, 0.25089, 0.5823	0.238288	0.90967, 0.97539, 0.23829, 0.88107, 0.22014, 0.4761	0.090328, 0.23002, 0.0001735, 0.9999, 5.0268e-05, 0.084247
MG0:1_MG1:1_90:10_rep3	0.370911	1, 0.9545, 0.25613, 0.84186, 0.22352, 0.76844	0.221594	0.91161, 0.97999, 0.22948, 0.91254, 0.19255, 0.793	0.08839, 0.25443, 0.00060829, 0.96731, 5.1473e-05, 0.24149
MG0:1_MG1:3_0:100_rep1	0.202105	1, 0.7612, 0.21823, 0.97046, 0.14712, 0.57791	0.147187	0.96576, 0.77162, 0.21081, 0.98328, 0.13047, 0.56887	0.034245, 0.07951, 0.44882, 0.36158, 0.2528, 0.44712
MG0:1_MG1:3_0:100_rep2	0.260392	1, 0.75584, 0.21016, 0.9578, 0.14612, 0.53287	0.174643	0.95766, 0.76987, 0.20078, 0.98184, 0.1157, 0.53646	0.042342, 0.033937, 0.40939, 0.0003699, 0.23842, 0.99883
MG0:1_MG1:3_0:100_rep3	0.181327	1, 0.7593, 0.12688, 0.98226, 0.099033, 0.56624	0.168373	0.9857, 0.76353, 0.12371, 0.99083, 0.086949, 0.56116	0.014297, 0.024436, 0.41454, 0.0023676, 0.20208, 0.99245
MG0:1_MG1:3_100:0_rep1	0.408598	1, 0.97208, 0.29085, 0.66103, 0.19786, 0.59384	0.194678	0.93753, 0.98848, 0.24255, 0.77577, 0.15704, 0.52576	0.062469, 0.012967, 0.33945, 0.0012307, 0.17636, 0.99855
MG0:1_MG1:3_100:0_rep2	0.323944	1, 0.97622, 0.29639, 0.71179, 0.23717, 0.39758	0.260382	0.96339, 0.98574, 0.2784, 0.74634, 0.21854, 0.25537	0.036609, 0.052499, 0.32578, 0.68327, 0.1652, 0.23578
MG0:1_MG1:3_100:0_rep3	0.287663	1, 0.98115, 0.28849, 0.72743, 0.20679, 0.7709	0.237559	0.9685, 0.98959, 0.26121, 0.79658, 0.19138, 0.8305	0.031497, 0.063902, 0.00068394, 0.9931, 0.00028679, 0.0028923
MG0:1_MG1:3_10:90_rep1	0.242202	1, 0.78616, 0.22176, 0.9608, 0.16923, 0.59687	0.141369	0.93305, 0.80657, 0.21035, 0.98352, 0.14012, 0.58167	0.066946, 0.19862, 5.0181e-05, 0.99663, 7.6252e-05, 0.32532
MG0:1_MG1:3_10:90_rep2	0.290162	1, 0.78394, 0.21889, 0.95017, 0.16492, 0.56493	0.175619	0.93236, 0.80444, 0.20465, 0.97795, 0.12644, 0.54012	0.067639, 0.1517, 0.22633, 0.65023, 0.1805, 0.58227
MG0:1_MG1:3_10:90_rep3	0.204698	1, 0.78611, 0.1432, 0.97562, 0.11665, 0.5915	0.167818	0.93794, 0.80347, 0.13694, 0.98891, 0.093549, 0.57606	0.062057, 0.32263, 0.00014214, 0.99965, 0.00010217, 0.42288
MG0:1_MG1:3_20:80_rep1	0.284641	1, 0.81097, 0.22568, 0.95062, 0.18451, 0.61189	0.138603	0.90813, 0.83836, 0.21104, 0.97987, 0.1499, 0.58989	0.091875, 0.24301, 3.9495e-05, 0.99625, 4.408e-05, 0.38882
MG0:1_MG1:3_20:80_rep2	0.316446	1, 0.81019, 0.22495, 0.94278, 0.18101, 0.57626	0.175685	0.90796, 0.83789, 0.20948, 0.97232, 0.14247, 0.54037	0.092044, 0.22512, 4.4666e-05, 0.99984, 5.3968e-05, 0.51876
MG0:1_MG1:3_20:80_rep3	0.235037	1, 0.81165, 0.15734, 0.96895, 0.13271, 0.61614	0.169091	0.89501, 0.84064, 0.15122, 0.9864, 0.10529, 0.59818	0.10499, 0.39957, 7.775e-05, 0.99962, 9.183e-05, 0.36705
MG0:1_MG1:3_30:70_rep1	0.32166	1, 0.83485, 0.22841, 0.93993, 0.19652, 0.6242	0.138648	0.89591, 0.8656, 0.21038, 0.97634, 0.15677, 0.59618	0.10409, 0.25003, 4.172e-05, 0.99488, 3.4602e-05, 0.4255
MG0:1_MG1:3_30:70_rep2	0.336848	1, 0.83524, 0.22973, 0.93507, 0.19441, 0.58466	0.179597	0.89658, 0.8658, 0.21264, 0.96843, 0.15545, 0.54586	0.10342, 0.25406, 2.2041e-06, 0.99999, 2.2219e-06, 0.43674
MG0:1_MG1:3_30:70_rep3	0.262303	1, 0.83685, 0.17097, 0.96153, 0.14653, 0.63577	0.172363	0.87707, 0.87092, 0.16343, 0.98345, 0.11648, 0.61673	0.12293, 0.41674, 5.5288e-05, 0.99951, 8.6155e-05, 0.35301
MG0:1_MG1:3_40:60_rep1	0.351241	1, 0.85766, 0.23025, 0.92822, 0.20541, 0.6338	0.141265	0.89282, 0.88906, 0.20898, 0.97235, 0.16098, 0.60065	0.10718, 0.2395, 4.7325e-05, 0.99528, 3.124e-05, 0.46296
MG0:1_MG1:3_40:60_rep2	0.349852	1, 0.85897, 0.23349, 0.92672, 0.20537, 0.58982	0.185785	0.8943, 0.88979, 0.21493, 0.96431, 0.16669, 0.54884	0.1057, 0.26406, 0.0058707, 0.98768, 0.0050835, 0.38322
MG0:1_MG1:3_40:60_rep3	0.282226	1, 0.86091, 0.18324, 0.95333, 0.15861, 0.65296	0.177579	0.8777, 0.89528, 0.17351, 0.98001, 0.12637, 0.63166	0.1223, 0.40938, 4.5592e-05, 0.99942, 7.6336e-05, 0.34056
MG0:1_MG1:3_50:50_rep1	0.373337	1, 0.87935, 0.23159, 0.91468, 0.21134, 0.64067	0.146115	0.89548, 0.90964, 0.20744, 0.96736, 0.16322, 0.60355	0.10452, 0.21863, 5.3463e-05, 0.99746, 3.0756e-05, 0.50986
MG0:1_MG1:3_50:50_rep2	0.355575	1, 0.88139, 0.23659, 0.91718, 0.21419, 0.59127	0.193907	0.89915, 0.91046, 0.21691, 0.95897, 0.17713, 0.54858	0.10085, 0.25948, 5.6135e-05, 0.99989, 4.1849e-05, 0.33121
MG0:1_MG1:3_50:50_rep3	0.29445	1, 0.88376, 0.19437, 0.94387, 0.16913, 0.66822	0.184552	0.88876, 0.9154, 0.18228, 0.97571, 0.13571, 0.64451	0.11124, 0.387, 4.3327e-05, 0.99939, 6.8178e-05, 0.32585
MG0:1_MG1:3_60:40_rep1	0.388708	1, 0.89993, 0.23296, 0.89799, 0.21443, 0.64462	0.152863	0.90157, 0.92804, 0.20614, 0.96093, 0.16404, 0.60488	0.098425, 0.1904, 5.9985e-05, 0.99906, 3.2604e-05, 0.57338
MG0:1_MG1:3_60:40_rep2	0.354954	1, 0.90254, 0.23947, 0.90552, 0.22118, 0.58805	0.204156	0.90861, 0.92858, 0.21872, 0.95252, 0.18598, 0.54236	0.091391, 0.24611, 0.0074009, 0.98815, 0.0056608, 0.28335
MG0:1_MG1:3_60:40_rep3	0.299792	1, 0.90541, 0.20475, 0.93229, 0.17831, 0.68214	0.193037	0.90477, 0.93266, 0.19051, 0.96992, 0.14527, 0.65704	0.095234, 0.35213, 4.7624e-05, 0.99936, 6.4653e-05, 0.30896
MG0:1_MG1:3_70:30_rep1	0.398494	1, 0.91943, 0.23517, 0.87572, 0.21475, 0.6451	0.161223	0.90962, 0.94479, 0.20549, 0.95169, 0.16382, 0.60385	0.090377, 0.15609, 6.937e-05, 0.99947, 3.7507e-05, 0.66435
MG0:1_MG1:3_70:30_rep2	0.349419	1, 0.9225, 0.24281, 0.88996, 0.22664, 0.57822	0.216371	0.92079, 0.94473, 0.22172, 0.94145, 0.19437, 0.52656	0.07921, 0.22142, 0.04473, 0.95069, 0.031168, 0.25139
MG0:1_MG1:3_70:30_rep3	0.29968	1, 0.9259, 0.21503, 0.91682, 0.18641, 0.69558	0.202793	0.92266, 0.94806, 0.19915, 0.96074, 0.15576, 0.67048	0.077338, 0.30529, 6.2607e-05, 0.99934, 6.7212e-05, 0.29113
MG0:1_MG1:3_80:20_rep1	0.404049	1, 0.93791, 0.23987, 0.84277, 0.21229, 0.64068	0.170994	0.91866, 0.96027, 0.20637, 0.93589, 0.16274, 0.59779	0.081339, 0.11606, 8.7784e-05, 0.99956, 4.8416e-05, 0.80781
MG0:1_MG1:3_80:20_rep2	0.340803	1, 0.94135, 0.24799, 0.86648, 0.2309, 0.55733	0.229272	0.93484, 0.95927, 0.22491, 0.92763, 0.20289, 0.50364	0.065156, 0.17983, 0.00011414, 0.99986, 6.8879e-05, 0.066577
MG0:1_MG1:3_80:20_rep3	0.295993	1, 0.94532, 0.22655, 0.89339, 0.1937, 0.71003	0.213553	0.93964, 0.96238, 0.20839, 0.94683, 0.16685, 0.69165	0.060363, 0.24322, 9.4809e-05, 0.99897, 7.7963e-05, 0.26279
MG0:1_MG1:3_90:10_rep1	0.406877	1, 0.95544, 0.25155, 0.78619, 0.20691, 0.62763	0.182078	0.928, 0.97481, 0.21161, 0.90135, 0.16074, 0.58073	0.072, 0.070085, 0.00013639, 0.99949, 7.7991e-05, 0.99882
MG0:1_MG1:3_90:10_rep2	0.331343	1, 0.95919, 0.25881, 0.82387, 0.23433, 0.51357	0.24392	0.9488, 0.97299, 0.23329, 0.89472, 0.21119, 0.43432	0.051201, 0.12936, 0.00018771, 0.99981, 0.00010677, 0.00061009
MG0:1_MG1:3_90:10_rep3	0.291122	1, 0.96369, 0.24319, 0.84993, 0.2005, 0.72987	0.225125	0.95514, 0.97609, 0.22132, 0.91717, 0.17886, 0.72942	0.04486, 0.16392, 0.00018592, 0.99787, 0.00011059, 0.18093
MG0:1_MG1:9_0:100_rep1	0.166602	1, 0.89364, 0.17088, 0.96804, 0.16395, 0.58153	0.138021	0.97992, 0.89891, 0.16374, 0.99237, 0.14885, 0.57747	0.020084, 0.075893, 0.42284, 0.00053889, 0.25551, 0.00048607
MG0:1_MG1:9_0:100_rep2	0.204826	1, 0.89408, 0.19889, 0.96693, 0.17471, 0.4964	0.185177	0.98426, 0.89808, 0.19137, 0.99133, 0.16222, 0.49046	0.015739, 0.0065641, 0.428, 0.0056893, 0.22598, 0.014635
MG0:1_MG1:9_0:100_rep3	0.255775	1, 0.89583, 0.20384, 0.95189, 0.17471, 0.55139	0.219522	0.97346, 0.90272, 0.194, 0.97994, 0.15584, 0.54519	0.026544, 0.052558, 0.0020622, 0.99852, 0.00062635, 0.00036928
MG0:1_MG1:9_100:0_rep1	0.408598	1, 0.97208, 0.29085, 0.66103, 0.19786, 0.59384	0.194678	0.93753, 0.98848, 0.24255, 0.77577, 0.15704, 0.52576	0.062469, 0.012967, 0.33945, 0.0012307, 0.17636, 0.99855
MG0:1_MG1:9_100:0_rep2	0.323944	1, 0.97622, 0.29639, 0.71179, 0.23717, 0.39758	0.260382	0.96339, 0.98574, 0.2784, 0.74634, 0.21854, 0.25537	0.036609, 0.052499, 0.32578, 0.68327, 0.1652, 0.23578
MG0:1_MG1:9_100:0_rep3	0.287663	1, 0.98115, 0.28849, 0.72743, 0.20679, 0.7709	0.237559	0.9685, 0.98959, 0.26121, 0.79658, 0.19138, 0.8305	0.031497, 0.063902, 0.00068394, 0.9931, 0.00028679, 0.0028923
MG0:1_MG1:9_10:90_rep1	0.185711	1, 0.90201, 0.17691, 0.95734, 0.17104, 0.58715	0.13883	0.97357, 0.90894, 0.16734, 0.99142, 0.15041, 0.58201	0.026433, 0.075688, 0.36746, 0.00070158, 0.24028, 0.00050322
MG0:1_MG1:9_10:90_rep2	0.207646	1, 0.90297, 0.20342, 0.95966, 0.18243, 0.49872	0.180839	0.98027, 0.90803, 0.19405, 0.99046, 0.16742, 0.49024	0.01973, 0.035996, 0.38385, 0.0014907, 0.20451, 0.0022293
MG0:1_MG1:9_10:90_rep3	0.258861	1, 0.90516, 0.2078, 0.94595, 0.17949, 0.55559	0.218618	0.96992, 0.91302, 0.19668, 0.97752, 0.15924, 0.54784	0.030082, 0.084258, 0.001035, 0.99898, 0.00036443, 0.00022716
MG0:1_MG1:9_20:80_rep1	0.207943	1, 0.91013, 0.18361, 0.94563, 0.17854, 0.59365	0.141095	0.96768, 0.91874, 0.17082, 0.98989, 0.15199, 0.58604	0.032318, 0.07407, 0.0039603, 0.086422, 0.0047987, 0.00067609
MG0:1_MG1:9_20:80_rep2	0.213766	1, 0.91175, 0.20806, 0.95137, 0.18982, 0.49965	0.210178	0.9022, 0.93342, 0.23832, 0.82504, 0.21216, 0.46343	0.097803, 0.62013, 0.48142, 0.65743, 0.24708, 0.49348
MG0:1_MG1:9_20:80_rep3	0.262383	1, 0.91431, 0.21174, 0.93925, 0.18391, 0.55909	0.218561	0.96702, 0.92296, 0.19943, 0.97453, 0.16283, 0.54978	0.032984, 0.10685, 0.0007008, 0.99908, 0.00027066, 0.0001769
MG0:1_MG1:9_30:70_rep1	0.232126	1, 0.91832, 0.19027, 0.93193, 0.18387, 0.59776	0.14463	0.96222, 0.92832, 0.1743, 0.98714, 0.15369, 0.58941	0.037777, 0.072093, 0.00096546, 0.26611, 0.001061, 0.0016035
MG0:1_MG1:9_30:70_rep2	0.222488	1, 0.92037, 0.21283, 0.94179, 0.19688, 0.49933	0.209304	0.9238, 0.93957, 0.24401, 0.81347, 0.21532, 0.45606	0.076204, 0.52846, 0.51158, 0.59763, 0.24109, 0.50712
MG0:1_MG1:9_30:70_rep3	0.266151	1, 0.92328, 0.21575, 0.93149, 0.18797, 0.5618	0.21935	0.96483, 0.93252, 0.20226, 0.97082, 0.16653, 0.55081	0.035174, 0.12195, 0.00055146, 0.99906, 0.00022467, 0.00015365
MG0:1_MG1:9_40:60_rep1	0.257122	1, 0.92638, 0.19723, 0.91599, 0.1885, 0.60117	0.149269	0.95717, 0.93776, 0.17969, 0.97286, 0.15617, 0.58942	0.042832, 0.072456, 0.00018799, 0.99607, 0.00021294, 0.18038
MG0:1_MG1:9_40:60_rep2	0.233297	1, 0.92876, 0.21776, 0.9306, 0.20366, 0.49843	0.185654	0.96922, 0.93684, 0.20407, 0.97338, 0.18476, 0.47742	0.030775, 0.097133, 0.00028874, 0.99965, 0.00019619, 0.0007633
MG0:1_MG1:9_40:60_rep3	0.270032	1, 0.93207, 0.21996, 0.92229, 0.1917, 0.56355	0.220816	0.96539, 0.94098, 0.20483, 0.96815, 0.17038, 0.62053	0.034609, 0.099529, 0.012011, 0.974, 0.0054527, 0.041098
MG0:1_MG1:9_50:50_rep1	0.28249	1, 0.93432, 0.20476, 0.89697, 0.19238, 0.60377	0.154854	0.95278, 0.94684, 0.18379, 0.96598, 0.15734, 0.58814	0.047224, 0.065802, 0.00018701, 0.99813, 0.00018279, 0.42946
MG0:1_MG1:9_50:50_rep2	0.245877	1, 0.93705, 0.22324, 0.91688, 0.21009, 0.49508	0.192997	0.96697, 0.94573, 0.20788, 0.9653, 0.19073, 0.46832	0.033032, 0.098163, 0.00027596, 0.99969, 0.00018157, 0.00065919
MG0:1_MG1:9_50:50_rep3	0.273945	1, 0.94068, 0.22454, 0.91103, 0.19508, 0.56409	0.221915	0.96464, 0.94986, 0.20804, 0.9624, 0.17402, 0.63192	0.035361, 0.10339, 0.011005, 0.97175, 0.005045, 0.046336
MG0:1_MG1:9_60:40_rep1	0.307966	1, 0.94213, 0.21325, 0.87361, 0.19546, 0.60542	0.161329	0.9489, 0.95565, 0.18824, 0.95668, 0.15825, 0.58521	0.051103, 0.057642, 0.00019719, 0.99868, 0.00016924, 0.67006
MG0:1_MG1:9_60:40_rep2	0.259782	1, 0.94518, 0.22957, 0.89958, 0.2162, 0.48915	0.202851	0.96522, 0.95446, 0.21303, 0.95184, 0.19696, 0.45165	0.03478, 0.10054, 0.00028495, 0.99969, 0.00017695, 0.00064671
MG0:1_MG1:9_60:40_rep3	0.276992	1, 0.94882, 0.22912, 0.89776, 0.19827, 0.65791	0.223683	0.96443, 0.9584, 0.21167, 0.9544, 0.17764, 0.64654	0.03557, 0.10244, 0.0004219, 0.99828, 0.00019188, 0.0027825
MG0:1_MG1:9_70:30_rep1	0.333389	1, 0.94982, 0.22346, 0.84384, 0.1977, 0.60586	0.168601	0.94547, 0.96422, 0.19346, 0.94312, 0.15882, 0.57958	0.054528, 0.04847, 0.00021978, 0.99888, 0.00016824, 0.93252
MG0:1_MG1:9_70:30_rep2	0.27473	1, 0.95316, 0.23737, 0.87679, 0.22199, 0.47955	0.214881	0.96387, 0.96274, 0.21793, 0.93819, 0.20271, 0.43154	0.036128, 0.093968, 0.00030482, 0.99968, 0.00018234, 0.0005841
MG0:1_MG1:9_70:30_rep3	0.279703	1, 0.95715, 0.23574, 0.87856, 0.20097, 0.67354	0.226182	0.96482, 0.96661, 0.21611, 0.94278, 0.18124, 0.66464	0.035181, 0.09796, 0.00043473, 0.99776, 0.00019503, 0.0030239
MG0:1_MG1:9_80:20_rep1	0.358666	1, 0.95737, 0.23679, 0.8041, 0.19899, 0.60467	0.17661	0.94236, 0.97256, 0.20032, 0.92152, 0.15894, 0.57247	0.057638, 0.038551, 0.00025909, 0.99891, 0.00018043, 0.99821
MG0:1_MG1:9_80:20_rep2	0.290506	1, 0.96099, 0.24793, 0.84488, 0.22745, 0.46435	0.228574	0.96298, 0.97076, 0.22479, 0.91652, 0.20845, 0.39918	0.037023, 0.084802, 0.00034239, 0.99967, 0.00019666, 0.00055208
MG0:1_MG1:9_80:20_rep3	0.282354	1, 0.96531, 0.24479, 0.85104, 0.20333, 0.69368	0.229355	0.96568, 0.97453, 0.22223, 0.92414, 0.18477, 0.69048	0.034315, 0.089872, 0.00047398, 0.99687, 0.00020814, 0.0030444
MG0:1_MG1:9_90:10_rep1	0.383746	1, 0.96479, 0.25639, 0.74776, 0.19917, 0.60112	0.185448	0.94012, 0.9805, 0.20845, 0.89544, 0.15796, 0.56995	0.059885, 0.022239, 0.076916, 0.11843, 0.046407, 0.9677
MG0:1_MG1:9_90:10_rep2	0.306953	1, 0.96868, 0.26436, 0.79626, 0.23255, 0.4398	0.243653	0.96247, 0.97852, 0.23676, 0.87618, 0.21418, 0.34193	0.037533, 0.073649, 0.00040328, 0.99963, 0.00022212, 0.00054857
MG0:1_MG1:9_90:10_rep3	0.284988	1, 0.97332, 0.25916, 0.80755, 0.20532, 0.72248	0.233157	0.96694, 0.98218, 0.23266, 0.88908, 0.18817, 0.7338	0.033063, 0.078444, 0.00054856, 0.99531, 0.00023516, 0.0029354
MG0:1_MG3:1_0:100_rep1	0.141404	1, 0.27781, 0.098753, 0.99316, 0.10756, 0.55803	0.131909	0.95567, 0.26689, 0.04729, 0.99402, 0.09886, 0.56856	0.044328, 0.6123, 0.99974, 0.97938, 0.37476, 0.039444
MG0:1_MG3:1_0:100_rep2	0.155912	1, 0.28221, 0.21904, 0.97385, 0.10975, 0.53328	0.143101	0.91676, 0.26415, 0.21403, 0.98802, 0.092148, 0.54256	0.083245, 0.54654, 0.34232, 0.85002, 0.22549, 0.26708
MG0:1_MG3:1_0:100_rep3	0.161226	1, 0.2775, 0.10296, 0.98889, 0.12143, 0.49209	0.152743	0.8863, 0.25688, 2.5476e-05, 0.99999, 0.14601, 0.41151	0.1137, 0.4668, 0.69459, 0.88678, 8.7866e-05, 0.99606
MG0:1_MG3:1_100:0_rep1	0.408598	1, 0.97208, 0.29085, 0.66103, 0.19786, 0.59384	0.194678	0.93753, 0.98848, 0.24255, 0.77577, 0.15704, 0.52576	0.062469, 0.012967, 0.33945, 0.0012307, 0.17636, 0.99855
MG0:1_MG3:1_100:0_rep2	0.323944	1, 0.97622, 0.29639, 0.71179, 0.23717, 0.39758	0.260382	0.96339, 0.98574, 0.2784, 0.74634, 0.21854, 0.25537	0.036609, 0.052499, 0.32578, 0.68327, 0.1652, 0.23578
MG0:1_MG3:1_100:0_rep3	0.287663	1, 0.98115, 0.28849, 0.72743, 0.20679, 0.7709	0.237559	0.9685, 0.98959, 0.26121, 0.79658, 0.19138, 0.8305	0.031497, 0.063902, 0.00068394, 0.9931, 0.00028679, 0.0028923
MG0:1_MG3:1_10:90_rep1	0.472234	1, 0.31204, 0.098968, 0.95527, 0.18926, 0.5938	0.126742	0.88265, 0.26787, 0.089007, 0.99755, 0.084804, 0.5578	0.11735, 0.95024, 0.3892, 0.74425, 0.37433, 0.095017
MG0:1_MG3:1_10:90_rep2	0.486342	1, 0.31646, 0.17457, 0.94059, 0.19783, 0.54726	0.14023	0.87527, 0.27085, 0.22134, 0.9802, 0.094129, 0.51772	0.12473, 0.93554, 0.34165, 0.63955, 0.23212, 0.44537
MG0:1_MG3:1_10:90_rep3	0.476678	1, 0.31339, 0.098908, 0.96993, 0.19758, 0.49516	0.144997	0.87529, 0.26616, 0.092124, 0.99098, 0.10112, 0.46369	0.12471, 0.92557, 0.26543, 0.96416, 0.26641, 0.99972
MG0:1_MG3:1_20:80_rep1	0.857455	1, 0.35732, 0.12166, 0.93044, 0.2603, 0.63869	0.121611	0.78812, 0.26353, 0.088612, 0.99295, 0.078282, 0.55608	0.21188, 0.96544, 0.30548, 0.77565, 0.29908, 0.31772
MG0:1_MG3:1_20:80_rep2	0.870587	1, 0.36775, 0.18376, 0.93288, 0.27116, 0.61197	0.14214	0.78187, 0.26897, 0.21888, 0.98497, 0.087613, 0.51149	0.21813, 0.96033, 0.301, 0.70871, 0.21767, 0.43381
MG0:1_MG3:1_20:80_rep3	0.867848	1, 0.36336, 0.11384, 0.94766, 0.2784, 0.5524	0.140292	0.78212, 0.26507, 0.090301, 0.99136, 0.096138, 0.462	0.21788, 0.95944, 0.24746, 0.93821, 0.24361, 0.96623
MG0:1_MG3:1_30:70_rep1	1.20504	1, 0.43591, 0.16645, 0.91426, 0.34597, 0.70889	0.120377	0.69379, 0.25836, 0.086461, 0.98633, 0.071899, 0.55564	0.30621, 0.97138, 0.2896, 0.74896, 0.2515, 0.42175
MG0:1_MG3:1_30:70_rep2	1.20497	1, 0.45432, 0.21751, 0.92525, 0.38086, 0.68545	0.146069	0.6848, 0.26528, 0.19493, 0.97874, 0.089738, 0.50103	0.3152, 0.96708, 0.29233, 0.71452, 0.26429, 0.46985
MG0:1_MG3:1_30:70_rep3	1.21266	1, 0.45222, 0.17242, 0.93567, 0.36451, 0.64296	0.140117	0.68697, 0.26286, 0.088462, 0.99044, 0.088094, 0.45687	0.31303, 0.97025, 0.23956, 0.93104, 0.2339, 0.95944
MG0:1_MG3:1_40:60_rep1	1.42302	1, 0.59699, 0.25208, 0.90083, 0.42481, 0.79888	0.122286	0.59965, 0.25123, 0.078534, 0.99148, 0.056637, 0.55582	0.40035, 0.97466, 0.25337, 0.8219, 0.2363, 0.45715
MG0:1_MG3:1_40:60_rep2	1.38929	1, 0.61835, 0.27568, 0.91658, 0.42456, 0.77262	0.152746	0.58949, 0.26108, 0.18866, 0.98996, 0.070165, 0.48898	0.41051, 0.97171, 0.2759, 0.75867, 0.26364, 0.46157
MG0:1_MG3:1_40:60_rep3	1.40175	1, 0.6212, 0.25757, 0.92438, 0.41018, 0.75665	0.145305	0.59267, 0.26089, 0.091683, 0.97914, 0.085576, 0.45831	0.40733, 0.97684, 0.27774, 0.78993, 0.23031, 0.7622
MG0:1_MG3:1_50:50_rep1	1.41774	1, 0.73296, 0.28099, 0.87575, 0.40641, 0.80956	0.127982	0.49433, 0.97669, 0.24523, 0.82427, 0.22309, 0.50398	0.50567, 0.24197, 0.069774, 0.99885, 0.039351, 0.55579
MG0:1_MG3:1_50:50_rep2	1.35823	1, 0.7424, 0.28648, 0.9004, 0.40257, 0.78131	0.163857	0.50535, 0.97477, 0.27521, 0.7621, 0.25953, 0.46119	0.49465, 0.25579, 0.18284, 0.99158, 0.052667, 0.47288
MG0:1_MG3:1_50:50_rep3	1.36262	1, 0.74883, 0.2921, 0.87496, 0.3943, 0.7786	0.153145	0.50356, 0.97934, 0.24647, 0.87714, 0.22606, 0.87645	0.49644, 0.25606, 0.082587, 0.9848, 0.065168, 0.44359
MG0:1_MG3:1_60:40_rep1	1.29125	1, 0.81024, 0.27991, 0.85246, 0.37485, 0.79106	0.137568	0.58615, 0.97903, 0.25332, 0.78858, 0.21286, 0.52078	0.41385, 0.2312, 0.069169, 0.97419, 0.049506, 0.56038
MG0:1_MG3:1_60:40_rep2	1.21394	1, 0.81711, 0.29362, 0.85211, 0.37916, 0.75956	0.178382	0.59999, 0.97694, 0.27399, 0.76581, 0.25507, 0.45744	0.40001, 0.24831, 0.17381, 0.99268, 0.029007, 0.44929
MG0:1_MG3:1_60:40_rep3	1.21117	1, 0.82234, 0.29066, 0.85512, 0.36216, 0.76845	0.165117	0.59926, 0.98133, 0.23703, 0.90169, 0.22324, 0.94868	0.40074, 0.24969, 0.075965, 0.98858, 0.037987, 0.42493
MG0:1_MG3:1_70:30_rep1	1.10571	1, 0.86442, 0.27351, 0.82968, 0.33862, 0.76763	0.148169	0.67924, 0.98021, 0.23388, 0.8323, 0.19492, 0.55931	0.32076, 0.21177, 0.028345, 0.99938, 5.09e-05, 0.56232
MG0:1_MG3:1_70:30_rep2	1.01441	1, 0.8697, 0.28663, 0.83371, 0.34619, 0.73128	0.195752	0.6931, 0.97909, 0.26579, 0.79153, 0.24419, 0.44356	0.3069, 0.23806, 0.15452, 0.98482, 0.024573, 0.41472
MG0:1_MG3:1_70:30_rep3	1.00449	1, 0.87496, 0.28443, 0.83727, 0.32673, 0.74986	0.180015	0.69435, 0.98309, 0.23976, 0.88622, 0.2212, 0.92587	0.30565, 0.24041, 0.065476, 0.98805, 0.001126, 0.40295
MG0:1_MG3:1_80:20_rep1	0.886481	1, 0.90667, 0.26717, 0.80334, 0.29711, 0.74005	0.161953	0.76899, 0.9823, 0.23103, 0.83314, 0.18001, 0.56214	0.23101, 0.18532, 7.9112e-05, 0.99986, 2.5932e-05, 0.58355
MG0:1_MG3:1_80:20_rep2	0.78494	1, 0.9111, 0.27998, 0.81449, 0.31073, 0.69286	0.215316	0.7858, 0.9809, 0.26493, 0.79143, 0.2335, 0.42018	0.2142, 0.22052, 0.11894, 0.97915, 0.020754, 0.3526
MG0:1_MG3:1_80:20_rep3	0.764614	1, 0.91755, 0.28013, 0.81616, 0.28689, 0.80258	0.197285	0.78771, 0.9851, 0.2421, 0.87153, 0.20866, 0.90149	0.21229, 0.22626, 0.027775, 0.98528, 5.0343e-05, 0.36977
MG0:1_MG3:1_90:10_rep1	0.645988	1, 0.94339, 0.27067, 0.75613, 0.2477, 0.67413	0.17769	0.85631, 0.98473, 0.23259, 0.81643, 0.16651, 0.55	0.14369, 0.13744, 5.5376e-05, 0.99986, 3.0379e-05, 0.66586
MG0:1_MG3:1_90:10_rep2	0.536861	1, 0.9476, 0.2829, 0.77924, 0.27163, 0.59182	0.236746	0.87693, 0.9828, 0.26603, 0.78367, 0.2236, 0.37733	0.12307, 0.18458, 0.076617, 0.96387, 0.026922, 0.22114
MG0:1_MG3:1_90:10_rep3	0.506706	1, 0.9518, 0.27632, 0.79089, 0.2462, 0.78626	0.216587	0.8801, 0.98694, 0.2477, 0.84516, 0.19842, 0.87479	0.1199, 0.19614, 0.0001634, 0.98635, 4.788e-05, 0.29617
MG0:1_MG9:1_0:100_rep1	0.158932	1, 0.11825, 0.0073261, 0.99624, 0.11273, 0.46596	0.148876	0.96946, 0.11046, 2.0862e-05, 1, 0.079553, 0.45691	0.030538, 0.58156, 0.97258, 0.59189, 0.49969, 0.13251
MG0:1_MG9:1_0:100_rep2	0.149392	1, 0.1211, 0.0934, 0.95102, 0.12048, 0.49221	0.144955	0.9829, 0.11642, 0.092313, 0.96378, 0.1013, 0.48132	0.017098, 0.65543, 0.99931, 0.5295, 0.45533, 0.47679
MG0:1_MG9:1_0:100_rep3	0.173533	1, 0.1141, 0.092059, 0.98068, 0.14476, 0.55584	0.166946	0.97345, 0.10742, 0.13707, 0.99999, 0.10903, 0.55011	0.026547, 0.54836, 0.52591, 0.00020083, 0.25747, 0.21339
MG0:1_MG9:1_100:0_rep1	0.408598	1, 0.97208, 0.29085, 0.66103, 0.19786, 0.59384	0.194678	0.93753, 0.98848, 0.24255, 0.77577, 0.15704, 0.52576	0.062469, 0.012967, 0.33945, 0.0012307, 0.17636, 0.99855
MG0:1_MG9:1_100:0_rep2	0.323944	1, 0.97622, 0.29639, 0.71179, 0.23717, 0.39758	0.260382	0.96339, 0.98574, 0.2784, 0.74634, 0.21854, 0.25537	0.036609, 0.052499, 0.32578, 0.68327, 0.1652, 0.23578
MG0:1_MG9:1_100:0_rep3	0.287663	1, 0.98115, 0.28849, 0.72743, 0.20679, 0.7709	0.237559	0.9685, 0.98959, 0.26121, 0.79658, 0.19138, 0.8305	0.031497, 0.063902, 0.00068394, 0.9931, 0.00028679, 0.0028923
MG0:1_MG9:1_10:90_rep1	0.539564	1, 0.14599, 1.1776e-05, 0.92319, 0.21913, 0.52287	0.140112	0.88953, 0.11195, 0.017159, 0.99576, 0.063665, 0.4469	0.11047, 0.95058, 0.3844, 0.59466, 0.38183, 0.70734
MG0:1_MG9:1_10:90_rep2	0.537685	1, 0.14762, 0.00016814, 0.88933, 0.24769, 0.5177	0.136978	0.89314, 0.11746, 0.10153, 0.96438, 0.084224, 0.47994	0.10686, 0.96682, 0.99896, 0.23258, 0.39028, 0.4528
MG0:1_MG9:1_10:90_rep3	0.552208	1, 0.14182, 2.7705e-06, 0.90021, 0.27299, 0.59352	0.155188	0.88933, 0.1094, 0.10854, 0.99359, 0.098855, 0.54094	0.11067, 0.95866, 0.45817, 0.53224, 0.35721, 0.39168
MG0:1_MG9:1_20:80_rep1	0.993443	1, 0.17906, 4.4136e-06, 0.87239, 0.2942, 0.57333	0.135379	0.79751, 0.11062, 0.00023343, 0.99999, 0.050105, 0.44548	0.20249, 0.96955, 0.32488, 0.64055, 0.31468, 0.78229
MG0:1_MG9:1_20:80_rep2	1.00121	1, 0.18128, 7.9996e-06, 0.85298, 0.34983, 0.58429	0.136099	0.79802, 0.1173, 0.11026, 0.95597, 0.084804, 0.47664	0.20198, 0.97629, 0.54831, 0.40864, 0.30701, 0.48008
MG0:1_MG9:1_20:80_rep3	1.02255	1, 0.17684, 8.3331e-06, 0.86266, 0.34268, 0.53553	0.146915	0.79401, 0.10903, 0.10648, 0.99308, 0.08805, 0.53605	0.20599, 0.97489, 0.37314, 0.60722, 0.28889, 0.51824
MG0:1_MG9:1_30:70_rep1	1.44029	1, 0.21942, 1.6003e-06, 0.87928, 0.37303, 0.62073	0.129262	0.70413, 0.10922, 0.001428, 0.99877, 0.0019893, 0.45194	0.29587, 0.97631, 0.32326, 0.61743, 0.23862, 0.70075
MG0:1_MG9:1_30:70_rep2	1.45348	1, 0.22625, 0.00096755, 0.83742, 0.42835, 0.63117	0.139838	0.70188, 0.1151, 0.089073, 0.97026, 0.05467, 0.48081	0.29812, 0.97957, 0.6302, 0.34926, 0.30649, 0.54473
MG0:1_MG9:1_30:70_rep3	1.48111	1, 0.22205, 0.00017045, 0.84103, 0.42411, 0.58734	0.143439	0.69856, 0.10856, 0.10324, 0.98374, 0.077031, 0.53048	0.30144, 0.9806, 0.34015, 0.64815, 0.26003, 0.58003
MG0:1_MG9:1_40:60_rep1	1.85986	1, 0.28333, 8.5305e-06, 0.87674, 0.46055, 0.69463	0.128011	0.61223, 0.10752, 6.0071e-07, 1, 6.6191e-07, 0.45719	0.38777, 0.98041, 0.30196, 0.64978, 0.2158, 0.66901
MG0:1_MG9:1_40:60_rep2	1.87246	1, 0.29974, 0.060232, 0.84494, 0.5, 0.70723	0.14687	0.60644, 0.1144, 0.096278, 0.95704, 0.061938, 0.46937	0.39356, 0.98139, 0.45744, 0.47076, 0.27128, 0.49227
MG0:1_MG9:1_40:60_rep3	1.90766	1, 0.29557, 0.046355, 0.84433, 0.49985, 0.66719	0.145018	0.60253, 0.10755, 0.093045, 0.99267, 0.046222, 0.52065	0.39747, 0.98317, 0.31589, 0.68784, 0.24533, 0.67448
MG0:1_MG9:1_50:50_rep1	2.10202	1, 0.68579, 0.29155, 0.85022, 0.49996, 0.85102	0.131039	0.47956, 0.98291, 0.2923, 0.66782, 0.20982, 0.6364	0.52044, 0.10536, 6.4546e-07, 1, 6.4672e-07, 0.46544
MG0:1_MG9:1_50:50_rep2	2.03958	1, 0.70403, 0.31744, 0.84538, 0.5, 0.83494	0.157864	0.48946, 0.9824, 0.44835, 0.47271, 0.26792, 0.4409	0.51054, 0.11239, 0.069903, 0.99345, 0.008658, 0.44557
MG0:1_MG9:1_50:50_rep3	2.06337	1, 0.71534, 0.31916, 0.84085, 0.49999, 0.81261	0.151668	0.49308, 0.985, 0.29776, 0.72239, 0.23369, 0.71162	0.50692, 0.10659, 0.08888, 0.98762, 0.026611, 0.51031
MG0:1_MG9:1_60:40_rep1	1.84599	1, 0.8039, 0.30277, 0.80029, 0.43951, 0.78513	0.137956	0.57135, 0.9846, 0.28468, 0.68318, 0.20549, 0.6077	0.42865, 0.10229, 7.5232e-07, 1, 7.0375e-07, 0.47782
MG0:1_MG9:1_60:40_rep2	1.76148	1, 0.81079, 0.32217, 0.79933, 0.44677, 0.76655	0.173253	0.58453, 0.98333, 0.38093, 0.55499, 0.25437, 0.4031	0.41547, 0.11052, 0.04637, 0.99979, 7.3544e-05, 0.41685
MG0:1_MG9:1_60:40_rep3	1.7708	1, 0.81777, 0.32169, 0.79692, 0.43348, 0.75595	0.162914	0.58896, 0.98616, 0.28903, 0.73725, 0.22714, 0.75634	0.41104, 0.1051, 0.087547, 0.99434, 0.00025191, 0.49462
MG0:1_MG9:1_70:30_rep1	1.51837	1, 0.86406, 0.29595, 0.76922, 0.37838, 0.74475	0.150176	0.66289, 0.98598, 0.29537, 0.65217, 0.19126, 0.54778	0.33711, 0.098515, 0.046971, 0.95176, 0.038609, 0.50676
MG0:1_MG9:1_70:30_rep2	1.41815	1, 0.86915, 0.31432, 0.77125, 0.38954, 0.71786	0.191732	0.67937, 0.98409, 0.33391, 0.63162, 0.2426, 0.3697	0.32063, 0.1078, 0.0023967, 0.99991, 4.5063e-05, 0.37132
MG0:1_MG9:1_70:30_rep3	1.41563	1, 0.87479, 0.31565, 0.76854, 0.38348, 0.71763	0.177807	0.68387, 0.98734, 0.2792, 0.75748, 0.21485, 0.78635	0.31613, 0.10346, 0.050702, 0.99224, 6.1606e-05, 0.47184
MG0:1_MG9:1_80:20_rep1	1.15949	1, 0.90743, 0.28837, 0.74169, 0.31996, 0.71233	0.161648	0.75481, 0.98687, 0.25885, 0.73253, 0.16986, 0.55138	0.24519, 0.08986, 1.4591e-06, 1, 9.9563e-07, 0.54241
MG0:1_MG9:1_80:20_rep2	1.04685	1, 0.91176, 0.30607, 0.74883, 0.33693, 0.67095	0.212607	0.77418, 0.98468, 0.30172, 0.69624, 0.23324, 0.33842	0.22582, 0.10386, 0.00011736, 0.99993, 4.0347e-05, 0.2944
MG0:1_MG9:1_80:20_rep3	1.03357	1, 0.91681, 0.31045, 0.7477, 0.34299, 0.6916	0.195553	0.77879, 0.98822, 0.27134, 0.77464, 0.20531, 0.81177	0.22121, 0.10067, 0.00050009, 0.99002, 5.0907e-05, 0.43108
MG0:1_MG9:1_90:10_rep1	0.782352	1, 0.94409, 0.28988, 0.7029, 0.25731, 0.64786	0.17739	0.84654, 0.98768, 0.25342, 0.74467, 0.16291, 0.52339	0.15346, 0.073358, 5.635e-05, 0.99987, 3.5631e-05, 0.66759
MG0:1_MG9:1_90:10_rep2	0.662131	1, 0.94831, 0.30676, 0.71904, 0.28357, 0.56638	0.235441	0.86889, 0.98518, 0.28252, 0.73974, 0.22513, 0.30815	0.13111, 0.095169, 0.014555, 0.98802, 0.0070659, 0.12474
MG0:1_MG9:1_90:10_rep3	0.635394	1, 0.95265, 0.30166, 0.72451, 0.25868, 0.7504	0.215625	0.87382, 0.98891, 0.26549, 0.7872, 0.19755, 0.82891	0.12618, 0.09517, 0.00095475, 0.98862, 0.00031651, 0.34217
MG1:0_MG1:1_0:100_rep1	0.154328	1, 0.52936, 0.17905, 0.98545, 0.11478, 0.52557	0.136722	0.91982, 0.55171, 0.17508, 0.98921, 0.071049, 0.53788	0.080179, 0.26484, 0.33999, 0.99991, 0.49959, 0.18386
MG1:0_MG1:1_0:100_rep2	0.139219	1, 0.52421, 0.20022, 0.98194, 0.11977, 0.5383	0.126113	0.70005, 0.47716, 0.1037, 0.98398, 0.054771, 0.54165	0.29995, 0.6331, 0.40507, 0.95977, 0.27057, 0.50757
MG1:0_MG1:1_0:100_rep3	0.178776	1, 0.52107, 0.20305, 0.98417, 0.1153, 0.51881	0.159327	0.94782, 0.53961, 0.20122, 0.99309, 0.10106, 0.51208	0.05218, 0.16465, 0.25156, 0.77028, 0.11842, 0.19334
MG1:0_MG1:1_100:0_rep1	0.122328	1, 0.0068981, 0.38807, 0.00015181, 0.2391, 0.00030333	0.116203	0.98524, 0.0036042, 0.46119, 0.0074379, 0.2433, 0.021877	0.014763, 0.5464, 0.13896, 0.068744, 0.13652, 0.027009
MG1:0_MG1:1_100:0_rep2	0.169383	1, 0.009593, 0.00028492, 0.23679, 0.4997, 0.00014501	0.154931	0.98031, 0.0046772, 0.43009, 9.646e-05, 0.25785, 9.2958e-05	0.019688, 0.71003, 9.0317e-05, 0.86263, 0.46619, 0.00098015
MG1:0_MG1:1_100:0_rep3	0.130072	1, 0.0068564, 0.00012183, 0.52491, 0.00037635, 8.4748e-05	0.127295	0.98131, 0.0029999, 0.00024637, 0.99974, 0.00030538, 0.00015879	0.018685, 0.33659, 0.40601, 0.00019882, 0.24334, 0.00017002
MG1:0_MG1:1_10:90_rep1	0.400615	1, 0.47413, 0.17486, 0.96414, 0.18551, 0.55997	0.125839	0.86773, 0.54446, 0.17343, 0.98865, 0.086226, 0.52055	0.13227, 0.035115, 0.73794, 0.99982, 0.49947, 0.020512
MG1:0_MG1:1_10:90_rep2	0.370006	1, 0.46891, 0.19601, 0.95805, 0.18732, 0.58079	0.115356	0.87133, 0.53767, 0.19701, 0.99112, 0.1078, 0.53259	0.12867, 0.033216, 0.21392, 0.50983, 0.18535, 0.16311
MG1:0_MG1:1_10:90_rep3	0.407954	1, 0.46515, 0.20064, 0.96438, 0.1812, 0.57827	0.146634	0.8638, 0.53769, 0.20087, 0.99206, 0.10285, 0.50706	0.1362, 0.032134, 0.0005158, 0.84335, 0.00029381, 0.00075155
MG1:0_MG1:1_20:80_rep1	0.622169	1, 0.40021, 0.14577, 0.9586, 0.24955, 0.63341	0.116436	0.76624, 0.54805, 0.17371, 0.98643, 0.079097, 0.50189	0.23376, 0.02521, 0.32444, 0.99983, 0.49901, 0.6778
MG1:0_MG1:1_20:80_rep2	0.590085	1, 0.39789, 0.16522, 0.94785, 0.25399, 0.62859	0.108322	0.77299, 0.53963, 0.19321, 0.99142, 0.10939, 0.52937	0.22701, 0.022574, 0.030426, 0.64596, 0.054114, 0.029665
MG1:0_MG1:1_20:80_rep3	0.623355	1, 0.3943, 0.17936, 0.95017, 0.24646, 0.64279	0.13533	0.76869, 0.53774, 0.1983, 0.99068, 0.0974, 0.5018	0.23131, 0.018683, 0.00045238, 0.87335, 0.00026059, 0.0005513
MG1:0_MG1:1_30:70_rep1	0.753206	1, 0.32037, 0.09076, 0.94975, 0.30554, 0.67934	0.107845	0.67467, 0.54715, 0.17093, 0.98367, 0.076118, 0.49971	0.32533, 0.015205, 0.18656, 0.99975, 0.48867, 0.45493
MG1:0_MG1:1_30:70_rep2	0.724043	1, 0.32044, 0.1073, 0.93481, 0.31201, 0.66694	0.10588	0.67576, 0.54154, 0.18875, 0.99157, 0.10973, 0.52248	0.32424, 0.017866, 0.027107, 0.65566, 0.070755, 0.018172
MG1:0_MG1:1_30:70_rep3	0.747238	1, 0.31414, 0.12049, 0.93784, 0.29842, 0.60136	0.125463	0.67302, 0.53799, 0.19507, 0.98885, 0.090412, 0.4954	0.32698, 0.013595, 0.00039909, 0.90747, 0.00022904, 0.00041427
MG1:0_MG1:1_40:60_rep1	0.792802	1, 0.24925, 0.021039, 0.94011, 0.34417, 0.70503	0.0996256	0.57606, 0.54859, 0.16558, 0.98026, 0.070558, 0.48923	0.42394, 0.01334, 0.0017856, 0.99965, 0.36427, 0.68892
MG1:0_MG1:1_40:60_rep2	0.770363	1, 0.25185, 0.039069, 0.91494, 0.36016, 0.6878	0.105148	0.58314, 0.54128, 0.18356, 0.99651, 0.11197, 0.5133	0.41686, 0.012775, 0.0015761, 0.52089, 0.010901, 0.0010495
MG1:0_MG1:1_40:60_rep3	0.782176	1, 0.24459, 0.050593, 0.92564, 0.33544, 0.62504	0.117871	0.57859, 0.53742, 0.19075, 0.98792, 0.085921, 0.48383	0.42141, 0.010512, 0.17317, 0.76272, 0.11882, 0.12722
MG1:0_MG1:1_50:50_rep1	0.765795	1, 0.19321, 0.11502, 0.88944, 0.35113, 0.70046	0.0929971	0.48413, 0.54747, 0.156, 0.97872, 0.066311, 0.4835	0.51587, 0.0093296, 0.057345, 0.91157, 0.24921, 0.52921
MG1:0_MG1:1_50:50_rep2	0.748343	1, 0.19405, 2.457e-06, 0.89941, 0.39369, 0.69001	0.106465	0.48931, 0.54208, 0.17806, 0.99158, 0.11256, 0.50089	0.51069, 0.010098, 0.20035, 0.37133, 0.2278, 0.082744
MG1:0_MG1:1_50:50_rep3	0.7495	1, 0.18759, 1.4643e-05, 0.9145, 0.35938, 0.631	0.111971	0.48241, 0.53828, 0.18857, 0.98148, 0.088552, 0.47563	0.51759, 0.0090383, 0.00020272, 0.99274, 0.0002143, 0.00026931
MG1:0_MG1:1_60:40_rep1	0.683089	1, 0.14444, 9.4162e-07, 0.91253, 0.38754, 0.71521	0.0901707	0.60823, 0.0068441, 0.42967, 0.50154, 0.24826, 0.4546	0.39177, 0.54609, 0.14853, 0.97212, 0.064301, 0.47036
MG1:0_MG1:1_60:40_rep2	0.676788	1, 0.14659, 0.010135, 0.88693, 0.41451, 0.67858	0.110767	0.60647, 0.0090015, 0.17733, 0.41678, 0.22818, 0.078366	0.39353, 0.5447, 0.16511, 0.99014, 0.11119, 0.48766
MG1:0_MG1:1_60:40_rep3	0.668911	1, 0.14083, 1.1363e-06, 0.90464, 0.37265, 0.62325	0.109132	0.61289, 0.0078239, 0.00017612, 0.999, 0.00022131, 0.00022698	0.38711, 0.53857, 0.18202, 0.97652, 0.082502, 0.45844
MG1:0_MG1:1_70:30_rep1	0.566596	1, 0.10345, 1.1175e-06, 0.88954, 0.39765, 0.69739	0.0902942	0.69987, 0.0043341, 0.010323, 0.088675, 0.018241, 0.0016059	0.30013, 0.54373, 0.13834, 0.97591, 0.042745, 0.45852
MG1:0_MG1:1_70:30_rep2	0.570996	1, 0.10554, 2.944e-06, 0.87752, 0.43708, 0.64694	0.11794	0.70203, 0.0079248, 0.053029, 0.36476, 0.25062, 0.016978	0.29797, 0.54952, 0.14929, 0.9948, 0.11246, 0.46839
MG1:0_MG1:1_70:30_rep3	0.55409	1, 0.10088, 4.3575e-06, 0.89453, 0.37774, 0.59561	0.109132	0.70808, 0.0069093, 0.00016099, 0.99949, 0.00024132, 0.00019765	0.29192, 0.53887, 0.17079, 0.96852, 0.071933, 0.43002
MG1:0_MG1:1_80:20_rep1	0.42435	1, 0.068367, 1.0546e-06, 0.86594, 0.39978, 0.66098	0.0945112	0.79598, 0.004083, 0.41824, 0.0010279, 0.24561, 0.0006777	0.20402, 0.54485, 0.11363, 0.96431, 0.003256, 0.41483
MG1:0_MG1:1_80:20_rep2	0.442004	1, 0.070253, 6.5032e-07, 0.85162, 0.46585, 0.58375	0.127816	0.79757, 0.0071622, 0.00052259, 0.27331, 0.49202, 0.00013082	0.20243, 0.55903, 0.12402, 0.99984, 0.11214, 0.42896
MG1:0_MG1:1_80:20_rep3	0.409032	1, 0.065122, 4.2293e-06, 0.88059, 0.36179, 0.65167	0.112012	0.80376, 0.0063522, 0.00015189, 0.99972, 0.00028528, 0.00018116	0.19624, 0.53977, 0.14728, 0.95158, 0.048866, 0.37475
MG1:0_MG1:1_90:10_rep1	0.261355	1, 0.035007, 1.3297e-06, 0.6856, 0.39744, 0.59506	0.102544	0.89157, 0.0039664, 0.4576, 0.0053644, 0.23459, 0.015728	0.10843, 0.54542, 0.049215, 0.92514, 0.00080851, 0.29653
MG1:0_MG1:1_90:10_rep2	0.293538	1, 0.037753, 1.6624e-05, 0.77831, 0.49958, 0.51553	0.139833	0.89036, 0.0059851, 0.00094717, 0.16811, 0.49333, 0.00011901	0.10964, 0.57426, 0.051432, 0.99972, 0.14151, 0.32299
MG1:0_MG1:1_90:10_rep3	0.249323	1, 0.034266, 1.3866e-06, 0.86005, 0.31339, 0.53377	0.117559	0.8972, 0.005367, 0.0001543, 0.9998, 0.00025239, 0.00016475	0.1028, 0.53421, 0.074, 0.89861, 0.00012224, 0.21232
MG1:0_MG1:3_0:100_rep1	0.202105	1, 0.7612, 0.21823, 0.97046, 0.14712, 0.57791	0.147187	0.96576, 0.77162, 0.21081, 0.98328, 0.13047, 0.56887	0.034245, 0.07951, 0.44882, 0.36158, 0.2528, 0.44712
MG1:0_MG1:3_0:100_rep2	0.260392	1, 0.75584, 0.21016, 0.9578, 0.14612, 0.53287	0.174643	0.95766, 0.76987, 0.20078, 0.98184, 0.1157, 0.53646	0.042342, 0.033937, 0.40939, 0.0003699, 0.23842, 0.99883
MG1:0_MG1:3_0:100_rep3	0.181327	1, 0.7593, 0.12688, 0.98226, 0.099033, 0.56624	0.168373	0.9857, 0.76353, 0.12371, 0.99083, 0.086949, 0.56116	0.014297, 0.024436, 0.41454, 0.0023676, 0.20208, 0.99245
MG1:0_MG1:3_100:0_rep1	0.122328	1, 0.0068981, 0.38807, 0.00015181, 0.2391, 0.00030333	0.116203	0.98524, 0.0036042, 0.46119, 0.0074379, 0.2433, 0.021877	0.014763, 0.5464, 0.13896, 0.068744, 0.13652, 0.027009
MG1:0_MG1:3_100:0_rep2	0.169383	1, 0.009593, 0.00028492, 0.23679, 0.4997, 0.00014501	0.154931	0.98031, 0.0046772, 0.43009, 9.646e-05, 0.25785, 9.2958e-05	0.019688, 0.71003, 9.0317e-05, 0.86263, 0.46619, 0.00098015
MG1:0_MG1:3_100:0_rep3	0.130072	1, 0.0068564, 0.00012183, 0.52491, 0.00037635, 8.4748e-05	0.127295	0.98131, 0.0029999, 0.00024637, 0.99974, 0.00030538, 0.00015879	0.018685, 0.33659, 0.40601, 0.00019882, 0.24334, 0.00017002
MG1:0_MG1:3_10:90_rep1	0.626486	1, 0.72335, 0.23812, 0.92523, 0.2234, 0.61005	0.134521	0.87129, 0.77115, 0.20991, 0.98194, 0.12835, 0.56705	0.12871, 0.019367, 0.45141, 0.31891, 0.25201, 0.42118
MG1:0_MG1:3_10:90_rep2	0.668072	1, 0.72063, 0.23306, 0.91648, 0.22117, 0.55868	0.15602	0.8646, 0.76949, 0.19974, 0.98116, 0.1155, 0.53515	0.1354, 0.011571, 0.41184, 0.00029343, 0.24011, 0.8545
MG1:0_MG1:3_10:90_rep3	0.569801	1, 0.7237, 0.14668, 0.93407, 0.18806, 0.54382	0.153697	0.88843, 0.7632, 0.12368, 0.98999, 0.086049, 0.55856	0.11157, 0.0055531, 0.41275, 0.0012133, 0.20426, 0.9279
MG1:0_MG1:3_20:80_rep1	1.0574	1, 0.67089, 0.25629, 0.89761, 0.30751, 0.65409	0.123718	0.77594, 0.77097, 0.20892, 0.97998, 0.12558, 0.56452	0.22406, 0.012162, 0.452, 0.28575, 0.25162, 0.37437
MG1:0_MG1:3_20:80_rep2	1.08879	1, 0.66648, 0.24697, 0.89352, 0.30874, 0.63716	0.140268	0.7709, 0.7692, 0.1982, 0.98088, 0.11488, 0.53644	0.2291, 0.008021, 0.41458, 0.00022384, 0.24186, 0.0074155
MG1:0_MG1:3_20:80_rep3	1.0119	1, 0.67298, 0.16239, 0.90387, 0.28748, 0.60903	0.140296	0.79094, 0.76283, 0.12355, 0.98914, 0.084739, 0.55691	0.20906, 0.0044214, 0.40831, 0.0007843, 0.20539, 0.017294
MG1:0_MG1:3_30:70_rep1	1.43294	1, 0.56591, 0.24886, 0.8902, 0.4235, 0.73585	0.114321	0.68109, 0.77047, 0.20608, 0.98659, 0.1204, 0.56438	0.31891, 0.008115, 0.42858, 0.0002138, 0.25312, 0.0002824
MG1:0_MG1:3_30:70_rep2	1.45005	1, 0.55742, 0.23085, 0.88956, 0.4303, 0.72724	0.12844	0.67666, 0.76914, 0.19635, 0.98104, 0.11398, 0.53424	0.32334, 0.0072895, 0.41382, 0.00020484, 0.24081, 0.00050201
MG1:0_MG1:3_30:70_rep3	1.40137	1, 0.57507, 0.15287, 0.89314, 0.41558, 0.68755	0.128535	0.69322, 0.76249, 0.12342, 0.98827, 0.08296, 0.5534	0.30678, 0.0043164, 0.38987, 0.00064971, 0.19883, 0.0018484
MG1:0_MG1:3_40:60_rep1	1.57497	1, 0.3421, 0.10251, 0.88396, 0.49999, 0.8082	0.109807	0.58469, 0.77034, 0.20628, 0.97373, 0.11793, 0.55807	0.41531, 0.0080219, 0.45074, 0.23796, 0.25087, 0.27519
MG1:0_MG1:3_40:60_rep2	1.57462	1, 0.33643, 0.058782, 0.88258, 0.5, 0.79912	0.121811	0.58241, 0.76907, 0.19391, 0.98125, 0.11282, 0.53129	0.41759, 0.0068967, 0.37728, 0.00023044, 0.24564, 0.00020343
MG1:0_MG1:3_40:60_rep3	1.57307	1, 0.35358, 0.014415, 0.88911, 0.5, 0.76959	0.118927	0.5955, 0.76203, 0.12323, 0.98712, 0.080577, 0.5487	0.4045, 0.0042658, 0.35175, 0.00068452, 0.18391, 0.00071028
MG1:0_MG1:3_50:50_rep1	1.46046	1, 0.22696, 2.5699e-06, 0.86034, 0.5, 0.78522	0.106821	0.48913, 0.7698, 0.20171, 0.97908, 0.10854, 0.55539	0.51087, 0.0067604, 0.44119, 0.076508, 0.25089, 0.072482
MG1:0_MG1:3_50:50_rep2	1.45891	1, 0.22665, 1.4619e-06, 0.86223, 0.5, 0.77461	0.122376	0.4872, 0.76966, 0.19319, 0.96715, 0.11455, 0.52333	0.5128, 0.007612, 0.42008, 0.26481, 0.24996, 0.21721
MG1:0_MG1:3_50:50_rep3	1.46851	1, 0.23248, 4.7338e-06, 0.87121, 0.5, 0.74982	0.112017	0.49738, 0.76163, 0.12202, 0.98589, 0.076469, 0.54201	0.50262, 0.0045656, 0.0017962, 0.16055, 0.0012446, 0.00038276
MG1:0_MG1:3_60:40_rep1	1.25151	1, 0.16118, 1.0473e-06, 0.81885, 0.5, 0.76002	0.102355	0.60809, 0.0059576, 0.44084, 0.00010159, 0.24815, 0.00030382	0.39191, 0.76951, 0.19455, 0.98219, 0.09318, 0.55479
MG1:0_MG1:3_60:40_rep2	1.25287	1, 0.16214, 7.9032e-07, 0.83522, 0.5, 0.74295	0.121672	0.60567, 0.0058632, 0.38117, 0.00019906, 0.25188, 0.0002061	0.39433, 0.76802, 0.18466, 0.98131, 0.10864, 0.50645
MG1:0_MG1:3_60:40_rep3	1.25865	1, 0.16267, 2.8735e-06, 0.84476, 0.5, 0.71453	0.108302	0.60086, 0.0048671, 0.00055138, 0.34556, 0.00049958, 0.00024294	0.39914, 0.76113, 0.11978, 0.98322, 0.069903, 0.53192
MG1:0_MG1:3_70:30_rep1	0.992449	1, 0.11101, 1.417e-06, 0.78141, 0.5, 0.72123	0.0999739	0.70386, 0.0057071, 0.44532, 0.055693, 0.24729, 0.13	0.29614, 0.76919, 0.18932, 0.96849, 0.075212, 0.53935
MG1:0_MG1:3_70:30_rep2	1.00182	1, 0.11281, 0.042736, 0.79861, 0.46244, 0.68501	0.12414	0.69959, 0.0055323, 0.38291, 0.00019112, 0.256, 0.0001504	0.30041, 0.76764, 0.17695, 0.98077, 0.10498, 0.497
MG1:0_MG1:3_70:30_rep3	0.996733	1, 0.11186, 8.5446e-07, 0.82097, 0.5, 0.66625	0.107888	0.69944, 0.0054003, 0.00014637, 0.99964, 0.00020153, 0.00023081	0.30056, 0.76103, 0.11676, 0.95962, 0.0583, 0.51404
MG1:0_MG1:3_80:20_rep1	0.70273	1, 0.070796, 1.8701e-06, 0.73038, 0.5, 0.66156	0.100996	0.79934, 0.0051985, 0.44819, 8.1735e-05, 0.24636, 0.00021164	0.20066, 0.76777, 0.17187, 0.96696, 0.028804, 0.5212
MG1:0_MG1:3_80:20_rep2	0.72151	1, 0.073812, 1.0269e-06, 0.7732, 0.5, 0.62247	0.130934	0.79367, 0.005305, 0.38352, 0.0001905, 0.25989, 0.00011854	0.20633, 0.76615, 0.16089, 0.98043, 0.098763, 0.48091
MG1:0_MG1:3_80:20_rep3	0.704039	1, 0.071247, 9.4008e-07, 0.7945, 0.5, 0.58693	0.111197	0.7974, 0.0053869, 0.00010318, 0.99974, 0.00017204, 0.00013738	0.2026, 0.7593, 0.11052, 0.9371, 0.035063, 0.48076
MG1:0_MG1:3_90:10_rep1	0.39484	1, 0.035593, 2.1531e-06, 0.59742, 0.49999, 0.57929	0.106286	0.89411, 0.0047797, 0.4489, 8.6005e-05, 0.24219, 0.00024343	0.10589, 0.76253, 0.15034, 0.92447, 5.2194e-05, 0.45626
MG1:0_MG1:3_90:10_rep2	0.42696	1, 0.037917, 1.1036e-06, 0.69591, 0.5, 0.40426	0.141338	0.88776, 0.0051192, 0.38393, 0.00019087, 0.2625, 0.00010017	0.11224, 0.763, 0.12047, 0.97819, 0.088553, 0.43422
MG1:0_MG1:3_90:10_rep3	0.389594	1, 0.035949, 3.0128e-05, 0.73262, 0.49671, 0.56794	0.118201	0.89407, 0.004711, 0.069243, 0.26506, 0.072901, 0.01245	0.10593, 0.74808, 0.10338, 0.94404, 0.014634, 0.39109
MG1:0_MG1:9_0:100_rep1	0.166602	1, 0.89364, 0.17088, 0.96804, 0.16395, 0.58153	0.138021	0.97992, 0.89891, 0.16374, 0.99237, 0.14885, 0.57747	0.020084, 0.075893, 0.42284, 0.00053889, 0.25551, 0.00048607
MG1:0_MG1:9_0:100_rep2	0.204826	1, 0.89408, 0.19889, 0.96693, 0.17471, 0.4964	0.185177	0.98426, 0.89808, 0.19137, 0.99133, 0.16222, 0.49046	0.015739, 0.0065641, 0.428, 0.0056893, 0.22598, 0.014635
MG1:0_MG1:9_0:100_rep3	0.255775	1, 0.89583, 0.20384, 0.95189, 0.17471, 0.55139	0.219522	0.97346, 0.90272, 0.194, 0.97994, 0.15584, 0.54519	0.026544, 0.052558, 0.0020622, 0.99852, 0.00062635, 0.00036928
MG1:0_MG1:9_100:0_rep1	0.122328	1, 0.0068981, 0.38807, 0.00015181, 0.2391, 0.00030333	0.116203	0.98524, 0.0036042, 0.46119, 0.0074379, 0.2433, 0.021877	0.014763, 0.5464, 0.13896, 0.068744, 0.13652, 0.027009
MG1:0_MG1:9_100:0_rep2	0.169383	1, 0.009593, 0.00028492, 0.23679, 0.4997, 0.00014501	0.154931	0.98031, 0.0046772, 0.43009, 9.646e-05, 0.25785, 9.2958e-05	0.019688, 0.71003, 9.0317e-05, 0.86263, 0.46619, 0.00098015
MG1:0_MG1:9_100:0_rep3	0.130072	1, 0.0068564, 0.00012183, 0.52491, 0.00037635, 8.4748e-05	0.127295	0.98131, 0.0029999, 0.00024637, 0.99974, 0.00030538, 0.00015879	0.018685, 0.33659, 0.40601, 0.00019882, 0.24334, 0.00017002
MG1:0_MG1:9_10:90_rep1	0.638661	1, 0.86645, 0.20492, 0.8799, 0.24273, 0.59456	0.12706	0.88339, 0.89856, 0.16367, 0.98997, 0.14679, 0.57771	0.11661, 0.014214, 0.44019, 0.00035196, 0.25414, 0.00035723
MG1:0_MG1:9_10:90_rep2	0.64078	1, 0.86693, 0.23314, 0.88071, 0.24309, 0.53169	0.170144	0.88749, 0.8978, 0.19041, 0.99158, 0.16092, 0.49204	0.11251, 0.006251, 0.4202, 0.00091547, 0.22626, 0.00125
MG1:0_MG1:9_10:90_rep3	0.690898	1, 0.86861, 0.23943, 0.8681, 0.24394, 0.56679	0.202698	0.87781, 0.90181, 0.19404, 0.97795, 0.15636, 0.58286	0.12219, 0.0090048, 0.0014048, 0.99835, 0.00059278, 0.0012658
MG1:0_MG1:9_20:80_rep1	1.14454	1, 0.82905, 0.22779, 0.83667, 0.32232, 0.63339	0.11903	0.78626, 0.89841, 0.16765, 0.96906, 0.14879, 0.57465	0.21374, 0.01085, 0.4639, 0.31282, 0.25128, 0.31639
MG1:0_MG1:9_20:80_rep2	1.13947	1, 0.82954, 0.25509, 0.83893, 0.316, 0.58847	0.157951	0.79035, 0.89778, 0.19239, 0.98051, 0.16161, 0.49109	0.20965, 0.0071336, 0.42869, 0.20914, 0.23266, 0.18914
MG1:0_MG1:9_20:80_rep3	1.18958	1, 0.83154, 0.2677, 0.81564, 0.31992, 0.60582	0.182854	0.78107, 0.9016, 0.19491, 0.97384, 0.15649, 0.58046	0.21893, 0.0071585, 0.00076991, 0.99893, 0.00039668, 0.00072972
MG1:0_MG1:9_30:70_rep1	1.63438	1, 0.78047, 0.24846, 0.82082, 0.40758, 0.67547	0.111227	0.68934, 0.89796, 0.16287, 0.98526, 0.13991, 0.57817	0.31066, 0.007919, 0.43859, 0.00022181, 0.25251, 0.00016886
MG1:0_MG1:9_30:70_rep2	1.62194	1, 0.78133, 0.27412, 0.82396, 0.39632, 0.6431	0.149421	0.69337, 0.89754, 0.19533, 0.96216, 0.16343, 0.49104	0.30663, 0.0077005, 0.44885, 0.38153, 0.24194, 0.31265
MG1:0_MG1:9_30:70_rep3	1.67331	1, 0.78151, 0.28301, 0.81766, 0.39901, 0.65269	0.164299	0.68433, 0.90134, 0.19603, 0.96855, 0.15667, 0.57737	0.31567, 0.0064523, 0.00046931, 0.99924, 0.00029157, 0.00046325
MG1:0_MG1:9_40:60_rep1	2.08255	1, 0.69113, 0.25213, 0.83937, 0.49996, 0.75902	0.107609	0.59221, 0.89754, 0.16421, 0.97451, 0.13959, 0.57766	0.40779, 0.007263, 0.45068, 0.07823, 0.252, 0.069731
MG1:0_MG1:9_40:60_rep2	2.06509	1, 0.69346, 0.27746, 0.84006, 0.49998, 0.7366	0.143988	0.59682, 0.89686, 0.19416, 0.958, 0.16177, 0.49422	0.40318, 0.0072295, 0.45124, 0.34248, 0.24486, 0.24826
MG1:0_MG1:9_40:60_rep3	2.11505	1, 0.68876, 0.28838, 0.83886, 0.5, 0.73785	0.147658	0.587, 0.90103, 0.19685, 0.96257, 0.1563, 0.57503	0.413, 0.0062803, 0.00028509, 0.9994, 0.00021956, 0.00030102
MG1:0_MG1:9_50:50_rep1	2.04662	1, 0.24285, 6.1123e-06, 0.87055, 0.5, 0.78447	0.107852	0.49494, 0.89703, 0.1686, 0.95011, 0.14344, 0.57459	0.50506, 0.0070749, 0.45817, 0.19925, 0.25141, 0.20225
MG1:0_MG1:9_50:50_rep2	2.04996	1, 0.24757, 1.403e-06, 0.88202, 0.5, 0.77344	0.142039	0.49921, 0.89561, 0.19161, 0.95286, 0.15992, 0.57859	0.50079, 0.0066564, 0.43855, 0.26129, 0.24461, 0.26817
MG1:0_MG1:9_50:50_rep3	2.04393	1, 0.23696, 1.6858e-06, 0.8773, 0.5, 0.73761	0.133613	0.49023, 0.90055, 0.1988, 0.95294, 0.15649, 0.56976	0.50977, 0.0060195, 0.00019756, 0.99953, 0.0001802, 0.00021412
MG1:0_MG1:9_60:40_rep1	1.71388	1, 0.16298, 2.4296e-05, 0.83279, 0.49998, 0.7258	0.104945	0.60346, 0.0060315, 0.44626, 9.3514e-05, 0.2485, 0.00018371	0.39654, 0.89679, 0.1576, 0.97612, 0.11133, 0.57661
MG1:0_MG1:9_60:40_rep2	1.72388	1, 0.16616, 4.384e-06, 0.79821, 0.5, 0.70533	0.135375	0.59763, 0.0058256, 0.40412, 0.00018502, 0.24727, 0.00012482	0.40237, 0.89444, 0.17858, 0.98966, 0.14437, 0.58922
MG1:0_MG1:9_60:40_rep3	1.70568	1, 0.15997, 5.6843e-06, 0.84752, 0.5, 0.67358	0.123611	0.60622, 0.0056154, 0.17813, 0.58, 0.09326, 0.083832	0.39378, 0.89949, 0.20107, 0.94596, 0.15636, 0.56024
MG1:0_MG1:9_70:30_rep1	1.33141	1, 0.11112, 1.246e-06, 0.73483, 0.5, 0.6799	0.102425	0.70056, 0.0057719, 0.45002, 0.040569, 0.2466, 0.083122	0.29944, 0.89568, 0.15757, 0.95237, 0.095746, 0.57305
MG1:0_MG1:9_70:30_rep2	1.34761	1, 0.1144, 1.2059e-06, 0.76461, 0.5, 0.64967	0.134246	0.69379, 0.0055867, 0.40263, 0.00016621, 0.2533, 0.0001057	0.30621, 0.89264, 0.17345, 0.98733, 0.13619, 0.58994
MG1:0_MG1:9_70:30_rep3	1.32121	1, 0.10942, 6.2699e-06, 0.76375, 0.5, 0.61809	0.116613	0.70332, 0.0057131, 0.00011083, 0.99966, 0.00014027, 0.00012523	0.29668, 0.89864, 0.20685, 0.9141, 0.15755, 0.54897
MG1:0_MG1:9_80:20_rep1	0.922253	1, 0.070209, 9.1673e-06, 0.67201, 0.49999, 0.61459	0.103208	0.79743, 0.0053705, 0.45224, 6.7707e-05, 0.24657, 0.00015392	0.20257, 0.89322, 0.14596, 0.95072, 0.040446, 0.57547
MG1:0_MG1:9_80:20_rep2	0.947567	1, 0.074285, 5.2969e-06, 0.71735, 0.5, 0.57686	0.137041	0.78993, 0.0054016, 0.40012, 0.00019511, 0.25869, 0.00011681	0.21007, 0.88918, 0.16371, 0.9824, 0.12107, 0.58999
MG1:0_MG1:9_80:20_rep3	0.911323	1, 0.069273, 2.0933e-06, 0.72584, 0.5, 0.53203	0.115296	0.80009, 0.0056148, 9.0814e-05, 0.9997, 0.00013456, 0.00010442	0.19991, 0.89627, 0.2176, 0.86469, 0.15952, 0.52355
MG1:0_MG1:9_90:10_rep1	0.498341	1, 0.034915, 3.646e-06, 0.52241, 0.5, 0.52091	0.10967	0.89399, 0.0053098, 0.44552, 0.11954, 0.24608, 0.23318	0.10601, 0.88651, 0.19092, 0.74277, 0.11891, 0.52297
MG1:0_MG1:9_90:10_rep2	0.533515	1, 0.038207, 1.6651e-06, 0.63173, 0.5, 0.47484	0.144492	0.88609, 0.0052798, 0.41674, 0.063142, 0.25599, 0.048763	0.11391, 0.87724, 0.14774, 0.91032, 0.12123, 0.58395
MG1:0_MG1:9_90:10_rep3	0.485764	1, 0.03456, 2.2894e-06, 0.65657, 0.49999, 0.50439	0.119128	0.89684, 0.0055388, 7.9068e-05, 0.99974, 0.00013332, 9.2548e-05	0.10316, 0.88929, 0.25644, 0.708, 0.17144, 0.45065
MG1:0_MG3:1_0:100_rep1	0.141404	1, 0.27781, 0.098753, 0.99316, 0.10756, 0.55803	0.131909	0.95567, 0.26689, 0.04729, 0.99402, 0.09886, 0.56856	0.044328, 0.6123, 0.99974, 0.97938, 0.37476, 0.039444
MG1:0_MG3:1_0:100_rep2	0.155912	1, 0.28221, 0.21904, 0.97385, 0.10975, 0.53328	0.143101	0.91676, 0.26415, 0.21403, 0.98802, 0.092148, 0.54256	0.083245, 0.54654, 0.34232, 0.85002, 0.22549, 0.26708
MG1:0_MG3:1_0:100_rep3	0.161226	1, 0.2775, 0.10296, 0.98889, 0.12143, 0.49209	0.152743	0.8863, 0.25688, 2.5476e-05, 0.99999, 0.14601, 0.41151	0.1137, 0.4668, 0.69459, 0.88678, 8.7866e-05, 0.99606
MG1:0_MG3:1_100:0_rep1	0.122328	1, 0.0068981, 0.38807, 0.00015181, 0.2391, 0.00030333	0.116203	0.98524, 0.0036042, 0.46119, 0.0074379, 0.2433, 0.021877	0.014763, 0.5464, 0.13896, 0.068744, 0.13652, 0.027009
MG1:0_MG3:1_100:0_rep2	0.169383	1, 0.009593, 0.00028492, 0.23679, 0.4997, 0.00014501	0.154931	0.98031, 0.0046772, 0.43009, 9.646e-05, 0.25785, 9.2958e-05	0.019688, 0.71003, 9.0317e-05, 0.86263, 0.46619, 0.00098015
MG1:0_MG3:1_100:0_rep3	0.130072	1, 0.0068564, 0.00012183, 0.52491, 0.00037635, 8.4748e-05	0.127295	0.98131, 0.0029999, 0.00024637, 0.99974, 0.00030538, 0.00015879	0.018685, 0.33659, 0.40601, 0.00019882, 0.24334, 0.00017002
MG1:0_MG3:1_10:90_rep1	0.179206	1, 0.24334, 0.070886, 0.98303, 0.14152, 0.57734	0.122742	0.6987, 0.18414, 1.9388e-05, 0.99981, 0.12956, 0.61106	0.3013, 0.42076, 0.2311, 0.98166, 0.072633, 0.42323
MG1:0_MG3:1_10:90_rep2	0.200884	1, 0.24756, 0.19244, 0.96632, 0.13405, 0.55218	0.134158	0.5581, 0.15947, 0.20111, 0.96844, 0.10607, 0.57747	0.4419, 0.38841, 0.23407, 0.96847, 0.10536, 0.45052
MG1:0_MG3:1_10:90_rep3	0.192777	1, 0.24282, 0.07714, 0.98285, 0.15101, 0.51787	0.144403	0.76286, 0.30904, 0.1048, 0.98712, 0.099716, 0.50143	0.23714, 0.074386, 0.14535, 0.92104, 0.21024, 0.26615
MG1:0_MG3:1_20:80_rep1	0.225253	1, 0.20959, 0.03576, 0.97024, 0.16512, 0.59134	0.115477	0.75751, 0.29504, 0.10271, 0.99561, 0.091955, 0.53258	0.24249, 0.013617, 0.3091, 0.35013, 0.25562, 0.43698
MG1:0_MG3:1_20:80_rep2	0.247107	1, 0.2141, 0.14461, 0.95793, 0.19293, 0.56653	0.126837	0.6041, 0.33949, 0.14913, 0.96836, 0.13145, 0.48292	0.3959, 0.070114, 0.39057, 0.99603, 0.00025141, 0.53275
MG1:0_MG3:1_20:80_rep3	0.23234	1, 0.2092, 0.047105, 0.9762, 0.1773, 0.53832	0.131866	0.68382, 0.31068, 0.10892, 0.9897, 0.11437, 0.51884	0.31618, 0.043627, 0.00010845, 0.99993, 0.027135, 0.0005012
MG1:0_MG3:1_30:70_rep1	0.256989	1, 0.17926, 0.010617, 0.96011, 0.19203, 0.60652	0.10799	0.66281, 0.29662, 0.097033, 0.99432, 0.087951, 0.51892	0.33719, 0.0099429, 0.35157, 0.30174, 0.25747, 0.45017
MG1:0_MG3:1_30:70_rep2	0.276908	1, 0.18234, 0.1141, 0.95065, 0.21784, 0.5753	0.139365	0.50151, 0.3531, 0.22701, 0.91491, 0.16779, 0.47774	0.49849, 0.060373, 0.41197, 0.77464, 0.22934, 0.51343
MG1:0_MG3:1_30:70_rep3	0.260585	1, 0.17774, 0.017408, 0.97013, 0.2008, 0.55489	0.151777	0.54881, 0.32613, 0.17256, 0.91784, 0.154, 0.45753	0.45119, 0.047911, 0.36386, 0.73358, 0.23453, 0.43144
MG1:0_MG3:1_40:60_rep1	0.271377	1, 0.14964, 1.1459e-06, 0.94954, 0.20983, 0.6129	0.106808	0.53808, 0.30686, 0.098385, 0.96677, 0.09597, 0.5099	0.46192, 0.017794, 0.37589, 0.61013, 0.23936, 0.41504
MG1:0_MG3:1_40:60_rep2	0.292106	1, 0.15244, 0.077367, 0.94276, 0.24243, 0.57704	0.113966	0.45294, 0.34877, 0.13793, 0.96494, 0.14142, 0.46936	0.54706, 0.038115, 0.29111, 0.97468, 0.00019614, 0.44359
MG1:0_MG3:1_40:60_rep3	0.272729	1, 0.14797, 2.8396e-05, 0.96513, 0.21718, 0.56458	0.114666	0.52212, 0.31048, 0.094475, 0.98536, 0.10892, 0.48876	0.47788, 0.020461, 0.00013437, 0.99992, 0.0009927, 0.00048755
MG1:0_MG3:1_50:50_rep1	0.271075	1, 0.12215, 2.7859e-06, 0.94286, 0.22228, 0.61437	0.0990161	0.4672, 0.30475, 0.080752, 0.99067, 0.0731, 0.49772	0.5328, 0.0074866, 0.36546, 0.28607, 0.24713, 0.57675
MG1:0_MG3:1_50:50_rep2	0.293216	1, 0.12447, 0.03244, 0.93375, 0.26788, 0.5701	0.112499	0.63034, 0.03052, 0.21576, 0.95974, 0.00024431, 0.41119	0.36966, 0.35891, 0.12708, 0.96221, 0.15189, 0.45824
MG1:0_MG3:1_50:50_rep3	0.269357	1, 0.12034, 6.5962e-07, 0.96102, 0.22704, 0.56889	0.110712	0.47943, 0.29461, 0.080852, 0.97818, 0.095951, 0.4198	0.52057, 0.00576, 0.41207, 0.65649, 0.24079, 0.38784
MG1:0_MG3:1_60:40_rep1	0.257343	1, 0.095263, 4.3736e-07, 0.92795, 0.22362, 0.62282	0.0956153	0.6274, 0.0065541, 0.38386, 0.28132, 0.2534, 0.55598	0.3726, 0.30893, 0.060356, 0.98565, 0.062739, 0.47163
MG1:0_MG3:1_60:40_rep2	0.2797	1, 0.097397, 1.789e-06, 0.92256, 0.28568, 0.54494	0.114584	0.70869, 0.02409, 0.13858, 0.94026, 0.00037763, 0.34541	0.29131, 0.37034, 0.10779, 0.95822, 0.16682, 0.44205
MG1:0_MG3:1_60:40_rep3	0.252191	1, 0.094523, 6.8008e-07, 0.95649, 0.23239, 0.5648	0.107478	0.60404, 0.0027094, 0.33526, 0.71441, 0.23555, 0.26287	0.39596, 0.29115, 0.059603, 0.9797, 0.085292, 0.38984
MG1:0_MG3:1_70:30_rep1	0.22947	1, 0.071076, 0.00028315, 0.90471, 0.22573, 0.6127	0.0952705	0.7202, 0.0055027, 0.42049, 0.21023, 0.2498, 0.51619	0.2798, 0.31519, 0.040712, 0.97694, 0.044207, 0.4309
MG1:0_MG3:1_70:30_rep2	0.255738	1, 0.073674, 3.5877e-06, 0.90966, 0.31264, 0.55609	0.119966	0.78487, 0.01876, 0.032673, 0.91247, 0.0014254, 0.25122	0.21513, 0.38704, 0.074901, 0.952, 0.192, 0.41819
MG1:0_MG3:1_70:30_rep3	0.223686	1, 0.070391, 5.448e-07, 0.95088, 0.23158, 0.54774	0.107065	0.73228, 0.0085582, 0.00029277, 0.99982, 0.0014837, 0.00066028	0.26772, 0.31305, 0.038043, 0.96781, 0.082261, 0.39023
MG1:0_MG3:1_80:20_rep1	0.193112	1, 0.048296, 5.1974e-07, 0.8671, 0.21485, 0.58153	0.0978081	0.80806, 0.0037483, 0.44387, 0.0014004, 0.2682, 0.3241	0.19194, 0.32247, 0.00035873, 0.95894, 0.00065819, 0.36397
MG1:0_MG3:1_80:20_rep2	0.224798	1, 0.050979, 7.9911e-07, 0.88116, 0.3404, 0.51314	0.128252	0.85755, 0.014113, 0.00025301, 0.85085, 0.00052224, 0.11468	0.14245, 0.41429, 0.00012064, 0.94857, 0.22875, 0.37616
MG1:0_MG3:1_80:20_rep3	0.187499	1, 0.047793, 6.3187e-07, 0.94242, 0.21931, 0.50443	0.110328	0.78134, 0.00050335, 0.42807, 0.0046251, 0.25885, 0.0043711	0.21866, 0.28439, 0.00017615, 0.96363, 0.049385, 0.24948
MG1:0_MG3:1_90:10_rep1	0.153815	1, 0.026963, 1.1375e-06, 0.73994, 0.1778, 0.49176	0.10408	0.90561, 0.0045901, 0.44029, 0.0001485, 0.23626, 0.30663	0.094394, 0.36148, 4.1924e-05, 0.94181, 3.3532e-05, 0.16742
MG1:0_MG3:1_90:10_rep2	0.193108	1, 0.029887, 1.075e-06, 0.80465, 0.40988, 0.40648	0.139826	0.91876, 0.0083638, 0.00032504, 0.42335, 0.0046671, 0.00019504	0.081237, 0.45363, 4.0591e-05, 0.99985, 0.25845, 0.20515
MG1:0_MG3:1_90:10_rep3	0.150888	1, 0.026454, 9.0725e-07, 0.92202, 0.16872, 0.37487	0.116186	0.88373, 0.0017492, 0.4415, 0.00045659, 0.25611, 0.001235	0.11627, 0.29382, 4.7103e-05, 0.97487, 0.00012259, 0.034757
MG1:0_MG9:1_0:100_rep1	0.158932	1, 0.11825, 0.0073261, 0.99624, 0.11273, 0.46596	0.148876	0.96946, 0.11046, 2.0862e-05, 1, 0.079553, 0.45691	0.030538, 0.58156, 0.97258, 0.59189, 0.49969, 0.13251
MG1:0_MG9:1_0:100_rep2	0.149392	1, 0.1211, 0.0934, 0.95102, 0.12048, 0.49221	0.144955	0.9829, 0.11642, 0.092313, 0.96378, 0.1013, 0.48132	0.017098, 0.65543, 0.99931, 0.5295, 0.45533, 0.47679
MG1:0_MG9:1_0:100_rep3	0.173533	1, 0.1141, 0.092059, 0.98068, 0.14476, 0.55584	0.166946	0.97345, 0.10742, 0.13707, 0.99999, 0.10903, 0.55011	0.026547, 0.54836, 0.52591, 0.00020083, 0.25747, 0.21339
MG1:0_MG9:1_100:0_rep1	0.122328	1, 0.0068981, 0.38807, 0.00015181, 0.2391, 0.00030333	0.116203	0.98524, 0.0036042, 0.46119, 0.0074379, 0.2433, 0.021877	0.014763, 0.5464, 0.13896, 0.068744, 0.13652, 0.027009
MG1:0_MG9:1_100:0_rep2	0.169383	1, 0.009593, 0.00028492, 0.23679, 0.4997, 0.00014501	0.154931	0.98031, 0.0046772, 0.43009, 9.646e-05, 0.25785, 9.2958e-05	0.019688, 0.71003, 9.0317e-05, 0.86263, 0.46619, 0.00098015
MG1:0_MG9:1_100:0_rep3	0.130072	1, 0.0068564, 0.00012183, 0.52491, 0.00037635, 8.4748e-05	0.127295	0.98131, 0.0029999, 0.00024637, 0.99974, 0.00030538, 0.00015879	0.018685, 0.33659, 0.40601, 0.00019882, 0.24334, 0.00017002
MG1:0_MG9:1_10:90_rep1	0.157568	1, 0.10578, 0.00078809, 0.99347, 0.11992, 0.46622	0.142309	0.93228, 0.090703, 2.7622e-05, 0.99999, 0.033062, 0.45806	0.067719, 0.42609, 0.25335, 0.91565, 0.49873, 0.21388
MG1:0_MG9:1_10:90_rep2	0.14288	1, 0.10861, 0.068024, 0.94598, 0.13791, 0.49215	0.13366	0.97196, 0.10118, 0.065169, 0.97195, 0.11392, 0.47604	0.02804, 0.58937, 0.99922, 0.45373, 0.25597, 0.39577
MG1:0_MG9:1_10:90_rep3	0.163881	1, 0.10196, 0.075621, 0.97789, 0.14981, 0.55365	0.153936	0.97058, 0.094446, 0.13366, 0.99999, 0.10917, 0.54824	0.029418, 0.55887, 0.53336, 0.00033478, 0.25849, 0.1117
MG1:0_MG9:1_20:80_rep1	0.156898	1, 0.093785, 8.6481e-07, 0.9873, 0.14808, 0.46553	0.136479	0.89378, 0.071876, 3.5156e-05, 0.99999, 0.00097986, 0.45512	0.10622, 0.3546, 0.109, 0.9452, 0.40197, 0.24882
MG1:0_MG9:1_20:80_rep2	0.139527	1, 0.096378, 0.037432, 0.94011, 0.15661, 0.48954	0.123142	0.92993, 0.079814, 0.13583, 0.97656, 0.0012671, 0.45448	0.070072, 0.40457, 0.00054702, 0.81311, 0.00031115, 0.49564
MG1:0_MG9:1_20:80_rep3	0.155387	1, 0.09013, 0.05497, 0.97471, 0.15693, 0.54897	0.143219	0.95882, 0.080073, 0.093465, 0.98412, 0.12398, 0.5286	0.041181, 0.50091, 0.48029, 0.52741, 0.24632, 0.41731
MG1:0_MG9:1_30:70_rep1	0.156127	1, 0.08199, 7.1011e-07, 0.97931, 0.16175, 0.46073	0.133237	0.93131, 0.065985, 0.0341, 0.98216, 0.081323, 0.4285	0.068688, 0.43641, 0.20846, 0.818, 0.2342, 0.30015
MG1:0_MG9:1_30:70_rep2	0.138479	1, 0.084373, 0.00041609, 0.93306, 0.17667, 0.48317	0.118019	0.95541, 0.073013, 0.00020238, 0.97789, 0.13885, 0.45661	0.044586, 0.52905, 0.63569, 0.58946, 0.15817, 0.3331
MG1:0_MG9:1_30:70_rep3	0.147725	1, 0.078607, 0.031257, 0.97119, 0.16326, 0.54092	0.131858	0.96542, 0.069741, 0.094082, 0.99983, 0.10901, 0.53134	0.034581, 0.54744, 0.84342, 0.15354, 0.37271, 0.077234
MG1:0_MG9:1_40:60_rep1	0.152331	1, 0.070135, 0.00068947, 0.97034, 0.074998, 0.49787	0.121192	0.87169, 0.043863, 0.00044394, 0.99933, 0.0047706, 0.52845	0.12831, 0.31963, 0.00064263, 0.9115, 0.0033647, 0.207
MG1:0_MG9:1_40:60_rep2	0.137622	1, 0.072247, 7.5192e-07, 0.92495, 0.18249, 0.48519	0.112868	0.94968, 0.059338, 0.0001344, 0.98464, 0.092051, 0.43658	0.050318, 0.49928, 0.19295, 0.60927, 0.4867, 0.435
MG1:0_MG9:1_40:60_rep3	0.140757	1, 0.067386, 0.0034747, 0.96718, 0.16851, 0.52826	0.123061	0.93708, 0.052876, 0.00056425, 0.99999, 0.10342, 0.50647	0.062916, 0.40826, 0.3561, 0.7741, 0.24026, 0.2787
MG1:0_MG9:1_50:50_rep1	0.148734	1, 0.058925, 1.5277e-06, 0.95748, 0.074187, 0.49134	0.117949	0.95061, 0.04611, 0.006586, 0.99626, 0.014337, 0.46896	0.049387, 0.4959, 0.068912, 0.25905, 0.088431, 0.12498
MG1:0_MG9:1_50:50_rep2	0.139785	1, 0.061194, 2.7898e-06, 0.91483, 0.19814, 0.45801	0.11257	0.94613, 0.047363, 5.1385e-05, 0.98812, 0.078197, 0.38312	0.053871, 0.47898, 0.00035355, 0.62937, 0.49962, 0.43827
MG1:0_MG9:1_50:50_rep3	0.134603	1, 0.056599, 2.2473e-06, 0.96391, 0.16635, 0.51142	0.117536	0.9561, 0.045816, 0.06757, 0.97905, 0.11066, 0.47176	0.043899, 0.47211, 0.36613, 0.53393, 0.23786, 0.35911
MG1:0_MG9:1_60:40_rep1	0.144334	1, 0.048007, 3.5471e-07, 0.93552, 0.070398, 0.47882	0.113503	0.90755, 0.027691, 1.4992e-05, 0.99998, 4.165e-05, 0.51256	0.092449, 0.3439, 2.1648e-05, 0.80903, 5.2007e-05, 0.098214
MG1:0_MG9:1_60:40_rep2	0.144499	1, 0.05043, 2.6243e-06, 0.89992, 0.21811, 0.41797	0.116372	0.94104, 0.035984, 4.006e-05, 0.9985, 0.071827, 0.36129	0.058957, 0.45511, 0.00011552, 0.63899, 0.4995, 0.30516
MG1:0_MG9:1_60:40_rep3	0.129583	1, 0.046094, 1.3013e-06, 0.95971, 0.1597, 0.48501	0.112217	0.91597, 0.02864, 0.00020733, 0.99996, 0.054839, 0.44754	0.08403, 0.31496, 0.045039, 0.85402, 0.16371, 0.24678
MG1:0_MG9:1_70:30_rep1	0.139322	1, 0.037309, 5.6634e-07, 0.89111, 0.059564, 0.45384	0.115578	0.95273, 0.025613, 0.048966, 0.95539, 0.056313, 0.39105	0.047267, 0.45223, 0.31392, 0.19206, 0.19843, 0.2729
MG1:0_MG9:1_70:30_rep2	0.150107	1, 0.040339, 3.0199e-06, 0.8776, 0.25504, 0.41214	0.122391	0.94722, 0.026608, 2.9045e-05, 0.99973, 0.073255, 0.28769	0.052775, 0.47348, 7.6174e-05, 0.60003, 0.49936, 0.27926
MG1:0_MG9:1_70:30_rep3	0.12604	1, 0.035847, 1.1012e-06, 0.95329, 0.14641, 0.44114	0.110897	0.96794, 0.027379, 0.00022061, 0.99998, 0.069222, 0.38547	0.032061, 0.48195, 0.0021418, 0.26949, 0.0022019, 0.0010116
MG1:0_MG9:1_80:20_rep1	0.133995	1, 0.026928, 1.3287e-05, 0.80867, 0.035655, 0.40707	0.110199	0.88171, 0.004978, 0.42502, 0.00012098, 0.23236, 0.80141	0.11829, 0.24603, 2.7487e-05, 0.96472, 2.4999e-05, 0.025268
MG1:0_MG9:1_80:20_rep2	0.15583	1, 0.02999, 3.7544e-06, 0.82944, 0.30444, 0.35342	0.131304	0.9545, 0.017865, 3.0917e-05, 0.99972, 0.077926, 0.14249	0.0455, 0.4975, 6.9047e-05, 0.54587, 0.49924, 0.25585
MG1:0_MG9:1_80:20_rep3	0.124569	1, 0.025815, 1.1471e-06, 0.94318, 0.11775, 0.35918	0.115641	0.95961, 0.016496, 0.11825, 0.9429, 0.16675, 0.21077	0.04039, 0.38365, 0.36932, 0.43247, 0.18235, 0.24545
MG1:0_MG9:1_90:10_rep1	0.128247	1, 0.016681, 3.4702e-05, 0.55739, 0.00027989, 0.28865	0.111521	0.94649, 0.0050534, 0.43948, 0.0088966, 0.23549, 0.091595	0.053508, 0.33286, 0.0055294, 0.90244, 0.0049686, 0.022434
MG1:0_MG9:1_90:10_rep2	0.162338	1, 0.019793, 1.6823e-06, 0.68138, 0.44544, 0.22469	0.141668	0.94497, 0.0061118, 0.0035389, 0.05755, 0.010254, 0.00013662	0.055032, 0.4031, 5.7663e-05, 0.99982, 0.32693, 0.00035656
MG1:0_MG9:1_90:10_rep3	0.125505	1, 0.016031, 2.9791e-05, 0.90841, 0.048839, 0.175	0.117312	0.97724, 0.01026, 7.0115e-05, 0.99995, 9.5781e-05, 0.0002752	0.022756, 0.44663, 0.3405, 0.00026138, 0.23873, 0.00034784
MG1:1_MG1:3_0:100_rep1	0.202105	1, 0.7612, 0.21823, 0.97046, 0.14712, 0.57791	0.147187	0.96576, 0.77162, 0.21081, 0.98328, 0.13047, 0.56887	0.034245, 0.07951, 0.44882, 0.36158, 0.2528, 0.44712
MG1:1_MG1:3_0:100_rep2	0.260392	1, 0.75584, 0.21016, 0.9578, 0.14612, 0.53287	0.174643	0.95766, 0.76987, 0.20078, 0.98184, 0.1157, 0.53646	0.042342, 0.033937, 0.40939, 0.0003699, 0.23842, 0.99883
MG1:1_MG1:3_0:100_rep3	0.181327	1, 0.7593, 0.12688, 0.98226, 0.099033, 0.56624	0.168373	0.9857, 0.76353, 0.12371, 0.99083, 0.086949, 0.56116	0.014297, 0.024436, 0.41454, 0.0023676, 0.20208, 0.99245
MG1:1_MG1:3_100:0_rep1	0.154328	1, 0.52936, 0.17905, 0.98545, 0.11478, 0.52557	0.136722	0.91982, 0.55171, 0.17508, 0.98921, 0.071049, 0.53788	0.080179, 0.26484, 0.33999, 0.99991, 0.49959, 0.18386
MG1:1_MG1:3_100:0_rep2	0.139219	1, 0.52421, 0.20022, 0.98194, 0.11977, 0.5383	0.126113	0.70005, 0.47716, 0.1037, 0.98398, 0.054771, 0.54165	0.29995, 0.6331, 0.40507, 0.95977, 0.27057, 0.50757
MG1:1_MG1:3_100:0_rep3	0.178776	1, 0.52107, 0.20305, 0.98417, 0.1153, 0.51881	0.159327	0.94782, 0.53961, 0.20122, 0.99309, 0.10106, 0.51208	0.05218, 0.16465, 0.25156, 0.77028, 0.11842, 0.19334
MG1:1_MG1:3_10:90_rep1	0.222931	1, 0.74244, 0.21873, 0.96794, 0.15236, 0.5819	0.138656	0.94009, 0.76123, 0.20855, 0.9865, 0.12879, 0.57082	0.059911, 0.17355, 6.1943e-05, 0.99895, 0.00014986, 0.23865
MG1:1_MG1:3_10:90_rep2	0.276121	1, 0.73653, 0.21314, 0.95686, 0.15505, 0.54359	0.164579	0.93312, 0.75924, 0.20232, 0.97884, 0.11913, 0.53402	0.06688, 0.13334, 7.2767e-05, 0.99961, 0.0001088, 0.74487
MG1:1_MG1:3_10:90_rep3	0.195556	1, 0.74042, 0.13565, 0.97705, 0.11659, 0.57427	0.158895	0.95374, 0.75443, 0.12946, 0.98927, 0.093958, 0.55925	0.046262, 0.21705, 0.0010385, 0.99935, 0.00010129, 0.47366
MG1:1_MG1:3_20:80_rep1	0.244292	1, 0.72194, 0.21789, 0.96669, 0.15919, 0.58497	0.131638	0.9053, 0.752, 0.2096, 0.98566, 0.13037, 0.56855	0.094696, 0.24458, 3.9602e-05, 0.9997, 0.00013348, 0.34684
MG1:1_MG1:3_20:80_rep2	0.290221	1, 0.7159, 0.21522, 0.95685, 0.1618, 0.55193	0.154937	0.90297, 0.7488, 0.20505, 0.97859, 0.12395, 0.53585	0.097025, 0.20117, 4.6441e-05, 0.99963, 6.8219e-05, 0.57613
MG1:1_MG1:3_20:80_rep3	0.21738	1, 0.71944, 0.14318, 0.97342, 0.13102, 0.58153	0.150853	0.91153, 0.7462, 0.13283, 0.98909, 0.099016, 0.56133	0.088472, 0.29509, 0.15094, 0.99912, 5.0443e-05, 0.40744
MG1:1_MG1:3_30:70_rep1	0.26158	1, 0.70052, 0.21689, 0.96619, 0.16099, 0.58524	0.126213	0.86644, 0.74237, 0.21196, 0.98458, 0.13355, 0.56554	0.13356, 0.28969, 3.769e-05, 0.99985, 0.00029766, 0.39845
MG1:1_MG1:3_30:70_rep2	0.299475	1, 0.69392, 0.21631, 0.95768, 0.1662, 0.5578	0.146085	0.86817, 0.73816, 0.20836, 0.98105, 0.12942, 0.53833	0.13183, 0.25158, 0.0050846, 0.97475, 0.0066526, 0.5176
MG1:1_MG1:3_30:70_rep3	0.239243	1, 0.69777, 0.15156, 0.9709, 0.1417, 0.58447	0.144388	0.86523, 0.7374, 0.13551, 0.98936, 0.10457, 0.56434	0.13477, 0.33401, 0.20001, 0.99587, 3.6691e-05, 0.39696
MG1:1_MG1:3_40:60_rep1	0.271957	1, 0.67774, 0.2146, 0.96663, 0.16086, 0.58351	0.12272	0.82466, 0.73188, 0.21538, 0.98339, 0.13459, 0.56121	0.17534, 0.32133, 5.89e-05, 0.9999, 0.023176, 0.43306
MG1:1_MG1:3_40:60_rep2	0.301117	1, 0.67054, 0.21613, 0.9593, 0.16804, 0.57936	0.138194	0.82992, 0.72683, 0.21378, 0.98327, 0.13767, 0.54103	0.17008, 0.28954, 5.0843e-05, 0.97207, 5.2436e-05, 0.493
MG1:1_MG1:3_40:60_rep3	0.255531	1, 0.67466, 0.15967, 0.96957, 0.14891, 0.58457	0.139843	0.81886, 0.72708, 0.13868, 0.99063, 0.11099, 0.5676	0.18114, 0.35536, 0.21686, 0.98946, 3.2282e-05, 0.39396
MG1:1_MG1:3_50:50_rep1	0.273306	1, 0.65286, 0.2085, 0.96811, 0.156, 0.5805	0.121283	0.78195, 0.71976, 0.21912, 0.98229, 0.13193, 0.55522	0.21805, 0.34436, 0.0048776, 0.99993, 0.053265, 0.45929
MG1:1_MG1:3_50:50_rep2	0.292801	1, 0.64624, 0.21507, 0.96159, 0.1671, 0.57904	0.131629	0.79203, 0.71331, 0.22068, 0.98368, 0.14605, 0.54509	0.20797, 0.31648, 9.2205e-05, 0.97076, 4.9959e-05, 0.4775
MG1:1_MG1:3_50:50_rep3	0.263473	1, 0.65023, 0.1675, 0.96935, 0.15253, 0.58153	0.137448	0.77541, 0.71435, 0.14276, 0.99219, 0.11779, 0.57063	0.22459, 0.36753, 0.22423, 0.98492, 3.1896e-05, 0.39176
MG1:1_MG1:3_60:40_rep1	0.264135	1, 0.62827, 0.20406, 0.97007, 0.15185, 0.57393	0.121914	0.73008, 0.70712, 0.21598, 0.98372, 0.11823, 0.5453	0.26992, 0.37013, 0.064231, 0.98631, 0.096893, 0.49026
MG1:1_MG1:3_60:40_rep2	0.274965	1, 0.62141, 0.21266, 0.96429, 0.15929, 0.57564	0.126531	0.75664, 0.69682, 0.22853, 0.98406, 0.15414, 0.54944	0.24336, 0.33657, 0.0022717, 0.97074, 4.8676e-05, 0.46801
MG1:1_MG1:3_60:40_rep3	0.261472	1, 0.62472, 0.17505, 0.97021, 0.15243, 0.57511	0.137329	0.73876, 0.69796, 0.14826, 0.99393, 0.12419, 0.57278	0.26124, 0.37343, 0.228, 0.98125, 3.4311e-05, 0.38803
MG1:1_MG1:3_70:30_rep1	0.245053	1, 0.6024, 0.19757, 0.97292, 0.14543, 0.55748	0.124678	0.68065, 0.69079, 0.21218, 0.98165, 0.10154, 0.53164	0.31935, 0.3891, 0.10807, 0.97528, 0.13233, 0.51573
MG1:1_MG1:3_70:30_rep2	0.247636	1, 0.5961, 0.21014, 0.96805, 0.15123, 0.56966	0.123926	0.69612, 0.68205, 0.22867, 0.98141, 0.14455, 0.54935	0.30388, 0.37164, 0.081947, 0.96271, 0.059438, 0.48429
MG1:1_MG1:3_70:30_rep3	0.249186	1, 0.59813, 0.1782, 0.97233, 0.15117, 0.56555	0.139755	0.71096, 0.67695, 0.1582, 0.99108, 0.12525, 0.57202	0.28904, 0.37545, 0.22459, 0.97547, 0.01836, 0.38593
MG1:1_MG1:3_80:20_rep1	0.216941	1, 0.57735, 0.19157, 0.97635, 0.137, 0.54826	0.131737	0.68396, 0.65884, 0.20165, 0.97312, 0.092438, 0.52104	0.31604, 0.38687, 0.17115, 0.9506, 0.16418, 0.52928
MG1:1_MG1:3_80:20_rep2	0.212054	1, 0.57099, 0.2072, 0.9723, 0.1417, 0.56118	0.122151	0.67142, 0.65559, 0.23501, 0.98179, 0.14733, 0.55121	0.32858, 0.38372, 0.083164, 0.9665, 0.058673, 0.4916
MG1:1_MG1:3_80:20_rep3	0.227832	1, 0.57163, 0.18619, 0.97526, 0.14267, 0.55255	0.170973	0.73301, 0.64145, 0.19513, 0.94344, 0.13225, 0.53493	0.26699, 0.37618, 0.35772, 0.86073, 0.19435, 0.47268
MG1:1_MG1:3_90:10_rep1	0.183734	1, 0.55285, 0.18528, 0.98052, 0.1267, 0.53749	0.134071	0.71949, 0.61685, 0.19118, 0.98334, 0.06692, 0.57296	0.28051, 0.37947, 0.14479, 0.99996, 0.19812, 0.37354
MG1:1_MG1:3_90:10_rep2	0.172752	1, 0.54664, 0.20396, 0.97723, 0.12976, 0.5506	0.121538	0.73626, 0.60909, 0.24195, 0.98528, 0.1541, 0.55467	0.26374, 0.36493, 0.01014, 0.97767, 0.004978, 0.46421
MG1:1_MG1:3_90:10_rep3	0.201413	1, 0.5459, 0.19649, 0.98099, 0.1297, 0.5367	0.151587	0.78983, 0.59938, 0.18907, 0.98794, 0.11102, 0.54622	0.21017, 0.3324, 0.22141, 0.94576, 0.084179, 0.34878
MG1:1_MG1:9_0:100_rep1	0.166602	1, 0.89364, 0.17088, 0.96804, 0.16395, 0.58153	0.138021	0.97992, 0.89891, 0.16374, 0.99237, 0.14885, 0.57747	0.020084, 0.075893, 0.42284, 0.00053889, 0.25551, 0.00048607
MG1:1_MG1:9_0:100_rep2	0.204826	1, 0.89408, 0.19889, 0.96693, 0.17471, 0.4964	0.185177	0.98426, 0.89808, 0.19137, 0.99133, 0.16222, 0.49046	0.015739, 0.0065641, 0.428, 0.0056893, 0.22598, 0.014635
MG1:1_MG1:9_0:100_rep3	0.255775	1, 0.89583, 0.20384, 0.95189, 0.17471, 0.55139	0.219522	0.97346, 0.90272, 0.194, 0.97994, 0.15584, 0.54519	0.026544, 0.052558, 0.0020622, 0.99852, 0.00062635, 0.00036928
MG1:1_MG1:9_100:0_rep1	0.154328	1, 0.52936, 0.17905, 0.98545, 0.11478, 0.52557	0.136722	0.91982, 0.55171, 0.17508, 0.98921, 0.071049, 0.53788	0.080179, 0.26484, 0.33999, 0.99991, 0.49959, 0.18386
MG1:1_MG1:9_100:0_rep2	0.139219	1, 0.52421, 0.20022, 0.98194, 0.11977, 0.5383	0.126113	0.70005, 0.47716, 0.1037, 0.98398, 0.054771, 0.54165	0.29995, 0.6331, 0.40507, 0.95977, 0.27057, 0.50757
MG1:1_MG1:9_100:0_rep3	0.178776	1, 0.52107, 0.20305, 0.98417, 0.1153, 0.51881	0.159327	0.94782, 0.53961, 0.20122, 0.99309, 0.10106, 0.51208	0.05218, 0.16465, 0.25156, 0.77028, 0.11842, 0.19334
MG1:1_MG1:9_10:90_rep1	0.230708	1, 0.86992, 0.18053, 0.95545, 0.18616, 0.60388	0.128323	0.9304, 0.88938, 0.16644, 0.99049, 0.15349, 0.59855	0.069602, 0.27725, 7.2075e-05, 0.95248, 0.00034162, 0.01786
MG1:1_MG1:9_10:90_rep2	0.251757	1, 0.87024, 0.20881, 0.95427, 0.19409, 0.54121	0.170139	0.93623, 0.88797, 0.19494, 0.98741, 0.16745, 0.51478	0.063766, 0.25578, 0.015942, 0.97786, 0.0077728, 0.25265
MG1:1_MG1:9_10:90_rep3	0.308242	1, 0.87188, 0.21248, 0.94335, 0.19297, 0.57643	0.206293	0.92413, 0.89311, 0.1958, 0.98, 0.15894, 0.56546	0.075873, 0.24297, 0.015424, 0.99938, 9.3143e-05, 5.9888e-05
MG1:1_MG1:9_20:80_rep1	0.307494	1, 0.84394, 0.18903, 0.94838, 0.20187, 0.61796	0.121116	0.86683, 0.88211, 0.17168, 0.98873, 0.16092, 0.60394	0.13317, 0.34915, 0.00037806, 0.97397, 0.016228, 0.25152
MG1:1_MG1:9_20:80_rep2	0.319722	1, 0.84355, 0.21683, 0.9476, 0.20969, 0.57504	0.156509	0.87062, 0.88087, 0.19963, 0.98418, 0.17594, 0.52717	0.12938, 0.34465, 0.068808, 0.96642, 0.019742, 0.37676
MG1:1_MG1:9_20:80_rep3	0.372916	1, 0.84374, 0.21753, 0.9407, 0.20858, 0.64347	0.196124	0.87059, 0.8823, 0.19703, 0.97818, 0.16367, 0.61012	0.12941, 0.30223, 0.09836, 0.99888, 4.6881e-05, 0.26424
MG1:1_MG1:9_30:70_rep1	0.374023	1, 0.81303, 0.19326, 0.94633, 0.21402, 0.63376	0.116331	0.79393, 0.87556, 0.17476, 0.98561, 0.16024, 0.60456	0.20607, 0.39147, 0.067934, 0.98682, 0.048371, 0.35447
MG1:1_MG1:9_30:70_rep2	0.384024	1, 0.81403, 0.22373, 0.94456, 0.22102, 0.59795	0.14404	0.79647, 0.87427, 0.20498, 0.98156, 0.18839, 0.53758	0.20353, 0.38862, 0.099886, 0.97251, 0.015367, 0.42341
MG1:1_MG1:9_30:70_rep3	0.432531	1, 0.81354, 0.22304, 0.93999, 0.21969, 0.65677	0.184327	0.8045, 0.87361, 0.19767, 0.97963, 0.16968, 0.6193	0.1955, 0.35014, 0.14313, 0.9937, 3.9322e-05, 0.32539
MG1:1_MG1:9_40:60_rep1	0.420668	1, 0.78034, 0.19841, 0.94591, 0.22017, 0.6362	0.113638	0.71591, 0.8686, 0.17775, 0.98111, 0.15713, 0.60165	0.28409, 0.41768, 0.10388, 0.99396, 0.068149, 0.41052
MG1:1_MG1:9_40:60_rep2	0.431492	1, 0.77839, 0.22547, 0.94543, 0.22848, 0.61953	0.133001	0.7205, 0.86619, 0.20851, 0.98257, 0.2042, 0.5496	0.2795, 0.4122, 0.11677, 0.98311, 1.6e-06, 0.44528
MG1:1_MG1:9_40:60_rep3	0.477805	1, 0.77961, 0.22703, 0.94149, 0.22622, 0.66306	0.174056	0.73433, 0.86392, 0.19816, 0.98191, 0.17777, 0.62842	0.26567, 0.37983, 0.1635, 0.98973, 4.2482e-05, 0.35971
MG1:1_MG1:9_50:50_rep1	0.445969	1, 0.74377, 0.20157, 0.94771, 0.22065, 0.63275	0.113236	0.63369, 0.86069, 0.18148, 0.97691, 0.15091, 0.59468	0.36631, 0.43653, 0.12563, 0.9871, 0.086717, 0.44738
MG1:1_MG1:9_50:50_rep2	0.45338	1, 0.74094, 0.22822, 0.9472, 0.22942, 0.62477	0.124168	0.64152, 0.85648, 0.21281, 0.98306, 0.22124, 0.56176	0.35848, 0.42906, 0.13467, 0.98288, 2.7693e-06, 0.46074
MG1:1_MG1:9_50:50_rep3	0.501002	1, 0.74141, 0.22901, 0.94475, 0.22723, 0.66158	0.16562	0.6626, 0.852, 0.19871, 0.98452, 0.18789, 0.63753	0.3374, 0.39957, 0.17465, 0.98739, 3.274e-06, 0.38134
MG1:1_MG1:9_60:40_rep1	0.444186	1, 0.70313, 0.20213, 0.95145, 0.21448, 0.62282	0.114985	0.55354, 0.84934, 0.18674, 0.96444, 0.14455, 0.58444	0.44646, 0.44795, 0.13723, 0.99989, 0.091983, 0.47081
MG1:1_MG1:9_60:40_rep2	0.447713	1, 0.69929, 0.2281, 0.95082, 0.22353, 0.62146	0.117939	0.56363, 0.84327, 0.21993, 0.98351, 0.24085, 0.57395	0.43637, 0.43974, 0.14124, 0.98178, 0.0024437, 0.47087
MG1:1_MG1:9_60:40_rep3	0.495242	1, 0.69875, 0.22831, 0.94954, 0.22137, 0.65078	0.159309	0.59187, 0.83602, 0.19934, 0.98767, 0.19945, 0.64628	0.40813, 0.41304, 0.18144, 0.98564, 0.00045206, 0.39551
MG1:1_MG1:9_70:30_rep1	0.410385	1, 0.65904, 0.19956, 0.957, 0.20052, 0.6061	0.11928	0.47151, 0.83387, 0.19498, 0.96148, 0.13433, 0.56506	0.52849, 0.45743, 0.1456, 0.9842, 0.10531, 0.49192
MG1:1_MG1:9_70:30_rep2	0.408865	1, 0.65417, 0.22441, 0.95616, 0.20948, 0.60937	0.114569	0.48674, 0.8244, 0.22944, 0.98313, 0.25495, 0.58621	0.51326, 0.44784, 0.14522, 0.98401, 0.015105, 0.47687
MG1:1_MG1:9_70:30_rep3	0.454772	1, 0.65248, 0.22438, 0.95577, 0.20712, 0.62927	0.155341	0.5232, 0.81364, 0.19961, 0.99185, 0.20447, 0.65291	0.4768, 0.42313, 0.18665, 0.98397, 0.011491, 0.40634
MG1:1_MG1:9_80:20_rep1	0.342745	1, 0.61384, 0.19344, 0.96409, 0.17771, 0.5832	0.125043	0.59763, 0.46129, 0.14999, 0.9864, 0.1107, 0.50578	0.40237, 0.80495, 0.20314, 0.95898, 0.12105, 0.54187
MG1:1_MG1:9_80:20_rep2	0.334557	1, 0.60792, 0.21617, 0.96313, 0.18335, 0.58945	0.114234	0.57961, 0.45221, 0.1446, 0.98407, 0.021865, 0.48306	0.42039, 0.79207, 0.24479, 0.98257, 0.26972, 0.60269
MG1:1_MG1:9_80:20_rep3	0.378092	1, 0.60553, 0.215, 0.9635, 0.18312, 0.5973	0.153858	0.47103, 0.77594, 0.19997, 0.99708, 0.20556, 0.65355	0.52897, 0.42729, 0.19014, 0.98176, 0.017461, 0.41032
MG1:1_MG1:9_90:10_rep1	0.247953	1, 0.56886, 0.18431, 0.97385, 0.14763, 0.55115	0.132443	0.62039, 0.45651, 0.14997, 0.98728, 0.11891, 0.52356	0.37961, 0.74019, 0.21194, 0.96389, 0.098394, 0.50409
MG1:1_MG1:9_90:10_rep2	0.231314	1, 0.56346, 0.20877, 0.97196, 0.15157, 0.56469	0.116933	0.5847, 0.44516, 0.12793, 0.9848, 0.011836, 0.47894	0.4153, 0.71942, 0.26896, 0.98131, 0.26926, 0.61064
MG1:1_MG1:9_90:10_rep3	0.272752	1, 0.56066, 0.20884, 0.97292, 0.15199, 0.55899	0.154944	0.50169, 0.69647, 0.20184, 0.99971, 0.19255, 0.62781	0.49831, 0.41378, 0.19009, 0.97785, 0.0032514, 0.39378
MG1:1_MG3:1_0:100_rep1	0.141404	1, 0.27781, 0.098753, 0.99316, 0.10756, 0.55803	0.131909	0.95567, 0.26689, 0.04729, 0.99402, 0.09886, 0.56856	0.044328, 0.6123, 0.99974, 0.97938, 0.37476, 0.039444
MG1:1_MG3:1_0:100_rep2	0.155912	1, 0.28221, 0.21904, 0.97385, 0.10975, 0.53328	0.143101	0.91676, 0.26415, 0.21403, 0.98802, 0.092148, 0.54256	0.083245, 0.54654, 0.34232, 0.85002, 0.22549, 0.26708
MG1:1_MG3:1_0:100_rep3	0.161226	1, 0.2775, 0.10296, 0.98889, 0.12143, 0.49209	0.152743	0.8863, 0.25688, 2.5476e-05, 0.99999, 0.14601, 0.41151	0.1137, 0.4668, 0.69459, 0.88678, 8.7866e-05, 0.99606
MG1:1_MG3:1_100:0_rep1	0.154328	1, 0.52936, 0.17905, 0.98545, 0.11478, 0.52557	0.136722	0.91982, 0.55171, 0.17508, 0.98921, 0.071049, 0.53788	0.080179, 0.26484, 0.33999, 0.99991, 0.49959, 0.18386
MG1:1_MG3:1_100:0_rep2	0.139219	1, 0.52421, 0.20022, 0.98194, 0.11977, 0.5383	0.126113	0.70005, 0.47716, 0.1037, 0.98398, 0.054771, 0.54165	0.29995, 0.6331, 0.40507, 0.95977, 0.27057, 0.50757
MG1:1_MG3:1_100:0_rep3	0.178776	1, 0.52107, 0.20305, 0.98417, 0.1153, 0.51881	0.159327	0.94782, 0.53961, 0.20122, 0.99309, 0.10106, 0.51208	0.05218, 0.16465, 0.25156, 0.77028, 0.11842, 0.19334
MG1:1_MG3:1_10:90_rep1	0.16366	1, 0.29786, 0.10531, 0.9881, 0.11996, 0.56678	0.126427	0.88564, 0.26962, 0.039489, 0.99997, 0.10149, 0.57392	0.11436, 0.59391, 0.53496, 0.92749, 0.22402, 0.30983
MG1:1_MG3:1_10:90_rep2	0.175344	1, 0.30196, 0.21175, 0.96704, 0.12465, 0.5435	0.13425	0.83614, 0.26461, 0.20251, 0.98297, 0.088752, 0.54064	0.16386, 0.5487, 0.29963, 0.91615, 0.18528, 0.41358
MG1:1_MG3:1_10:90_rep3	0.177927	1, 0.29703, 0.11204, 0.98494, 0.13246, 0.50866	0.147455	0.75904, 0.24964, 0.012607, 0.9948, 0.14074, 0.40259	0.24096, 0.47741, 0.34191, 0.96418, 0.07134, 0.718
MG1:1_MG3:1_20:80_rep1	0.195568	1, 0.31938, 0.11264, 0.98247, 0.14206, 0.57314	0.122838	0.81753, 0.27359, 0.049146, 0.98986, 0.10773, 0.57653	0.18247, 0.58957, 0.36464, 0.95112, 0.15669, 0.39245
MG1:1_MG3:1_20:80_rep2	0.200684	1, 0.32304, 0.20625, 0.96852, 0.13479, 0.55186	0.126427	0.73014, 0.26093, 0.19657, 0.98681, 0.078688, 0.5383	0.26986, 0.53432, 0.25683, 0.95403, 0.1628, 0.47422
MG1:1_MG3:1_20:80_rep3	0.203469	1, 0.31811, 0.12317, 0.98094, 0.14125, 0.52284	0.142835	0.62914, 0.2387, 3.4254e-05, 0.99998, 0.13028, 0.37597	0.37086, 0.48026, 0.27217, 0.97744, 0.09881, 0.64851
MG1:1_MG3:1_30:70_rep1	0.225389	1, 0.34447, 0.12699, 0.97995, 0.14548, 0.55931	0.119748	0.71123, 0.27015, 0.04367, 0.9939, 0.11682, 0.58166	0.28877, 0.56647, 0.27301, 0.97732, 0.10288, 0.43428
MG1:1_MG3:1_30:70_rep2	0.222671	1, 0.34577, 0.18744, 0.9627, 0.16201, 0.54427	0.120511	0.62641, 0.25639, 0.18782, 0.99282, 0.063267, 0.5292	0.37359, 0.52879, 0.24296, 0.9607, 0.15562, 0.51002
MG1:1_MG3:1_30:70_rep3	0.228751	1, 0.34073, 0.13562, 0.97804, 0.1475, 0.5342	0.139792	0.46749, 0.49018, 0.24345, 0.98231, 0.11929, 0.61183	0.53251, 0.23098, 5.8298e-05, 0.99997, 0.10654, 0.35849
MG1:1_MG3:1_40:60_rep1	0.246071	1, 0.36934, 0.13679, 0.97793, 0.15097, 0.55988	0.118241	0.63477, 0.27265, 0.046524, 0.99443, 0.12514, 0.5916	0.36523, 0.57138, 0.25129, 0.981, 0.090345, 0.44418
MG1:1_MG3:1_40:60_rep2	0.237934	1, 0.36988, 0.1884, 0.96608, 0.16435, 0.5479	0.115639	0.46828, 0.52859, 0.20552, 0.97652, 0.13794, 0.52446	0.53172, 0.25211, 0.1835, 0.9814, 0.08225, 0.5186
MG1:1_MG3:1_40:60_rep3	0.248461	1, 0.36486, 0.14877, 0.97615, 0.15111, 0.54242	0.138198	0.54427, 0.50149, 0.2272, 0.98487, 0.12641, 0.58835	0.45573, 0.2264, 0.0096173, 0.99554, 0.083719, 0.34651
MG1:1_MG3:1_50:50_rep1	0.256579	1, 0.39558, 0.14667, 0.97678, 0.15295, 0.55841	0.117922	0.45986, 0.56497, 0.23183, 0.98286, 0.082019, 0.46223	0.54014, 0.27124, 0.040525, 1, 0.13617, 0.59826
MG1:1_MG3:1_50:50_rep2	0.243594	1, 0.3949, 0.19031, 0.96662, 0.1641, 0.56364	0.110649	0.56483, 0.52802, 0.21142, 0.97742, 0.14281, 0.53713	0.43517, 0.24569, 0.15974, 0.98711, 0.059646, 0.50174
MG1:1_MG3:1_50:50_rep3	0.259547	1, 0.39031, 0.16187, 0.9752, 0.15197, 0.54716	0.138061	0.61864, 0.51016, 0.22, 0.98524, 0.13017, 0.57146	0.38136, 0.22148, 0.010084, 0.99284, 0.059311, 0.33001
MG1:1_MG3:1_60:40_rep1	0.255298	1, 0.42278, 0.1559, 0.97641, 0.15131, 0.55493	0.119409	0.55047, 0.56152, 0.21454, 0.98549, 0.076894, 0.47262	0.44953, 0.27087, 0.044929, 0.99998, 0.15013, 0.60824
MG1:1_MG3:1_60:40_rep2	0.238158	1, 0.4212, 0.1937, 0.96799, 0.1609, 0.56284	0.108544	0.6307, 0.53392, 0.21105, 0.98161, 0.123, 0.53414	0.3693, 0.24893, 0.1494, 0.96455, 0.091125, 0.49934
MG1:1_MG3:1_60:40_rep3	0.260322	1, 0.41677, 0.17415, 0.97514, 0.14997, 0.54823	0.139428	0.69328, 0.51665, 0.21275, 0.98814, 0.12861, 0.55837	0.30672, 0.21454, 0.012976, 0.98802, 0.03305, 0.30393
MG1:1_MG3:1_70:30_rep1	0.24186	1, 0.45019, 0.16694, 0.97802, 0.15127, 0.54957	0.122517	0.6415, 0.55893, 0.20189, 0.98735, 0.073587, 0.48021	0.3585, 0.27019, 0.052648, 0.99998, 0.17065, 0.62312
MG1:1_MG3:1_70:30_rep2	0.222109	1, 0.44745, 0.19475, 0.97014, 0.14936, 0.55951	0.108391	0.7416, 0.52977, 0.21864, 0.98024, 0.14239, 0.54052	0.2584, 0.22982, 0.069572, 0.99477, 0.001393, 0.45559
MG1:1_MG3:1_70:30_rep3	0.250284	1, 0.44372, 0.18489, 0.97597, 0.14513, 0.54559	0.142264	0.7614, 0.52309, 0.20843, 0.99062, 0.12334, 0.54742	0.2386, 0.20806, 0.015496, 0.97879, 0.01716, 0.27261
MG1:1_MG3:1_80:20_rep1	0.217328	1, 0.47763, 0.17279, 0.97941, 0.14175, 0.54272	0.127538	0.75414, 0.55068, 0.18733, 0.98733, 0.072763, 0.53025	0.24586, 0.26129, 0.082108, 0.99996, 0.21495, 0.46539
MG1:1_MG3:1_80:20_rep2	0.196782	1, 0.47376, 0.19765, 0.97333, 0.14006, 0.55415	0.111232	0.80468, 0.53511, 0.22023, 0.98166, 0.13518, 0.54117	0.19532, 0.23153, 0.00039098, 0.99626, 0.00013351, 0.43096
MG1:1_MG3:1_80:20_rep3	0.230533	1, 0.47018, 0.19295, 0.97913, 0.13729, 0.5394	0.146541	0.82651, 0.529, 0.20544, 0.99256, 0.11592, 0.53776	0.17349, 0.2, 0.019746, 0.96053, 0.013033, 0.22581
MG1:1_MG3:1_90:10_rep1	0.185113	1, 0.50419, 0.17676, 0.98186, 0.1293, 0.53461	0.131644	0.84495, 0.54975, 0.18001, 0.98844, 0.07068, 0.5345	0.15505, 0.2553, 0.14081, 1, 0.30588, 0.38625
MG1:1_MG3:1_90:10_rep2	0.16643	1, 0.49926, 0.19968, 0.97754, 0.1287, 0.54699	0.118093	0.88195, 0.53641, 0.20093, 0.98808, 0.10818, 0.54081	0.11805, 0.22485, 0.17058, 0.88555, 0.14513, 0.41791
MG1:1_MG3:1_90:10_rep3	0.204364	1, 0.49619, 0.19908, 0.98177, 0.12729, 0.53032	0.152386	0.88547, 0.53498, 0.20184, 0.99314, 0.10727, 0.52542	0.11453, 0.19437, 0.090822, 0.91278, 0.057076, 0.20951
MG1:1_MG9:1_0:100_rep1	0.158932	1, 0.11825, 0.0073261, 0.99624, 0.11273, 0.46596	0.148876	0.96946, 0.11046, 2.0862e-05, 1, 0.079553, 0.45691	0.030538, 0.58156, 0.97258, 0.59189, 0.49969, 0.13251
MG1:1_MG9:1_0:100_rep2	0.149392	1, 0.1211, 0.0934, 0.95102, 0.12048, 0.49221	0.144955	0.9829, 0.11642, 0.092313, 0.96378, 0.1013, 0.48132	0.017098, 0.65543, 0.99931, 0.5295, 0.45533, 0.47679
MG1:1_MG9:1_0:100_rep3	0.173533	1, 0.1141, 0.092059, 0.98068, 0.14476, 0.55584	0.166946	0.97345, 0.10742, 0.13707, 0.99999, 0.10903, 0.55011	0.026547, 0.54836, 0.52591, 0.00020083, 0.25747, 0.21339
MG1:1_MG9:1_100:0_rep1	0.154328	1, 0.52936, 0.17905, 0.98545, 0.11478, 0.52557	0.136722	0.91982, 0.55171, 0.17508, 0.98921, 0.071049, 0.53788	0.080179, 0.26484, 0.33999, 0.99991, 0.49959, 0.18386
MG1:1_MG9:1_100:0_rep2	0.139219	1, 0.52421, 0.20022, 0.98194, 0.11977, 0.5383	0.126113	0.70005, 0.47716, 0.1037, 0.98398, 0.054771, 0.54165	0.29995, 0.6331, 0.40507, 0.95977, 0.27057, 0.50757
MG1:1_MG9:1_100:0_rep3	0.178776	1, 0.52107, 0.20305, 0.98417, 0.1153, 0.51881	0.159327	0.94782, 0.53961, 0.20122, 0.99309, 0.10106, 0.51208	0.05218, 0.16465, 0.25156, 0.77028, 0.11842, 0.19334
MG1:1_MG9:1_10:90_rep1	0.233951	1, 0.14356, 2.0239e-06, 0.98187, 0.17268, 0.51994	0.139479	0.86883, 0.10898, 0.010817, 0.99675, 0.05932, 0.45864	0.13117, 0.5363, 0.25142, 0.94266, 0.24682, 0.43246
MG1:1_MG9:1_10:90_rep2	0.210522	1, 0.14636, 0.070314, 0.94169, 0.17494, 0.53378	0.132934	0.89668, 0.11823, 0.051575, 0.98611, 0.093599, 0.4801	0.10332, 0.57608, 0.48079, 0.79881, 0.30211, 0.51983
MG1:1_MG9:1_10:90_rep3	0.232894	1, 0.13936, 0.069403, 0.96363, 0.19238, 0.59361	0.154584	0.87031, 0.10516, 0.074292, 0.99999, 0.10336, 0.53786	0.12969, 0.52146, 0.29549, 0.8931, 0.21939, 0.48691
MG1:1_MG9:1_20:80_rep1	0.32906	1, 0.17356, 0.025758, 0.95687, 0.18238, 0.56678	0.131292	0.77437, 0.10824, 3.3931e-05, 0.99999, 0.068502, 0.45682	0.22563, 0.53813, 0.21526, 0.97086, 0.16766, 0.47496
MG1:1_MG9:1_20:80_rep2	0.303093	1, 0.17435, 0.063599, 0.93708, 0.20991, 0.56324	0.123302	0.79988, 0.11798, 0.031631, 0.98851, 0.08641, 0.47115	0.20012, 0.55422, 0.33592, 0.89856, 0.21904, 0.53567
MG1:1_MG9:1_20:80_rep3	0.324402	1, 0.1674, 0.062788, 0.95356, 0.22379, 0.62031	0.143295	0.77341, 0.10397, 0.072109, 0.99998, 0.090126, 0.52704	0.22659, 0.52399, 0.24587, 0.94401, 0.17798, 0.50874
MG1:1_MG9:1_30:70_rep1	0.413906	1, 0.2057, 0.0025883, 0.97571, 0.20332, 0.59523	0.125473	0.68396, 0.10889, 2.4531e-06, 1, 0.077667, 0.46286	0.31604, 0.54154, 0.20198, 0.97825, 0.13552, 0.48763
MG1:1_MG9:1_30:70_rep2	0.38677	1, 0.20567, 0.069031, 0.93583, 0.23113, 0.61267	0.115616	0.70468, 0.11841, 0.018967, 0.99013, 0.082503, 0.46374	0.29532, 0.54705, 0.28733, 0.92607, 0.1836, 0.53819
MG1:1_MG9:1_30:70_rep3	0.411613	1, 0.19912, 0.071245, 0.94848, 0.24248, 0.6394	0.13429	0.67864, 0.10305, 0.071682, 0.99997, 0.07584, 0.51487	0.32136, 0.52658, 0.22743, 0.96255, 0.15873, 0.51572
MG1:1_MG9:1_40:60_rep1	0.480764	1, 0.24207, 0.037109, 0.96839, 0.2194, 0.61313	0.123202	0.59778, 0.11188, 0.055053, 0.98409, 0.10098, 0.4836	0.40222, 0.54529, 0.18553, 0.97597, 0.11281, 0.48905
MG1:1_MG9:1_40:60_rep2	0.451121	1, 0.24213, 0.089849, 0.94864, 0.23997, 0.62733	0.110158	0.6084, 0.11831, 0.0025516, 0.98962, 0.075074, 0.44962	0.3916, 0.54306, 0.26079, 0.94634, 0.16452, 0.54132
MG1:1_MG9:1_40:60_rep3	0.481125	1, 0.23537, 0.090773, 0.94702, 0.25114, 0.65113	0.128174	0.58727, 0.10304, 0.078667, 0.98662, 0.070489, 0.50299	0.41273, 0.52985, 0.21672, 0.97595, 0.13894, 0.51717
MG1:1_MG9:1_50:50_rep1	0.520829	1, 0.28359, 0.06675, 0.96693, 0.2259, 0.62158	0.11784	0.49225, 0.54745, 0.17831, 0.98453, 0.078678, 0.49551	0.50775, 0.11277, 3.2199e-06, 1, 0.082603, 0.48916
MG1:1_MG9:1_50:50_rep2	0.489655	1, 0.28326, 0.11402, 0.95177, 0.24173, 0.63251	0.107903	0.48055, 0.54342, 0.22638, 0.96839, 0.13628, 0.53615	0.51945, 0.12194, 0.062775, 0.95622, 0.089111, 0.45202
MG1:1_MG9:1_50:50_rep3	0.524006	1, 0.27703, 0.11779, 0.94825, 0.25073, 0.65443	0.125166	0.50606, 0.53111, 0.21201, 0.98169, 0.13006, 0.52169	0.49394, 0.10227, 0.077452, 0.98199, 0.05768, 0.48583
MG1:1_MG9:1_60:40_rep1	0.526922	1, 0.33123, 0.10197, 0.96728, 0.22231, 0.62038	0.117041	0.58047, 0.54885, 0.17997, 0.9864, 0.078633, 0.49807	0.41953, 0.1157, 0.0001335, 0.99999, 0.10531, 0.50718
MG1:1_MG9:1_60:40_rep2	0.494294	1, 0.32987, 0.14141, 0.95559, 0.23432, 0.62862	0.107937	0.57757, 0.54085, 0.21396, 0.97721, 0.12218, 0.53791	0.42243, 0.12267, 0.075058, 0.94864, 0.087695, 0.43334
MG1:1_MG9:1_60:40_rep3	0.531629	1, 0.32457, 0.14805, 0.95148, 0.24105, 0.64716	0.125714	0.59811, 0.53242, 0.20942, 0.98551, 0.12559, 0.52196	0.40189, 0.10188, 0.072567, 0.97459, 0.047715, 0.46117
MG1:1_MG9:1_70:30_rep1	0.490219	1, 0.38395, 0.13532, 0.96895, 0.20789, 0.60824	0.119035	0.66855, 0.5499, 0.18114, 0.98776, 0.078467, 0.49981	0.33145, 0.12035, 0.00074625, 0.99998, 0.13865, 0.53386
MG1:1_MG9:1_70:30_rep2	0.457521	1, 0.38131, 0.16947, 0.95194, 0.21926, 0.61522	0.10852	0.67937, 0.53867, 0.21249, 0.98232, 0.12671, 0.54102	0.32063, 0.1181, 0.023135, 0.95292, 0.03817, 0.44451
MG1:1_MG9:1_70:30_rep3	0.495955	1, 0.37696, 0.17603, 0.95625, 0.22144, 0.62732	0.129772	0.68917, 0.53384, 0.20702, 0.98818, 0.11896, 0.51944	0.31083, 0.10181, 0.071311, 0.95914, 0.042701, 0.42596
MG1:1_MG9:1_80:20_rep1	0.407234	1, 0.43774, 0.16069, 0.97208, 0.18277, 0.58629	0.123528	0.77108, 0.54546, 0.17759, 0.98772, 0.080853, 0.52467	0.22892, 0.11964, 0.058329, 0.99997, 0.18295, 0.35637
MG1:1_MG9:1_80:20_rep2	0.375104	1, 0.43366, 0.18914, 0.95951, 0.19212, 0.59311	0.111595	0.77276, 0.53866, 0.20917, 0.98452, 0.12538, 0.54004	0.22724, 0.12042, 4.8029e-05, 0.94871, 0.00010559, 0.40986
MG1:1_MG9:1_80:20_rep3	0.414685	1, 0.42891, 0.19249, 0.96273, 0.1915, 0.59526	0.137025	0.77896, 0.53524, 0.20444, 0.99042, 0.11169, 0.51878	0.22104, 0.10292, 0.081375, 0.93488, 0.044276, 0.37036
MG1:1_MG9:1_90:10_rep1	0.28029	1, 0.48733, 0.17561, 0.97361, 0.15456, 0.54476	0.129291	0.85957, 0.54634, 0.17654, 0.98876, 0.079352, 0.52654	0.14043, 0.13328, 0.15855, 0.99994, 0.29941, 0.30781
MG1:1_MG9:1_90:10_rep2	0.254972	1, 0.48155, 0.19909, 0.96951, 0.15503, 0.56612	0.118605	0.86869, 0.53737, 0.2002, 0.98771, 0.10793, 0.541	0.13131, 0.12676, 0.16425, 0.82922, 0.15087, 0.38888
MG1:1_MG9:1_90:10_rep3	0.295356	1, 0.47867, 0.20265, 0.97179, 0.15528, 0.55746	0.147026	0.86749, 0.53667, 0.20243, 0.99205, 0.10563, 0.51695	0.13251, 0.10766, 0.1156, 0.88323, 0.059878, 0.27455
MG1:3_MG1:9_0:100_rep1	0.166602	1, 0.89364, 0.17088, 0.96804, 0.16395, 0.58153	0.138021	0.97992, 0.89891, 0.16374, 0.99237, 0.14885, 0.57747	0.020084, 0.075893, 0.42284, 0.00053889, 0.25551, 0.00048607
MG1:3_MG1:9_0:100_rep2	0.204826	1, 0.89408, 0.19889, 0.96693, 0.17471, 0.4964	0.185177	0.98426, 0.89808, 0.19137, 0.99133, 0.16222, 0.49046	0.015739, 0.0065641, 0.428, 0.0056893, 0.22598, 0.014635
MG1:3_MG1:9_0:100_rep3	0.255775	1, 0.89583, 0.20384, 0.95189, 0.17471, 0.55139	0.219522	0.97346, 0.90272, 0.194, 0.97994, 0.15584, 0.54519	0.026544, 0.052558, 0.0020622, 0.99852, 0.00062635, 0.00036928
MG1:3_MG1:9_100:0_rep1	0.202105	1, 0.7612, 0.21823, 0.97046, 0.14712, 0.57791	0.147187	0.96576, 0.77162, 0.21081, 0.98328, 0.13047, 0.56887	0.034245, 0.07951, 0.44882, 0.36158, 0.2528, 0.44712
MG1:3_MG1:9_100:0_rep2	0.260392	1, 0.75584, 0.21016, 0.9578, 0.14612, 0.53287	0.174643	0.95766, 0.76987, 0.20078, 0.98184, 0.1157, 0.53646	0.042342, 0.033937, 0.40939, 0.0003699, 0.23842, 0.99883
MG1:3_MG1:9_100:0_rep3	0.181327	1, 0.7593, 0.12688, 0.98226, 0.099033, 0.56624	0.168373	0.9857, 0.76353, 0.12371, 0.99083, 0.086949, 0.56116	0.014297, 0.024436, 0.41454, 0.0023676, 0.20208, 0.99245
MG1:3_MG1:9_10:90_rep1	0.172065	1, 0.88233, 0.17607, 0.96584, 0.16795, 0.58713	0.157188	0.93784, 0.8987, 0.19123, 0.89421, 0.18254, 0.54767	0.062161, 0.45484, 0.47165, 0.58142, 0.25308, 0.49751
MG1:3_MG1:9_10:90_rep2	0.207437	1, 0.88251, 0.20174, 0.96282, 0.17533, 0.51211	0.205262	0.90262, 0.90427, 0.22204, 0.87419, 0.1998, 0.47054	0.097376, 0.59029, 0.44463, 0.65457, 0.2553, 0.50116
MG1:3_MG1:9_10:90_rep3	0.250735	1, 0.88403, 0.19818, 0.95539, 0.16831, 0.5577	0.209904	0.96737, 0.8928, 0.18798, 0.98197, 0.14638, 0.54958	0.032634, 0.11596, 0.0006088, 0.99935, 0.0002894, 0.00017187
MG1:3_MG1:9_20:80_rep1	0.178936	1, 0.87062, 0.18118, 0.9644, 0.17066, 0.59101	0.127389	0.96492, 0.88017, 0.17114, 0.99326, 0.14954, 0.58555	0.035081, 0.17332, 0.00016879, 0.74113, 0.00037557, 0.0002721
MG1:3_MG1:9_20:80_rep2	0.213184	1, 0.87055, 0.20433, 0.95976, 0.17529, 0.52426	0.168521	0.96802, 0.87937, 0.19982, 0.97149, 0.15955, 0.50806	0.031983, 0.12392, 0.42904, 0.49267, 0.22791, 0.46726
MG1:3_MG1:9_20:80_rep3	0.24611	1, 0.87183, 0.19217, 0.95867, 0.16178, 0.56171	0.201062	0.96098, 0.88257, 0.18191, 0.98355, 0.1376, 0.55286	0.039023, 0.17009, 0.000316, 0.99957, 0.00020804, 0.00012071
MG1:3_MG1:9_30:70_rep1	0.18608	1, 0.85849, 0.18622, 0.96359, 0.17209, 0.59341	0.124197	0.9582, 0.87002, 0.17571, 0.99128, 0.1496, 0.5881	0.041796, 0.19698, 0.00010957, 0.85044, 0.00020938, 0.00034121
MG1:3_MG1:9_30:70_rep2	0.220685	1, 0.85813, 0.20662, 0.95752, 0.17458, 0.53376	0.161574	0.96058, 0.86913, 0.19752, 0.98034, 0.1532, 0.51628	0.039419, 0.14357, 0.00015275, 0.99954, 0.00012107, 0.3846
MG1:3_MG1:9_30:70_rep3	0.241354	1, 0.8592, 0.18576, 0.96182, 0.15508, 0.56377	0.193378	0.96, 0.86986, 0.1756, 0.9832, 0.13024, 0.58856	0.039996, 0.16492, 0.00022123, 0.99961, 0.0001563, 0.13259
MG1:3_MG1:9_40:60_rep1	0.19263	1, 0.84593, 0.19118, 0.9633, 0.17227, 0.5945	0.122658	0.95287, 0.85907, 0.18032, 0.99022, 0.14898, 0.58958	0.047129, 0.20854, 8.829e-05, 0.88709, 0.00014907, 0.00061671
MG1:3_MG1:9_40:60_rep2	0.228872	1, 0.84524, 0.20859, 0.95598, 0.17312, 0.54101	0.157339	0.95416, 0.85817, 0.19743, 0.97986, 0.14741, 0.52107	0.045841, 0.15617, 0.00011754, 0.99958, 9.9967e-05, 0.4723
MG1:3_MG1:9_40:60_rep3	0.233843	1, 0.84529, 0.17766, 0.96542, 0.14861, 0.60223	0.185353	0.95599, 0.85816, 0.16918, 0.98427, 0.12243, 0.5862	0.044012, 0.1964, 0.00016849, 0.99966, 0.00013376, 0.22536
MG1:3_MG1:9_50:50_rep1	0.19797	1, 0.83292, 0.19605, 0.96349, 0.1712, 0.59438	0.122829	0.9493, 0.84721, 0.18501, 0.98945, 0.14766, 0.58972	0.050702, 0.211, 7.8014e-05, 0.90472, 0.00012212, 0.0038196
MG1:3_MG1:9_50:50_rep2	0.23696	1, 0.83166, 0.20993, 0.95517, 0.17094, 0.54722	0.155098	0.94924, 0.84635, 0.19725, 0.97946, 0.14146, 0.52468	0.050763, 0.15944, 9.9629e-05, 0.99959, 9.1308e-05, 0.54016
MG1:3_MG1:9_50:50_rep3	0.2258	1, 0.83179, 0.17031, 0.96835, 0.14142, 0.60019	0.178559	0.95394, 0.84538, 0.1618, 0.98826, 0.11481, 0.5837	0.046065, 0.21606, 0.00015272, 0.99974, 0.00012265, 0.27814
MG1:3_MG1:9_60:40_rep1	0.201719	1, 0.81945, 0.20082, 0.96409, 0.1689, 0.59315	0.124683	0.94765, 0.8344, 0.18978, 0.98883, 0.14556, 0.58761	0.052352, 0.2065, 7.3404e-05, 0.91517, 0.00011281, 0.045077
MG1:3_MG1:9_60:40_rep2	0.244433	1, 0.81754, 0.21089, 0.95486, 0.16791, 0.55158	0.156313	0.94781, 0.8329, 0.1981, 0.97732, 0.13497, 0.5299	0.052186, 0.14622, 0.3171, 0.56174, 0.1992, 0.53474
MG1:3_MG1:9_60:40_rep3	0.216817	1, 0.81828, 0.16307, 0.97101, 0.13365, 0.59489	0.173192	0.95345, 0.83179, 0.15484, 0.98915, 0.10802, 0.57973	0.046553, 0.22983, 0.00015034, 0.99974, 0.00011958, 0.33114
MG1:3_MG1:9_70:30_rep1	0.203726	1, 0.80553, 0.20546, 0.96509, 0.16535, 0.59084	0.128139	0.94859, 0.82042, 0.19455, 0.98843, 0.14261, 0.58447	0.051412, 0.19226, 7.4728e-05, 0.91798, 0.00011728, 0.074274
MG1:3_MG1:9_70:30_rep2	0.250822	1, 0.80309, 0.21172, 0.95491, 0.16391, 0.55351	0.157016	0.94586, 0.81944, 0.19999, 0.97878, 0.13332, 0.529	0.054142, 0.14172, 8.6924e-05, 0.99965, 9.8957e-05, 0.7021
MG1:3_MG1:9_70:30_rep3	0.207239	1, 0.80405, 0.15481, 0.97384, 0.12568, 0.58978	0.170814	0.95845, 0.81611, 0.14845, 0.98412, 0.10091, 0.5745	0.041551, 0.221, 0.30723, 0.68688, 0.18609, 0.46703
MG1:3_MG1:9_80:20_rep1	0.204101	1, 0.79117, 0.20993, 0.9665, 0.16054, 0.58751	0.133079	0.95247, 0.80515, 0.1992, 0.9885, 0.13878, 0.58075	0.047527, 0.16536, 8.659e-05, 0.90254, 0.00014268, 0.075001
MG1:3_MG1:9_80:20_rep2	0.25589	1, 0.78813, 0.2121, 0.95537, 0.15896, 0.55399	0.161246	0.94754, 0.80415, 0.20044, 0.97862, 0.12784, 0.53068	0.052463, 0.11866, 9.7105e-05, 0.9996, 0.00012043, 0.82334
MG1:3_MG1:9_80:20_rep3	0.197356	1, 0.78945, 0.14603, 0.97665, 0.11728, 0.58327	0.167259	0.96214, 0.80046, 0.13963, 0.98978, 0.095912, 0.57027	0.037862, 0.21292, 0.00021456, 0.99958, 0.0001385, 0.4621
MG1:3_MG1:9_90:10_rep1	0.203276	1, 0.77638, 0.2142, 0.96827, 0.15447, 0.58319	0.139312	0.95981, 0.78835, 0.20309, 0.99327, 0.1335, 0.57692	0.040189, 0.11412, 0.00028537, 0.45989, 0.00043709, 0.0027177
MG1:3_MG1:9_90:10_rep2	0.259777	1, 0.77266, 0.21202, 0.95622, 0.153, 0.55311	0.167194	0.95163, 0.78762, 0.20068, 0.97863, 0.12204, 0.5325	0.048366, 0.084614, 0.00013167, 0.99945, 0.00017751, 0.99729
MG1:3_MG1:9_90:10_rep3	0.188156	1, 0.77452, 0.13672, 0.97945, 0.1084, 0.57541	0.166913	0.97299, 0.78251, 0.13168, 0.99004, 0.090839, 0.56439	0.027007, 0.15763, 0.00036979, 0.99937, 0.00019837, 0.6702
MG1:3_MG3:1_0:100_rep1	0.141404	1, 0.27781, 0.098753, 0.99316, 0.10756, 0.55803	0.131909	0.95567, 0.26689, 0.04729, 0.99402, 0.09886, 0.56856	0.044328, 0.6123, 0.99974, 0.97938, 0.37476, 0.039444
MG1:3_MG3:1_0:100_rep2	0.155912	1, 0.28221, 0.21904, 0.97385, 0.10975, 0.53328	0.143101	0.91676, 0.26415, 0.21403, 0.98802, 0.092148, 0.54256	0.083245, 0.54654, 0.34232, 0.85002, 0.22549, 0.26708
MG1:3_MG3:1_0:100_rep3	0.161226	1, 0.2775, 0.10296, 0.98889, 0.12143, 0.49209	0.152743	0.8863, 0.25688, 2.5476e-05, 0.99999, 0.14601, 0.41151	0.1137, 0.4668, 0.69459, 0.88678, 8.7866e-05, 0.99606
MG1:3_MG3:1_100:0_rep1	0.202105	1, 0.7612, 0.21823, 0.97046, 0.14712, 0.57791	0.147187	0.96576, 0.77162, 0.21081, 0.98328, 0.13047, 0.56887	0.034245, 0.07951, 0.44882, 0.36158, 0.2528, 0.44712
MG1:3_MG3:1_100:0_rep2	0.260392	1, 0.75584, 0.21016, 0.9578, 0.14612, 0.53287	0.174643	0.95766, 0.76987, 0.20078, 0.98184, 0.1157, 0.53646	0.042342, 0.033937, 0.40939, 0.0003699, 0.23842, 0.99883
MG1:3_MG3:1_100:0_rep3	0.181327	1, 0.7593, 0.12688, 0.98226, 0.099033, 0.56624	0.168373	0.9857, 0.76353, 0.12371, 0.99083, 0.086949, 0.56116	0.014297, 0.024436, 0.41454, 0.0023676, 0.20208, 0.99245
MG1:3_MG3:1_10:90_rep1	0.272037	1, 0.30757, 0.096027, 0.97282, 0.15316, 0.5833	0.124895	0.87125, 0.26683, 0.055823, 0.99802, 0.093704, 0.55843	0.12875, 0.74406, 0.40407, 0.93103, 0.27413, 0.42436
MG1:3_MG3:1_10:90_rep2	0.28488	1, 0.31192, 0.17544, 0.9568, 0.1727, 0.54713	0.136854	0.85296, 0.2657, 0.2119, 0.98217, 0.089227, 0.53063	0.14704, 0.72193, 0.2734, 0.88419, 0.1967, 0.44774
MG1:3_MG3:1_10:90_rep3	0.27138	1, 0.30933, 0.090497, 0.98477, 0.17108, 0.49082	0.143156	0.82732, 0.25666, 0.065134, 1, 0.10136, 0.43673	0.17268, 0.66772, 0.24924, 0.9288, 0.19344, 0.7719
MG1:3_MG3:1_20:80_rep1	0.430388	1, 0.34759, 0.1181, 0.95956, 0.1964, 0.6128	0.119382	0.77268, 0.26435, 0.050577, 0.99969, 0.090463, 0.55595	0.22732, 0.75612, 0.31197, 0.95033, 0.21804, 0.49276
MG1:3_MG3:1_20:80_rep2	0.441802	1, 0.34824, 0.17429, 0.94572, 0.20956, 0.57055	0.133051	0.76065, 0.26294, 0.20401, 0.98005, 0.088188, 0.53042	0.23935, 0.74263, 0.24839, 0.92234, 0.16545, 0.4883
MG1:3_MG3:1_20:80_rep3	0.426009	1, 0.34812, 0.092512, 0.97175, 0.20785, 0.52846	0.135416	0.74383, 0.25729, 0.070457, 0.99996, 0.092581, 0.44373	0.25617, 0.71673, 0.18692, 0.9527, 0.17384, 0.68198
MG1:3_MG3:1_30:70_rep1	0.568083	1, 0.39336, 0.14861, 0.95264, 0.23154, 0.6364	0.114317	0.67634, 0.26095, 0.038378, 1, 0.085936, 0.54931	0.32366, 0.75986, 0.2771, 0.95915, 0.19458, 0.52923
MG1:3_MG3:1_30:70_rep2	0.578682	1, 0.3935, 0.18021, 0.94942, 0.2368, 0.61699	0.132106	0.6664, 0.25854, 0.19067, 0.97746, 0.083672, 0.52981	0.3336, 0.75016, 0.23683, 0.94146, 0.14826, 0.50327
MG1:3_MG3:1_30:70_rep3	0.562023	1, 0.39573, 0.10155, 0.96243, 0.24027, 0.56294	0.130125	0.65173, 0.2558, 0.069822, 0.99995, 0.08402, 0.44413	0.34827, 0.73361, 0.16252, 0.96589, 0.15576, 0.63995
MG1:3_MG3:1_40:60_rep1	0.667491	1, 0.45131, 0.17679, 0.94613, 0.25278, 0.65628	0.111815	0.58013, 0.2569, 0.024549, 0.99994, 0.080065, 0.5413	0.41987, 0.76149, 0.25684, 0.96721, 0.18061, 0.54939
MG1:3_MG3:1_40:60_rep2	0.678312	1, 0.44923, 0.19675, 0.94605, 0.26824, 0.63783	0.13096	0.5694, 0.25168, 0.16387, 0.98277, 0.085872, 0.52726	0.4306, 0.75321, 0.21211, 0.95582, 0.1477, 0.51756
MG1:3_MG3:1_40:60_rep3	0.656652	1, 0.45417, 0.11293, 0.95612, 0.25928, 0.59178	0.127558	0.55829, 0.25345, 0.067841, 0.99994, 0.073446, 0.44308	0.44171, 0.74239, 0.1495, 0.97371, 0.14309, 0.61567
MG1:3_MG3:1_50:50_rep1	0.710126	1, 0.51895, 0.2047, 0.94149, 0.26405, 0.66654	0.112432	0.51285, 0.76372, 0.23927, 0.97331, 0.16364, 0.55834	0.48715, 0.25393, 0.036907, 0.98073, 0.083206, 0.53559
MG1:3_MG3:1_50:50_rep2	0.724813	1, 0.51554, 0.21522, 0.94352, 0.27511, 0.64865	0.131893	0.52474, 0.75616, 0.21043, 0.96501, 0.14563, 0.52477	0.47526, 0.24405, 0.13836, 0.98688, 0.067725, 0.52667
MG1:3_MG3:1_50:50_rep3	0.692849	1, 0.52216, 0.13706, 0.95273, 0.26563, 0.61009	0.127885	0.53559, 0.7478, 0.14134, 0.97886, 0.13394, 0.59986	0.46441, 0.25006, 0.064873, 0.99994, 0.058901, 0.44094
MG1:3_MG3:1_60:40_rep1	0.687916	1, 0.58642, 0.22615, 0.93942, 0.25938, 0.66365	0.114008	0.61033, 0.76378, 0.2326, 0.97661, 0.16308, 0.56908	0.38967, 0.24487, 3.1719e-05, 0.99989, 0.057195, 0.51691
MG1:3_MG3:1_60:40_rep2	0.710202	1, 0.58044, 0.22461, 0.94232, 0.26517, 0.64596	0.13566	0.61737, 0.75871, 0.21133, 0.96806, 0.14371, 0.52911	0.38263, 0.23375, 0.10771, 0.98766, 0.050977, 0.52692
MG1:3_MG3:1_60:40_rep3	0.662865	1, 0.58873, 0.15152, 0.93836, 0.25508, 0.61317	0.131086	0.62955, 0.75149, 0.13568, 0.98253, 0.12694, 0.58871	0.37045, 0.24501, 0.060843, 0.99993, 0.037022, 0.43753
MG1:3_MG3:1_70:30_rep1	0.609184	1, 0.64409, 0.23409, 0.94004, 0.24064, 0.64967	0.119038	0.70412, 0.76501, 0.22275, 0.98262, 0.15506, 0.5735	0.29588, 0.23462, 1.8701e-05, 0.99758, 0.032878, 0.4957
MG1:3_MG3:1_70:30_rep2	0.640594	1, 0.63831, 0.22792, 0.94304, 0.24321, 0.63106	0.141923	0.70886, 0.76086, 0.21172, 0.97029, 0.14185, 0.53209	0.29114, 0.2184, 0.05597, 0.98911, 0.024037, 0.52865
MG1:3_MG3:1_70:30_rep3	0.575496	1, 0.6455, 0.1539, 0.94169, 0.2271, 0.60302	0.136961	0.72321, 0.75427, 0.13144, 0.98528, 0.12092, 0.5803	0.27679, 0.237, 0.055395, 0.99992, 0.0013317, 0.4324
MG1:3_MG3:1_80:20_rep1	0.491052	1, 0.69042, 0.23249, 0.94505, 0.2148, 0.6298	0.126509	0.79665, 0.76625, 0.21636, 0.98433, 0.14748, 0.57586	0.20335, 0.21781, 1.8899e-05, 0.99879, 0.00022851, 0.45965
MG1:3_MG3:1_80:20_rep2	0.529871	1, 0.68659, 0.23037, 0.93333, 0.21698, 0.58108	0.150419	0.79695, 0.76337, 0.20986, 0.97209, 0.1354, 0.5329	0.20305, 0.19585, 9.8402e-05, 0.99544, 0.00014728, 0.54323
MG1:3_MG3:1_80:20_rep3	0.446458	1, 0.69107, 0.14857, 0.94962, 0.19058, 0.62895	0.145329	0.81304, 0.75759, 0.12947, 0.9869, 0.10852, 0.57186	0.18696, 0.22667, 0.025174, 0.99988, 6.8243e-05, 0.43554
MG1:3_MG3:1_90:10_rep1	0.346695	1, 0.73024, 0.22839, 0.9545, 0.1843, 0.60276	0.135949	0.88559, 0.76811, 0.21156, 0.98596, 0.13654, 0.57573	0.11441, 0.18495, 2.9666e-05, 0.99834, 8.7299e-05, 0.38194
MG1:3_MG3:1_90:10_rep2	0.394073	1, 0.72453, 0.22189, 0.94269, 0.18326, 0.558	0.161509	0.88042, 0.76641, 0.20539, 0.97557, 0.12447, 0.53206	0.11958, 0.15685, 5.5153e-05, 0.99968, 8.9465e-05, 0.61601
MG1:3_MG3:1_90:10_rep3	0.29849	1, 0.72797, 0.13861, 0.96295, 0.14784, 0.59934	0.155936	0.90176, 0.76041, 0.12648, 0.98858, 0.096711, 0.56474	0.098245, 0.20293, 0.00025283, 0.99981, 6.6844e-05, 0.45939
MG1:3_MG9:1_0:100_rep1	0.158932	1, 0.11825, 0.0073261, 0.99624, 0.11273, 0.46596	0.148876	0.96946, 0.11046, 2.0862e-05, 1, 0.079553, 0.45691	0.030538, 0.58156, 0.97258, 0.59189, 0.49969, 0.13251
MG1:3_MG9:1_0:100_rep2	0.149392	1, 0.1211, 0.0934, 0.95102, 0.12048, 0.49221	0.144955	0.9829, 0.11642, 0.092313, 0.96378, 0.1013, 0.48132	0.017098, 0.65543, 0.99931, 0.5295, 0.45533, 0.47679
MG1:3_MG9:1_0:100_rep3	0.173533	1, 0.1141, 0.092059, 0.98068, 0.14476, 0.55584	0.166946	0.97345, 0.10742, 0.13707, 0.99999, 0.10903, 0.55011	0.026547, 0.54836, 0.52591, 0.00020083, 0.25747, 0.21339
MG1:3_MG9:1_100:0_rep1	0.202105	1, 0.7612, 0.21823, 0.97046, 0.14712, 0.57791	0.147187	0.96576, 0.77162, 0.21081, 0.98328, 0.13047, 0.56887	0.034245, 0.07951, 0.44882, 0.36158, 0.2528, 0.44712
MG1:3_MG9:1_100:0_rep2	0.260392	1, 0.75584, 0.21016, 0.9578, 0.14612, 0.53287	0.174643	0.95766, 0.76987, 0.20078, 0.98184, 0.1157, 0.53646	0.042342, 0.033937, 0.40939, 0.0003699, 0.23842, 0.99883
MG1:3_MG9:1_100:0_rep3	0.181327	1, 0.7593, 0.12688, 0.98226, 0.099033, 0.56624	0.168373	0.9857, 0.76353, 0.12371, 0.99083, 0.086949, 0.56116	0.014297, 0.024436, 0.41454, 0.0023676, 0.20208, 0.99245
MG1:3_MG9:1_10:90_rep1	0.360028	1, 0.14871, 0.019993, 0.94438, 0.18777, 0.54166	0.138358	0.8773, 0.11014, 0.0097862, 0.99674, 0.067353, 0.43997	0.1227, 0.73534, 0.3075, 0.89056, 0.28122, 0.54801
MG1:3_MG9:1_10:90_rep2	0.340751	1, 0.14883, 0.023842, 0.91858, 0.22233, 0.54428	0.133641	0.89124, 0.11667, 0.073623, 0.97505, 0.091455, 0.48459	0.10876, 0.76461, 0.37062, 0.7872, 0.30833, 0.49544
MG1:3_MG9:1_10:90_rep3	0.362548	1, 0.14294, 0.0013927, 0.93747, 0.25085, 0.61243	0.155033	0.87922, 0.10714, 0.089651, 0.99235, 0.10344, 0.54285	0.12078, 0.73153, 0.21776, 0.86414, 0.2375, 0.49152
MG1:3_MG9:1_20:80_rep1	0.601657	1, 0.18323, 1.4063e-05, 0.92638, 0.24778, 0.59633	0.130086	0.78308, 0.10942, 1.0166e-06, 1, 0.063355, 0.43205	0.21692, 0.75273, 0.25364, 0.94108, 0.21799, 0.57002
MG1:3_MG9:1_20:80_rep2	0.585829	1, 0.18155, 4.7702e-06, 0.90003, 0.29254, 0.6212	0.126094	0.79656, 0.11606, 0.059754, 0.97591, 0.089171, 0.4853	0.20344, 0.7671, 0.28035, 0.88562, 0.22087, 0.50724
MG1:3_MG9:1_20:80_rep3	0.614162	1, 0.17943, 1.7305e-06, 0.9143, 0.32433, 0.57322	0.144512	0.78233, 0.10655, 0.087613, 0.99997, 0.093611, 0.54172	0.21767, 0.74685, 0.1645, 0.92696, 0.1735, 0.52854
MG1:3_MG9:1_30:70_rep1	0.829709	1, 0.22516, 1.4105e-06, 0.90629, 0.31088, 0.64145	0.125203	0.68888, 0.10904, 9.8554e-07, 1, 0.058594, 0.42763	0.31112, 0.75874, 0.2353, 0.95869, 0.18621, 0.5752
MG1:3_MG9:1_30:70_rep2	0.814933	1, 0.22281, 0.00014019, 0.91235, 0.3388, 0.66391	0.122245	0.70274, 0.11604, 0.068982, 0.96339, 0.094641, 0.49099	0.29726, 0.76849, 0.24964, 0.91609, 0.18216, 0.50826
MG1:3_MG9:1_30:70_rep3	0.843558	1, 0.22286, 5.6258e-06, 0.90219, 0.38097, 0.62034	0.136531	0.68572, 0.10595, 0.08421, 1, 0.082209, 0.54102	0.31428, 0.75273, 0.14754, 0.95235, 0.14711, 0.54293
MG1:3_MG9:1_40:60_rep1	1.02621	1, 0.28273, 0.13745, 0.87718, 0.34436, 0.67068	0.11937	0.59325, 0.10791, 9.1626e-06, 0.99999, 0.0015838, 0.421	0.40675, 0.76238, 0.21573, 0.96846, 0.14788, 0.57498
MG1:3_MG9:1_40:60_rep2	1.01228	1, 0.2767, 0.040257, 0.91383, 0.37598, 0.70135	0.121513	0.60784, 0.11469, 0.039511, 0.97346, 0.082647, 0.48906	0.39216, 0.76856, 0.23401, 0.93782, 0.1654, 0.5135
MG1:3_MG9:1_40:60_rep3	1.03899	1, 0.28026, 0.012085, 0.89901, 0.41466, 0.66088	0.131412	0.58907, 0.10514, 0.080361, 0.99996, 0.066741, 0.54027	0.41093, 0.75578, 0.13888, 0.96559, 0.13282, 0.55066
MG1:3_MG9:1_50:50_rep1	1.15852	1, 0.36258, 0.12372, 0.91008, 0.39382, 0.71819	0.116252	0.50026, 0.76514, 0.21328, 0.97471, 0.14196, 0.57517	0.49974, 0.10722, 9.7946e-06, 0.99998, 8.681e-05, 0.41319
MG1:3_MG9:1_50:50_rep2	1.15235	1, 0.35486, 0.10643, 0.91901, 0.39748, 0.73109	0.124637	0.48696, 0.76888, 0.22587, 0.9505, 0.15503, 0.51567	0.51304, 0.113, 0.0020496, 0.97996, 0.073347, 0.48799
MG1:3_MG9:1_50:50_rep3	1.16832	1, 0.36569, 0.06175, 0.90307, 0.42672, 0.69252	0.130469	0.50678, 0.75845, 0.13679, 0.96836, 0.11982, 0.55192	0.49322, 0.10506, 0.099983, 0.96744, 0.080133, 0.54643
MG1:3_MG9:1_60:40_rep1	1.17124	1, 0.48973, 0.20375, 0.9122, 0.37181, 0.72498	0.11636	0.59373, 0.76705, 0.21164, 0.97893, 0.1376, 0.5751	0.40627, 0.10626, 5.6053e-07, 1, 2.5591e-06, 0.40222
MG1:3_MG9:1_60:40_rep2	1.18048	1, 0.47779, 0.19767, 0.92313, 0.38737, 0.73219	0.136197	0.5803, 0.76922, 0.21882, 0.94735, 0.13812, 0.51224	0.4197, 0.11413, 0.14559, 0.89897, 0.14323, 0.51086
MG1:3_MG9:1_60:40_rep3	1.16667	1, 0.49517, 0.13002, 0.90859, 0.40249, 0.69102	0.131466	0.60366, 0.75956, 0.13181, 0.98071, 0.11411, 0.55648	0.39634, 0.10315, 0.074933, 0.98428, 0.040979, 0.54404
MG1:3_MG9:1_70:30_rep1	1.02078	1, 0.60685, 0.24476, 0.91196, 0.32095, 0.68723	0.119789	0.68763, 0.76823, 0.20966, 0.9853, 0.13432, 0.57483	0.31237, 0.10488, 6.5925e-07, 1, 2.4088e-06, 0.38808
MG1:3_MG9:1_70:30_rep2	1.04866	1, 0.59691, 0.23657, 0.92214, 0.32901, 0.68653	0.138505	0.67868, 0.76806, 0.21043, 0.96926, 0.13664, 0.53889	0.32132, 0.10367, 0.014921, 0.96243, 0.030806, 0.5297
MG1:3_MG9:1_70:30_rep3	0.999277	1, 0.60987, 0.16199, 0.91187, 0.32706, 0.64801	0.136303	0.70028, 0.76047, 0.12833, 0.98452, 0.10887, 0.55896	0.29972, 0.10073, 0.048482, 0.99994, 0.00010472, 0.54509
MG1:3_MG9:1_80:20_rep1	0.774388	1, 0.67742, 0.24526, 0.91996, 0.26156, 0.6457	0.126364	0.78118, 0.76925, 0.20893, 0.98777, 0.13213, 0.57474	0.21882, 0.10211, 1.9274e-05, 0.99991, 5.4301e-05, 0.35688
MG1:3_MG9:1_80:20_rep2	0.81263	1, 0.67313, 0.24514, 0.91003, 0.26834, 0.59967	0.14845	0.77263, 0.76859, 0.20719, 0.97041, 0.13026, 0.53674	0.22737, 0.097944, 3.158e-05, 0.99951, 6.6336e-05, 0.56106
MG1:3_MG9:1_80:20_rep3	0.738525	1, 0.67862, 0.15897, 0.92342, 0.24929, 0.60415	0.144381	0.79573, 0.76164, 0.12732, 0.98598, 0.10143, 0.55939	0.20427, 0.098362, 0.0009563, 0.9999, 7.1517e-05, 0.56112
MG1:3_MG9:1_90:10_rep1	0.488853	1, 0.72709, 0.23645, 0.9386, 0.20504, 0.60605	0.135586	0.87495, 0.77011, 0.20925, 0.98563, 0.13076, 0.57424	0.12505, 0.094878, 3.9506e-05, 0.99952, 8.4599e-05, 0.27546
MG1:3_MG9:1_90:10_rep2	0.532436	1, 0.72079, 0.23032, 0.92785, 0.20661, 0.56358	0.160792	0.86557, 0.76926, 0.20357, 0.97501, 0.12225, 0.53444	0.13443, 0.087297, 2.4857e-06, 0.99998, 4.1633e-06, 0.66348
MG1:3_MG9:1_90:10_rep3	0.440035	1, 0.72466, 0.14486, 0.94664, 0.17419, 0.60779	0.155237	0.8905, 0.76282, 0.1253, 0.988, 0.093216, 0.55911	0.1095, 0.093717, 0.00022537, 0.99979, 8.2023e-05, 0.6177
MG1:9_MG3:1_0:100_rep1	0.141404	1, 0.27781, 0.098753, 0.99316, 0.10756, 0.55803	0.131909	0.95567, 0.26689, 0.04729, 0.99402, 0.09886, 0.56856	0.044328, 0.6123, 0.99974, 0.97938, 0.37476, 0.039444
MG1:9_MG3:1_0:100_rep2	0.155912	1, 0.28221, 0.21904, 0.97385, 0.10975, 0.53328	0.143101	0.91676, 0.26415, 0.21403, 0.98802, 0.092148, 0.54256	0.083245, 0.54654, 0.34232, 0.85002, 0.22549, 0.26708
MG1:9_MG3:1_0:100_rep3	0.161226	1, 0.2775, 0.10296, 0.98889, 0.12143, 0.49209	0.152743	0.8863, 0.25688, 2.5476e-05, 0.99999, 0.14601, 0.41151	0.1137, 0.4668, 0.69459, 0.88678, 8.7866e-05, 0.99606
MG1:9_MG3:1_100:0_rep1	0.166602	1, 0.89364, 0.17088, 0.96804, 0.16395, 0.58153	0.138021	0.97992, 0.89891, 0.16374, 0.99237, 0.14885, 0.57747	0.020084, 0.075893, 0.42284, 0.00053889, 0.25551, 0.00048607
MG1:9_MG3:1_100:0_rep2	0.204826	1, 0.89408, 0.19889, 0.96693, 0.17471, 0.4964	0.185177	0.98426, 0.89808, 0.19137, 0.99133, 0.16222, 0.49046	0.015739, 0.0065641, 0.428, 0.0056893, 0.22598, 0.014635
MG1:9_MG3:1_100:0_rep3	0.255775	1, 0.89583, 0.20384, 0.95189, 0.17471, 0.55139	0.219522	0.97346, 0.90272, 0.194, 0.97994, 0.15584, 0.54519	0.026544, 0.052558, 0.0020622, 0.99852, 0.00062635, 0.00036928
MG1:9_MG3:1_10:90_rep1	0.38345	1, 0.31448, 0.096797, 0.96233, 0.18217, 0.59117	0.124137	0.87958, 0.26943, 0.075317, 0.99531, 0.092685, 0.55311	0.12042, 0.86984, 0.30874, 0.92564, 0.32014, 0.38107
MG1:9_MG3:1_10:90_rep2	0.394934	1, 0.31688, 0.17293, 0.94742, 0.19241, 0.55062	0.138378	0.86708, 0.26995, 0.22011, 0.9859, 0.087345, 0.52409	0.13292, 0.85029, 0.23725, 0.87467, 0.19971, 0.41532
MG1:9_MG3:1_10:90_rep3	0.381562	1, 0.31275, 0.1003, 0.97695, 0.187, 0.49604	0.144728	0.86413, 0.26363, 0.084986, 0.99232, 0.1025, 0.45603	0.13587, 0.82854, 0.2789, 0.92207, 0.24715, 0.83247
MG1:9_MG3:1_20:80_rep1	0.665491	1, 0.36084, 0.11584, 0.94286, 0.24779, 0.62761	0.11608	0.78062, 0.26809, 0.073804, 0.99644, 0.090899, 0.54863	0.21938, 0.8833, 0.23842, 0.94471, 0.25244, 0.47133
MG1:9_MG3:1_20:80_rep2	0.675572	1, 0.36497, 0.17605, 0.94222, 0.25201, 0.60677	0.136829	0.77233, 0.26875, 0.21651, 0.98531, 0.082358, 0.52003	0.22767, 0.87325, 0.21928, 0.92302, 0.18575, 0.46525
MG1:9_MG3:1_20:80_rep3	0.665772	1, 0.35841, 0.11063, 0.95871, 0.25123, 0.54517	0.139577	0.77112, 0.26214, 0.08512, 0.99461, 0.095276, 0.45187	0.22888, 0.86523, 0.23167, 0.95721, 0.22175, 0.75884
MG1:9_MG3:1_30:70_rep1	0.909899	1, 0.43012, 0.14586, 0.92932, 0.3092, 0.67394	0.109864	0.68442, 0.26696, 0.071854, 0.98514, 0.093627, 0.54189	0.31558, 0.88861, 0.21748, 0.93633, 0.22436, 0.5186
MG1:9_MG3:1_30:70_rep2	0.913885	1, 0.43421, 0.19562, 0.93507, 0.32637, 0.65423	0.134843	0.67368, 0.26585, 0.19247, 0.98567, 0.090256, 0.51285	0.32632, 0.87993, 0.20237, 0.93831, 0.19798, 0.48639
MG1:9_MG3:1_30:70_rep3	0.915352	1, 0.42615, 0.14642, 0.94717, 0.31209, 0.60534	0.138445	0.67601, 0.25964, 0.082928, 0.99485, 0.088133, 0.44618	0.32399, 0.87808, 0.21709, 0.96547, 0.20744, 0.70656
MG1:9_MG3:1_40:60_rep1	1.06352	1, 0.53667, 0.19358, 0.92063, 0.36569, 0.72143	0.105756	0.58746, 0.26473, 0.066357, 0.98299, 0.091992, 0.53151	0.41254, 0.89082, 0.19996, 0.95179, 0.20446, 0.54841
MG1:9_MG3:1_40:60_rep2	1.06221	1, 0.53877, 0.23008, 0.93028, 0.36427, 0.70056	0.133872	0.5774, 0.26286, 0.18335, 0.98604, 0.0817, 0.50752	0.4226, 0.88474, 0.1994, 0.95668, 0.19429, 0.49818
MG1:9_MG3:1_40:60_rep3	1.07893	1, 0.5307, 0.20148, 0.93888, 0.35489, 0.67079	0.141432	0.58028, 0.25621, 0.079547, 0.99476, 0.078845, 0.43815	0.41972, 0.88464, 0.21091, 0.96555, 0.19933, 0.67461
MG1:9_MG3:1_50:50_rep1	1.07422	1, 0.64988, 0.22539, 0.91104, 0.36576, 0.73578	0.104403	0.50928, 0.89229, 0.18941, 0.96109, 0.19092, 0.56749	0.49072, 0.26147, 0.058869, 0.98033, 0.089855, 0.51656
MG1:9_MG3:1_50:50_rep2	1.07298	1, 0.64989, 0.24925, 0.92429, 0.3591, 0.71245	0.135952	0.51878, 0.88779, 0.19904, 0.96396, 0.19311, 0.50308	0.48122, 0.25912, 0.17476, 0.98701, 0.066965, 0.49946
MG1:9_MG3:1_50:50_rep3	1.10197	1, 0.64634, 0.2375, 0.93023, 0.35379, 0.70388	0.148308	0.51535, 0.88866, 0.20647, 0.96687, 0.19325, 0.654	0.48465, 0.2515, 0.074992, 0.99691, 0.065742, 0.42654
MG1:9_MG3:1_60:40_rep1	0.970895	1, 0.72965, 0.22879, 0.90438, 0.3405, 0.71987	0.105396	0.60558, 0.89355, 0.1801, 0.98023, 0.18151, 0.58109	0.39442, 0.25636, 0.028795, 0.99113, 0.078424, 0.49314
MG1:9_MG3:1_60:40_rep2	0.972795	1, 0.72893, 0.24843, 0.92028, 0.33234, 0.69249	0.140888	0.61484, 0.88991, 0.19867, 0.96915, 0.1919, 0.50619	0.38516, 0.25367, 0.16205, 0.98854, 0.045141, 0.48748
MG1:9_MG3:1_60:40_rep3	1.00715	1, 0.72962, 0.25329, 0.90036, 0.33367, 0.69571	0.158563	0.61083, 0.89144, 0.20333, 0.96836, 0.18861, 0.6391	0.38917, 0.24469, 0.068131, 0.99945, 0.046353, 0.40913
MG1:9_MG3:1_70:30_rep1	0.803819	1, 0.78577, 0.2204, 0.90411, 0.30685, 0.69397	0.109615	0.70175, 0.89441, 0.17528, 0.98472, 0.17471, 0.5896	0.29825, 0.24943, 0.00065626, 0.98581, 0.070637, 0.45772
MG1:9_MG3:1_70:30_rep2	0.808574	1, 0.78602, 0.24734, 0.89983, 0.30339, 0.65706	0.149101	0.70866, 0.89243, 0.20053, 0.96479, 0.1821, 0.50267	0.29134, 0.24804, 0.15989, 0.96078, 0.067685, 0.47657
MG1:9_MG3:1_70:30_rep3	0.847479	1, 0.78664, 0.24742, 0.89838, 0.30073, 0.67314	0.172469	0.7032, 0.89459, 0.20197, 0.96319, 0.1751, 0.62048	0.2968, 0.23821, 0.089386, 0.96255, 0.07096, 0.39913
MG1:9_MG3:1_80:20_rep1	0.600693	1, 0.8286, 0.20673, 0.91212, 0.26728, 0.6641	0.116537	0.7975, 0.89521, 0.16974, 0.99041, 0.16693, 0.59443	0.2025, 0.23775, 3.8583e-05, 0.97651, 0.048239, 0.39241
MG1:9_MG3:1_80:20_rep2	0.607488	1, 0.8317, 0.23808, 0.9064, 0.26365, 0.60429	0.159332	0.8041, 0.8937, 0.19885, 0.96971, 0.17545, 0.50276	0.1959, 0.23445, 0.15131, 0.94322, 0.070483, 0.4496
MG1:9_MG3:1_80:20_rep3	0.650413	1, 0.83292, 0.24021, 0.90177, 0.26177, 0.63156	0.1837	0.7997, 0.89571, 0.19872, 0.97383, 0.17545, 0.60809	0.2003, 0.21585, 0.021682, 0.99985, 7.837e-05, 0.083784
MG1:9_MG3:1_90:10_rep1	0.374435	1, 0.86509, 0.19248, 0.92994, 0.21986, 0.62002	0.125989	0.89223, 0.89613, 0.16614, 0.99151, 0.15974, 0.59568	0.10777, 0.21047, 4.3909e-05, 0.95845, 0.0006788, 0.21674
MG1:9_MG3:1_90:10_rep2	0.384971	1, 0.86546, 0.22014, 0.92731, 0.22197, 0.5564	0.17075	0.89885, 0.89467, 0.19493, 0.98354, 0.17059, 0.50458	0.10115, 0.19738, 0.067153, 0.95172, 0.031491, 0.35221
MG1:9_MG3:1_90:10_rep3	0.434149	1, 0.86712, 0.22392, 0.91828, 0.22088, 0.59518	0.19998	0.88839, 0.89912, 0.1957, 0.97887, 0.16399, 0.57669	0.11161, 0.1887, 0.00032164, 0.99977, 8.0524e-05, 7.3718e-05
MG1:9_MG9:1_0:100_rep1	0.158932	1, 0.11825, 0.0073261, 0.99624, 0.11273, 0.46596	0.148876	0.96946, 0.11046, 2.0862e-05, 1, 0.079553, 0.45691	0.030538, 0.58156, 0.97258, 0.59189, 0.49969, 0.13251
MG1:9_MG9:1_0:100_rep2	0.149392	1, 0.1211, 0.0934, 0.95102, 0.12048, 0.49221	0.144955	0.9829, 0.11642, 0.092313, 0.96378, 0.1013, 0.48132	0.017098, 0.65543, 0.99931, 0.5295, 0.45533, 0.47679
MG1:9_MG9:1_0:100_rep3	0.173533	1, 0.1141, 0.092059, 0.98068, 0.14476, 0.55584	0.166946	0.97345, 0.10742, 0.13707, 0.99999, 0.10903, 0.55011	0.026547, 0.54836, 0.52591, 0.00020083, 0.25747, 0.21339
MG1:9_MG9:1_100:0_rep1	0.166602	1, 0.89364, 0.17088, 0.96804, 0.16395, 0.58153	0.138021	0.97992, 0.89891, 0.16374, 0.99237, 0.14885, 0.57747	0.020084, 0.075893, 0.42284, 0.00053889, 0.25551, 0.00048607
MG1:9_MG9:1_100:0_rep2	0.204826	1, 0.89408, 0.19889, 0.96693, 0.17471, 0.4964	0.185177	0.98426, 0.89808, 0.19137, 0.99133, 0.16222, 0.49046	0.015739, 0.0065641, 0.428, 0.0056893, 0.22598, 0.014635
MG1:9_MG9:1_100:0_rep3	0.255775	1, 0.89583, 0.20384, 0.95189, 0.17471, 0.55139	0.219522	0.97346, 0.90272, 0.194, 0.97994, 0.15584, 0.54519	0.026544, 0.052558, 0.0020622, 0.99852, 0.00062635, 0.00036928
MG1:9_MG9:1_10:90_rep1	0.467099	1, 0.14907, 0.0049227, 0.93269, 0.21656, 0.53297	0.138821	0.88273, 0.11223, 0.033398, 0.98765, 0.079455, 0.44212	0.11727, 0.86402, 0.27305, 0.79568, 0.30875, 0.58511
MG1:9_MG9:1_10:90_rep2	0.454498	1, 0.1493, 0.00067881, 0.90102, 0.24669, 0.53274	0.134188	0.89018, 0.11722, 0.091827, 0.96938, 0.086983, 0.4783	0.10982, 0.88421, 0.35163, 0.70986, 0.36232, 0.5546
MG1:9_MG9:1_10:90_rep3	0.465826	1, 0.14205, 0.00018068, 0.92015, 0.26551, 0.6004	0.154098	0.8857, 0.1084, 0.099441, 0.99982, 0.10144, 0.53858	0.1143, 0.86938, 0.29965, 0.78193, 0.32497, 0.47793
MG1:9_MG9:1_20:80_rep1	0.834771	1, 0.18565, 1.4628e-05, 0.89416, 0.29925, 0.58747	0.129139	0.78629, 0.11127, 4.6441e-05, 0.99999, 0.069504, 0.42705	0.21371, 0.88079, 0.20851, 0.9092, 0.262, 0.62075
MG1:9_MG9:1_20:80_rep2	0.824905	1, 0.18477, 1.6561e-06, 0.87303, 0.33975, 0.60966	0.128197	0.79342, 0.11725, 0.099199, 0.95924, 0.090202, 0.47477	0.20658, 0.89161, 0.27116, 0.81668, 0.26935, 0.5612
MG1:9_MG9:1_20:80_rep3	0.838679	1, 0.1786, 0.00021427, 0.88611, 0.34846, 0.55646	0.144526	0.78985, 0.10781, 0.097439, 0.99978, 0.094073, 0.53197	0.21015, 0.88604, 0.24183, 0.88158, 0.25181, 0.53564
MG1:9_MG9:1_30:70_rep1	1.188	1, 0.23066, 1.6143e-06, 0.87693, 0.39675, 0.63526	0.122112	0.68831, 0.11045, 9.6825e-06, 0.99999, 0.014496, 0.41768	0.31169, 0.88644, 0.18817, 0.9307, 0.19892, 0.61045
MG1:9_MG9:1_30:70_rep2	1.17898	1, 0.2317, 2.205e-06, 0.88629, 0.40994, 0.65956	0.124053	0.69371, 0.11457, 0.068605, 0.96969, 0.064407, 0.49048	0.30629, 0.892, 0.2326, 0.91117, 0.24235, 0.53711
MG1:9_MG9:1_30:70_rep3	1.19485	1, 0.22397, 0.0016215, 0.86889, 0.41944, 0.60901	0.139534	0.69398, 0.1071, 0.097709, 0.98815, 0.087771, 0.52408	0.30602, 0.89207, 0.22248, 0.92359, 0.22014, 0.55813
MG1:9_MG9:1_40:60_rep1	1.50359	1, 0.30107, 0.011126, 0.87346, 0.46767, 0.70036	0.114968	0.59328, 0.11061, 0.0057753, 0.99352, 0.024707, 0.40961	0.40672, 0.8907, 0.17867, 0.94761, 0.1776, 0.60391
MG1:9_MG9:1_40:60_rep2	1.49346	1, 0.30186, 0.026498, 0.89087, 0.47797, 0.71888	0.121667	0.5964, 0.1136, 0.058386, 0.97122, 0.052618, 0.48246	0.4036, 0.89376, 0.21934, 0.93521, 0.22113, 0.52561
MG1:9_MG9:1_40:60_rep3	1.516	1, 0.29224, 0.05077, 0.8681, 0.48169, 0.67291	0.139375	0.59763, 0.10584, 0.094453, 0.9999, 0.067624, 0.51215	0.40237, 0.89499, 0.21324, 0.94072, 0.20326, 0.57196
MG1:9_MG9:1_50:50_rep1	1.70015	1, 0.48966, 0.15657, 0.91268, 0.49999, 0.79649	0.110567	0.50244, 0.89309, 0.17355, 0.96177, 0.16882, 0.60055	0.49756, 0.11014, 0.0064048, 0.99114, 0.024339, 0.39384
MG1:9_MG9:1_50:50_rep2	1.69096	1, 0.49075, 0.2035, 0.91111, 0.49996, 0.80396	0.123572	0.5009, 0.89484, 0.21143, 0.95001, 0.20762, 0.51836	0.4991, 0.11227, 0.044515, 0.97346, 0.036199, 0.47123
MG1:9_MG9:1_50:50_rep3	1.73366	1, 0.46351, 0.18602, 0.89328, 0.5, 0.76941	0.144319	0.49848, 0.89677, 0.20705, 0.95376, 0.19336, 0.58065	0.50152, 0.10432, 0.089551, 0.99991, 0.047423, 0.49626
MG1:9_MG9:1_60:40_rep1	1.53149	1, 0.70555, 0.24591, 0.86456, 0.43396, 0.74578	0.109287	0.59881, 0.89453, 0.17041, 0.97162, 0.16491, 0.59826	0.40119, 0.10902, 0.0016905, 0.99668, 0.011268, 0.36838
MG1:9_MG9:1_60:40_rep2	1.53057	1, 0.70401, 0.27944, 0.86259, 0.43405, 0.73607	0.129577	0.59819, 0.89557, 0.20616, 0.96005, 0.19818, 0.51331	0.40181, 0.11032, 0.024261, 0.9769, 0.011931, 0.45435
MG1:9_MG9:1_60:40_rep3	1.58187	1, 0.70407, 0.28004, 0.8619, 0.43888, 0.72798	0.153967	0.59423, 0.89811, 0.20325, 0.96107, 0.18347, 0.58508	0.40577, 0.10287, 0.090491, 0.98063, 0.04401, 0.47924
MG1:9_MG9:1_70:30_rep1	1.22644	1, 0.77957, 0.23752, 0.85992, 0.36408, 0.69509	0.113574	0.69417, 0.89608, 0.17198, 0.96637, 0.1595, 0.59095	0.30583, 0.10909, 0.040766, 0.94888, 0.067252, 0.35095
MG1:9_MG9:1_70:30_rep2	1.22842	1, 0.77912, 0.26915, 0.85747, 0.36348, 0.67076	0.139454	0.69532, 0.89614, 0.20113, 0.96942, 0.18472, 0.50807	0.30468, 0.10846, 0.036394, 0.96452, 0.025788, 0.43841
MG1:9_MG9:1_70:30_rep3	1.27929	1, 0.78048, 0.27109, 0.85409, 0.36538, 0.67504	0.167194	0.69068, 0.89897, 0.20012, 0.96847, 0.17848, 0.58899	0.30932, 0.099234, 0.066921, 0.99989, 0.00012898, 0.44084
MG1:9_MG9:1_80:20_rep1	0.878585	1, 0.82726, 0.21965, 0.87238, 0.30101, 0.65594	0.119498	0.78992, 0.89703, 0.17028, 0.97159, 0.15642, 0.58832	0.21008, 0.10732, 0.064687, 0.912, 0.094355, 0.30258
MG1:9_MG9:1_80:20_rep2	0.884081	1, 0.82721, 0.25024, 0.86977, 0.30155, 0.616	0.152232	0.79275, 0.89651, 0.19751, 0.97828, 0.17743, 0.50495	0.20725, 0.10339, 0.0096509, 0.98204, 0.006141, 0.39229
MG1:9_MG9:1_80:20_rep3	0.935161	1, 0.82895, 0.25336, 0.86334, 0.30211, 0.63327	0.1837	0.78585, 0.89999, 0.19779, 0.97346, 0.17038, 0.5906	0.21415, 0.094398, 0.011866, 0.99983, 7.9353e-05, 0.37615
MG1:9_MG9:1_90:10_rep1	0.509622	1, 0.86532, 0.20015, 0.90339, 0.23512, 0.61044	0.126559	0.88612, 0.89758, 0.16483, 0.98812, 0.15283, 0.59047	0.11388, 0.098773, 5.3456e-05, 0.96621, 0.00016269, 0.042542
MG1:9_MG9:1_90:10_rep2	0.517239	1, 0.86561, 0.22976, 0.90097, 0.23879, 0.55019	0.167658	0.88943, 0.89704, 0.19401, 0.98529, 0.16904, 0.50098	0.11057, 0.092389, 0.0026863, 0.99418, 0.001812, 0.27154
MG1:9_MG9:1_90:10_rep3	0.56964	1, 0.86754, 0.2341, 0.89052, 0.23862, 0.58322	0.202569	0.88089, 0.90082, 0.19529, 0.97797, 0.16268, 0.59115	0.11911, 0.083834, 0.00034596, 0.99971, 9.547e-05, 0.20921
MG3:1_MG9:1_0:100_rep1	0.158932	1, 0.11825, 0.0073261, 0.99624, 0.11273, 0.46596	0.148876	0.96946, 0.11046, 2.0862e-05, 1, 0.079553, 0.45691	0.030538, 0.58156, 0.97258, 0.59189, 0.49969, 0.13251
MG3:1_MG9:1_0:100_rep2	0.149392	1, 0.1211, 0.0934, 0.95102, 0.12048, 0.49221	0.144955	0.9829, 0.11642, 0.092313, 0.96378, 0.1013, 0.48132	0.017098, 0.65543, 0.99931, 0.5295, 0.45533, 0.47679
MG3:1_MG9:1_0:100_rep3	0.173533	1, 0.1141, 0.092059, 0.98068, 0.14476, 0.55584	0.166946	0.97345, 0.10742, 0.13707, 0.99999, 0.10903, 0.55011	0.026547, 0.54836, 0.52591, 0.00020083, 0.25747, 0.21339
MG3:1_MG9:1_100:0_rep1	0.141404	1, 0.27781, 0.098753, 0.99316, 0.10756, 0.55803	0.131909	0.95567, 0.26689, 0.04729, 0.99402, 0.09886, 0.56856	0.044328, 0.6123, 0.99974, 0.97938, 0.37476, 0.039444
MG3:1_MG9:1_100:0_rep2	0.155912	1, 0.28221, 0.21904, 0.97385, 0.10975, 0.53328	0.143101	0.91676, 0.26415, 0.21403, 0.98802, 0.092148, 0.54256	0.083245, 0.54654, 0.34232, 0.85002, 0.22549, 0.26708
MG3:1_MG9:1_100:0_rep3	0.161226	1, 0.2775, 0.10296, 0.98889, 0.12143, 0.49209	0.152743	0.8863, 0.25688, 2.5476e-05, 0.99999, 0.14601, 0.41151	0.1137, 0.4668, 0.69459, 0.88678, 8.7866e-05, 0.99606
MG3:1_MG9:1_10:90_rep1	0.16211	1, 0.13181, 0.017879, 0.98963, 0.12941, 0.49139	0.15079	0.66484, 0.19355, 0.083298, 0.96862, 0.10213, 0.4706	0.33516, 0.032317, 0.38076, 0.76946, 0.22675, 0.34372
MG3:1_MG9:1_10:90_rep2	0.147669	1, 0.13467, 0.10521, 0.95167, 0.13315, 0.50779	0.13468	0.96138, 0.12452, 0.092754, 0.98061, 0.10318, 0.49164	0.038623, 0.57379, 0.99739, 0.51978, 0.39396, 0.40797
MG3:1_MG9:1_10:90_rep3	0.173034	1, 0.12772, 0.080647, 0.97903, 0.15755, 0.5572	0.158806	0.96447, 0.1185, 0.13044, 0.99999, 0.11088, 0.54982	0.035533, 0.58706, 0.63008, 0.00059899, 0.23933, 0.17149
MG3:1_MG9:1_20:80_rep1	0.167259	1, 0.14585, 0.02252, 0.98752, 0.14918, 0.51121	0.136786	0.91108, 0.12471, 0.0090303, 0.99683, 0.075122, 0.49187	0.088922, 0.48122, 0.33923, 0.92819, 0.31921, 0.35268
MG3:1_MG9:1_20:80_rep2	0.150816	1, 0.14873, 0.11396, 0.9535, 0.14255, 0.51921	0.126725	0.9257, 0.13063, 0.092089, 0.99167, 0.093031, 0.4971	0.074303, 0.49935, 0.61011, 0.70455, 0.36111, 0.43979
MG3:1_MG9:1_20:80_rep3	0.175465	1, 0.14191, 0.073742, 0.9782, 0.16562, 0.55662	0.151651	0.88877, 0.11746, 0.020267, 0.99878, 0.14539, 0.52177	0.11123, 0.42312, 0.41538, 0.87897, 0.089551, 0.50963
MG3:1_MG9:1_30:70_rep1	0.175079	1, 0.16099, 0.07534, 0.96004, 0.16205, 0.52904	0.13245	0.87885, 0.13261, 0.0097937, 0.99658, 0.07585, 0.50757	0.12115, 0.4592, 0.29187, 0.94953, 0.27531, 0.38729
MG3:1_MG9:1_30:70_rep2	0.156396	1, 0.1633, 0.12405, 0.95512, 0.14848, 0.52713	0.12097	0.8769, 0.13554, 0.09693, 0.99842, 0.079295, 0.50071	0.1231, 0.44895, 0.42743, 0.8064, 0.31357, 0.46296
MG3:1_MG9:1_30:70_rep3	0.178921	1, 0.15671, 0.070869, 0.97751, 0.16969, 0.55406	0.145577	0.83065, 0.12153, 0.0018547, 0.99972, 0.15441, 0.50379	0.16935, 0.39354, 0.33271, 0.92703, 0.068371, 0.53911
MG3:1_MG9:1_40:60_rep1	0.174022	1, 0.17479, 0.0092446, 0.986, 0.115, 0.53565	0.129465	0.8574, 0.14331, 0.0097798, 0.99645, 0.085361, 0.52352	0.1426, 0.45843, 0.3023, 0.96052, 0.23696, 0.39952
MG3:1_MG9:1_40:60_rep2	0.162165	1, 0.17848, 0.13461, 0.95699, 0.15194, 0.5325	0.117666	0.81919, 0.14018, 0.1081, 0.99981, 0.065421, 0.50408	0.18081, 0.41675, 0.3261, 0.86954, 0.27323, 0.47546
MG3:1_MG9:1_40:60_rep3	0.181973	1, 0.17231, 0.071142, 0.9695, 0.16783, 0.55088	0.141211	0.78135, 0.12799, 4.2874e-05, 0.99999, 0.15703, 0.48744	0.21865, 0.38322, 0.28155, 0.94721, 0.06554, 0.55023
MG3:1_MG9:1_50:50_rep1	0.173893	1, 0.19057, 0.02457, 0.98576, 0.11959, 0.54544	0.125169	0.80357, 0.1499, 1.8303e-05, 0.99998, 0.080219, 0.53417	0.19643, 0.42119, 0.20102, 0.98323, 0.091334, 0.43667
MG3:1_MG9:1_50:50_rep2	0.166656	1, 0.19429, 0.1454, 0.95908, 0.15323, 0.53558	0.116996	0.75356, 0.14483, 0.12666, 0.99986, 0.05052, 0.50748	0.24644, 0.3941, 0.26283, 0.90682, 0.24383, 0.48325
MG3:1_MG9:1_50:50_rep3	0.183066	1, 0.18829, 0.067379, 0.97678, 0.16338, 0.54498	0.13875	0.73248, 0.13573, 0.0039367, 0.9985, 0.15233, 0.46898	0.26752, 0.37601, 0.24367, 0.96112, 0.07731, 0.5596
MG3:1_MG9:1_60:40_rep1	0.170915	1, 0.20697, 0.040385, 0.9862, 0.12067, 0.55256	0.123498	0.81178, 0.16748, 1.6828e-05, 0.99998, 0.087664, 0.54757	0.18822, 0.44128, 0.24788, 0.98013, 0.10382, 0.42596
MG3:1_MG9:1_60:40_rep2	0.168958	1, 0.21074, 0.15617, 0.96136, 0.15256, 0.53658	0.119323	0.81624, 0.17038, 0.13935, 0.97858, 0.088642, 0.54699	0.18376, 0.45652, 0.35862, 0.91593, 0.18442, 0.41933
MG3:1_MG9:1_60:40_rep3	0.181948	1, 0.20496, 0.077812, 0.97351, 0.16027, 0.53698	0.138103	0.70268, 0.14792, 2.7553e-05, 0.99999, 0.16484, 0.45266	0.29732, 0.37796, 0.2394, 0.96555, 0.062086, 0.5693
MG3:1_MG9:1_70:30_rep1	0.164979	1, 0.22396, 0.056317, 0.98723, 0.11843, 0.55723	0.158133	0.88314, 0.19938, 0.14071, 0.94429, 0.15692, 0.54579	0.11686, 0.52418, 0.43888, 0.70297, 0.239, 0.48083
MG3:1_MG9:1_70:30_rep2	0.168715	1, 0.2278, 0.16669, 0.96382, 0.15007, 0.53565	0.121675	0.76125, 0.17945, 0.16557, 0.99968, 0.057483, 0.55605	0.23875, 0.42937, 0.29856, 0.91379, 0.21734, 0.42396
MG3:1_MG9:1_70:30_rep3	0.177981	1, 0.22228, 0.083132, 0.98338, 0.15061, 0.52856	0.13942	0.70569, 0.16702, 2.2173e-05, 0.99999, 0.1722, 0.44169	0.29431, 0.3896, 0.24991, 0.96564, 0.041747, 0.5846
MG3:1_MG9:1_80:20_rep1	0.156583	1, 0.2415, 0.071885, 0.98811, 0.11484, 0.55957	0.125467	0.89509, 0.21735, 0.027327, 0.99072, 0.096536, 0.56168	0.10491, 0.53663, 0.48264, 0.91445, 0.21286, 0.34862
MG3:1_MG9:1_80:20_rep2	0.166218	1, 0.24544, 0.17672, 0.96645, 0.14587, 0.53294	0.126657	0.76815, 0.20005, 0.18272, 0.99967, 0.059881, 0.55965	0.23185, 0.43861, 0.28286, 0.91269, 0.20013, 0.40747
MG3:1_MG9:1_80:20_rep3	0.171939	1, 0.24026, 0.089594, 0.98468, 0.14275, 0.51817	0.142469	0.74916, 0.19383, 1.8884e-05, 0.99999, 0.17709, 0.43586	0.25084, 0.41257, 0.29497, 0.95803, 0.003582, 0.61975
MG3:1_MG9:1_90:10_rep1	0.147596	1, 0.25948, 0.083857, 0.98765, 0.11476, 0.55978	0.127215	0.90855, 0.23879, 0.011004, 0.9985, 0.095009, 0.56946	0.091454, 0.54096, 0.74416, 0.91411, 0.30223, 0.28003
MG3:1_MG9:1_90:10_rep2	0.160337	1, 0.26356, 0.20512, 0.97049, 0.11432, 0.54118	0.133845	0.82149, 0.22873, 0.20651, 0.99757, 0.067687, 0.55698	0.17851, 0.46847, 0.27319, 0.89828, 0.21243, 0.36449
MG3:1_MG9:1_90:10_rep3	0.165257	1, 0.2586, 0.096289, 0.98524, 0.13322, 0.5057	0.146991	0.80692, 0.22366, 9.6251e-05, 0.99995, 0.16182, 0.42444	0.19308, 0.43676, 0.38994, 0.94223, 0.0007467, 0.71045
